# Supplementary material for: Crystal structures of titanium–aluminium and –gallium complexes bearing two μ2-CH3 units
Source: Acta Crystallogr E Crystallogr Commun. 2017 Apr 13;73(Pt 5):691–3. doi: 10.1107/S2056989017004856 (PMC5418785; doi:10.1107/S2056989017004856)
Supplement: Supplementary file 1 [file e-73-00691-sup1.cif]

##############################################################################
#                                                                            #
# This CIF contains the data in a paper accepted for publication in          #
# Acta Crystallographica Section E. It conforms to the requirements of       #
# Notes for Authors for Acta Crystallographica Section E, and has been       #
# peer reviewed under the auspices of the IUCr Commission on Journals.       #
#                                                                            #
# Full details of the Crystallographic Information File format               #
# are given in the paper "The Crystallographic Information File (CIF):       #
# a New Standard Archive File for Crystallography" by S. R. Hall, F. H.      #
# Allen and I. D. Brown [Acta Cryst. (1991), A47, 655-685].                  #
#                                                                            #
# The current version of the core CIF dictionary is obtainable from          #
# ftp://ftp.iucr.org/pub/cif_core.dic.                                       #
#                                                                            #
# Software is freely available for graphical display of the structure(s)     #
# in this CIF. For information consult the CIF software page                 #
# http://www.iucr.org/resources/cif/software.                                #
#                                                                            #
# This file may be used for bona fide research purposes within the           #
# scientific community so long as proper attribution is given to the journal # 
# article from which it was obtained.                                        #
#                                                                            #
##############################################################################
data_global
_audit_creation_method     'form.cif (version 2.0)'
_journal_data_validation_number     ?
_journal_date_recd_electronic     2017-03-19
_journal_date_accepted     2017-03-28
_journal_name_full     'Acta Crystallographica, Section E'
_journal_year     2017
_journal_volume     73
_journal_issue      5
_journal_page_first     691
_journal_page_last     693
_journal_paper_category     GM
_journal_paper_doi     10.1107/S2056989017004856
_journal_coeditor_code     WM5378
_publ_contact_author_name     'R\"udiger Beckhaus'
_publ_contact_author_address
;
Institut f\"ur Chemie
Fakult\"at f\"ur Mathematik und Naturwissenschaften
Carl von Ossietzky Universit\"at Oldenburg
26129 Oldenburg
Germany
;
_publ_contact_author_email     ruediger.beckhaus@uni-oldenburg.de
_publ_contact_author_fax     ?
_publ_contact_author_phone     ?
_publ_section_title
;
Crystal structures of titanium--aluminium and --gallium complexes bearing two
\m~2~-CH~3~ units
;
_publ_section_title_footnote     .
loop_
    _publ_author_name
    _publ_author_footnote
    _publ_author_address
    'Oswald, Tim' .
;
Institut f\"ur Chemie
Fakult\"at f\"ur Mathematik und Naturwissenschaften
Carl von Ossietzky Universit\"at Oldenburg
26129 Oldenburg
Germany
;
    'Diekmann, Mira' .
;
Institut f\"ur Chemie
Fakult\"at f\"ur Mathematik und Naturwissenschaften
Carl von Ossietzky Universit\"at Oldenburg
26129 Oldenburg
Germany
;
    'Frey, Annika' .
;
Institut f\"ur Chemie
Fakult\"at f\"ur Mathematik und Naturwissenschaften
Carl von Ossietzky Universit\"at Oldenburg
26129 Oldenburg
Germany
;
    'Schmidtmann, Marc' .
;
Institut f\"ur Chemie
Fakult\"at f\"ur Mathematik und Naturwissenschaften
Carl von Ossietzky Universit\"at Oldenburg
26129 Oldenburg
Germany
;
    'Beckhaus, R\"udiger' .
;
Institut f\"ur Chemie
Fakult\"at f\"ur Mathematik und Naturwissenschaften
Carl von Ossietzky Universit\"at Oldenburg
26129 Oldenburg
Germany
;
_publ_section_synopsis
;
The molecular structures of two isotypic titanium(III) complexes bearing an
trimethylaluminium or -gallium motif are reported. In both compounds, two
methyl groups coordinate to the metal atoms, <i>viz</i>. Ti and Al(Ga), and in
a \m~2~ manner.
;
data_1
_database_code_depnum_ccdc_archive 'CCDC 1540661'
_audit_creation_method     'SHELXL-2014/7'
_chemical_name_systematic
;\
[\m-1(\h^5^)-(Adamantan-1-yl-2\k<i>C</i>^1^)cycylopentadienyl]di-\m~2~-methyl-\
methyl-2\k<i>C</i>-[1(\h^5^)-pentamethylcyclopentadienyl]-\
aluminiumtitanium(III)
;
_chemical_name_common     ?
_chemical_formula_moiety     'C28 H42 Al Ti'
_chemical_formula_sum     'C28 H42 Al Ti'
_chemical_formula_iupac     '[Al Ti (C H3)3 (C10 H15) (C15 H18)]'
_chemical_formula_weight     453.49
_chemical_melting_point     ?
_shelx_space_group_comment
;
The symmetry employed for this shelxl refinement is uniquely defined
by the following loop, which should always be used as a source of
symmetry information in preference to the above space-group names.
They are only intended as comments.
;
_space_group_crystal_system     monoclinic
_space_group_name_H-M_alt     'P 21/c'
_space_group_name_Hall     '-P 2ybc'
loop_
    _space_group_symop_operation_xyz
    'x, y, z'
    '-x, y+1/2, -z+1/2'
    '-x, -y, -z'
    'x, -y-1/2, z-1/2'
_cell_length_a     12.1618(5)
_cell_length_b     19.8355(8)
_cell_length_c     10.0403(6)
_cell_angle_alpha     90
_cell_angle_beta     91.417(6)
_cell_angle_gamma     90
_cell_volume     2421.3(2)
_cell_formula_units_Z     4
_cell_measurement_reflns_used     7286
_cell_measurement_theta_min     2.35
_cell_measurement_theta_max     25.95
_cell_measurement_temperature     153(2)
_exptl_crystal_description     block
_exptl_crystal_colour     yellow
_exptl_crystal_size_max     0.550
_exptl_crystal_size_mid     0.180
_exptl_crystal_size_min     0.110
_exptl_crystal_density_diffrn     1.244
_exptl_crystal_density_meas     ?
_exptl_crystal_density_method     ?
_exptl_crystal_F_000     980
_exptl_absorpt_coefficient_mu     0.403
_exptl_absorpt_correction_type     none
_exptl_absorpt_process_details     ?
_shelx_estimated_absorpt_T_min     0.809
_shelx_estimated_absorpt_T_max     0.957
_exptl_absorpt_correction_T_min     ?
_exptl_absorpt_correction_T_max     ?
_diffrn_ambient_temperature     153(2)
_diffrn_radiation_type     MoK\a
_diffrn_radiation_wavelength     0.71073
_diffrn_measurement_device_type     'Stoe IPDS'
_diffrn_measurement_method     \w
_diffrn_detector_area_resol_mean     ?
_diffrn_reflns_number     24801
_diffrn_reflns_av_R_equivalents     0.0675
_diffrn_reflns_theta_min     2.274
_diffrn_reflns_theta_max     25.998
_diffrn_reflns_theta_full     25.242
_diffrn_measured_fraction_theta_max     0.959
_diffrn_measured_fraction_theta_full     0.968
_diffrn_reflns_limit_h_min     -14
_diffrn_reflns_limit_h_max     14
_diffrn_reflns_limit_k_min     -24
_diffrn_reflns_limit_k_max     24
_diffrn_reflns_limit_l_min     -12
_diffrn_reflns_limit_l_max     12
_refine_special_details     ?
_reflns_number_total     4572
_reflns_number_gt     3201
_reflns_threshold_expression     'I > 2\s(I)'
_refine_ls_structure_factor_coef     Fsqd
_refine_ls_matrix_type     full
_refine_ls_R_factor_all     0.0550
_refine_ls_R_factor_gt     0.0311
_refine_ls_wR_factor_gt     0.0630
_refine_ls_wR_factor_ref     0.0677
_refine_ls_goodness_of_fit_ref     0.867
_refine_ls_restrained_S_all     0.867
_refine_ls_number_reflns     4572
_refine_ls_number_parameters     295
_refine_ls_number_restraints     0
_refine_ls_hydrogen_treatment     mixed
_refine_ls_weighting_scheme     calc
_refine_ls_weighting_details
                      'w=1/[\s^2^(Fo^2^)+(0.0350P)^2^] where P=(Fo^2^+2Fc^2^)/3'
_atom_sites_solution_hydrogens     mixed
_atom_sites_solution_primary     ?
_atom_sites_solution_secondary     ?
_refine_ls_shift/su_max     0.002
_refine_ls_shift/su_mean     0.000
_refine_diff_density_max     0.376
_refine_diff_density_min     -0.222
_refine_ls_extinction_method     none
_refine_ls_extinction_coef     .
loop_
    _atom_type_symbol
    _atom_type_description
    _atom_type_scat_dispersion_real
    _atom_type_scat_dispersion_imag
    _atom_type_scat_source
    'C' 'C' 0.0033 0.0016
                         'International Tables Vol C Tables 4.2.6.8 and 6.1.1.4'
    'H' 'H' 0.0000 0.0000
                         'International Tables Vol C Tables 4.2.6.8 and 6.1.1.4'
    'Al' 'Al' 0.0645 0.0514
                         'International Tables Vol C Tables 4.2.6.8 and 6.1.1.4'
    'Ti' 'Ti' 0.2776 0.4457
                         'International Tables Vol C Tables 4.2.6.8 and 6.1.1.4'
_computing_data_collection
;
IPDS (Stoe, 1999)
;
_computing_cell_refinement
;
IPDS (Stoe, 1999)
;
_computing_data_reduction
;
X-RED (Stoe, 1999)
;
_computing_structure_solution
;
SHELXS97 (Sheldrick, 2008)
;
_computing_structure_refinement
;
<i>SHELXL2014/7</i> (Sheldrick, 2015)
;
_computing_molecular_graphics
;
DIAMOND (Brandenburg & Putz, 2006)
;
_computing_publication_material
;
publCIF (Westrip, 2010)
;
loop_
    _atom_site_type_symbol
    _atom_site_label
    _atom_site_fract_x
    _atom_site_fract_y
    _atom_site_fract_z
    _atom_site_U_iso_or_equiv
    _atom_site_adp_type
    _atom_site_calc_flag
    _atom_site_occupancy
    _atom_site_disorder_assembly
    _atom_site_disorder_group
    Ti Ti1 0.26484(3) 0.59327(2) 0.23454(3) 0.01418(9) Uani d 1 . .
    Al Al1 0.24338(5) 0.45093(3) 0.21686(5) 0.01685(13) Uani d 1 . .
    C C1 0.26433(17) 0.62640(9) 0.00582(17) 0.0194(4) Uani d 1 . .
    C C2 0.35839(16) 0.65709(9) 0.06987(16) 0.0174(4) Uani d 1 . .
    C C3 0.31849(17) 0.70394(9) 0.16359(17) 0.0190(4) Uani d 1 . .
    C C4 0.20285(17) 0.70296(9) 0.15852(17) 0.0208(4) Uani d 1 . .
    C C5 0.16835(17) 0.65619(10) 0.05950(18) 0.0225(4) Uani d 1 . .
    C C6 0.2660(2) 0.57896(10) -0.11059(18) 0.0307(5) Uani d 1 . .
    H H6A 0.3388 0.5581 -0.1155 0.046 Uiso calc 1 . .
    H H6B 0.2498 0.6040 -0.1929 0.046 Uiso calc 1 . .
    H H6C 0.2104 0.5438 -0.0993 0.046 Uiso calc 1 . .
    C C7 0.47622(18) 0.64859(10) 0.03299(19) 0.0267(5) Uani d 1 . .
    H H7A 0.5229 0.6482 0.1140 0.040 Uiso calc 1 . .
    H H7B 0.4980 0.6861 -0.0243 0.040 Uiso calc 1 . .
    H H7C 0.4849 0.6059 -0.0148 0.040 Uiso calc 1 . .
    C C8 0.3886(2) 0.75391(10) 0.2411(2) 0.0310(5) Uani d 1 . .
    H H8A 0.3939 0.7959 0.1903 0.047 Uiso calc 1 . .
    H H8B 0.4624 0.7351 0.2563 0.047 Uiso calc 1 . .
    H H8C 0.3551 0.7631 0.3269 0.047 Uiso calc 1 . .
    C C9 0.1279(2) 0.75006(11) 0.2308(2) 0.0346(5) Uani d 1 . .
    H H9A 0.0632 0.7252 0.2602 0.052 Uiso calc 1 . .
    H H9B 0.1045 0.7866 0.1709 0.052 Uiso calc 1 . .
    H H9C 0.1672 0.7690 0.3085 0.052 Uiso calc 1 . .
    C C10 0.05177(19) 0.64766(12) 0.0111(2) 0.0343(5) Uani d 1 . .
    H H10A 0.0288 0.6877 -0.0397 0.051 Uiso calc 1 . .
    H H10B 0.0040 0.6420 0.0875 0.051 Uiso calc 1 . .
    H H10C 0.0462 0.6078 -0.0463 0.051 Uiso calc 1 . .
    C C11 0.26346(16) 0.52506(9) 0.43500(15) 0.0159(4) Uani d 1 . .
    C C12 0.18257(18) 0.57674(9) 0.44326(17) 0.0201(4) Uani d 1 . .
    H H12 0.1054 0.5698 0.4466 0.024 Uiso calc 1 . .
    C C13 0.2357(2) 0.63998(9) 0.44565(17) 0.0261(5) Uani d 1 . .
    H H13 0.2007 0.6826 0.4513 0.031 Uiso calc 1 . .
    C C14 0.34920(19) 0.62892(10) 0.43818(18) 0.0267(5) Uani d 1 . .
    H H14 0.4046 0.6627 0.4378 0.032 Uiso calc 1 . .
    C C15 0.36642(17) 0.55903(10) 0.43137(17) 0.0208(4) Uani d 1 . .
    H H15 0.4361 0.5377 0.4253 0.025 Uiso calc 1 . .
    C C16 0.24577(16) 0.45016(9) 0.41903(16) 0.0157(4) Uani d 1 . .
    C C17 0.34159(16) 0.40901(10) 0.48341(16) 0.0194(4) Uani d 1 . .
    H H17 0.4124 0.4229 0.4430 0.023 Uiso calc 1 . .
    C C18 0.32207(19) 0.33371(10) 0.45734(19) 0.0265(5) Uani d 1 . .
    H H18A 0.3184 0.3253 0.3602 0.032 Uiso calc 1 . .
    H H18B 0.3841 0.3073 0.4959 0.032 Uiso calc 1 . .
    C C19 0.2146(2) 0.31122(10) 0.5197(2) 0.0297(5) Uani d 1 . .
    H H19 0.2022 0.2622 0.5014 0.036 Uiso calc 1 . .
    C C20 0.11873(19) 0.35226(10) 0.4600(2) 0.0277(5) Uani d 1 . .
    H H20A 0.1123 0.3439 0.3629 0.033 Uiso calc 1 . .
    H H20B 0.0491 0.3381 0.5008 0.033 Uiso calc 1 . .
    C C21 0.13831(17) 0.42731(9) 0.48584(17) 0.0205(4) Uani d 1 . .
    H H21 0.0750 0.4537 0.4474 0.025 Uiso calc 1 . .
    C C22 0.34877(18) 0.42069(10) 0.63524(17) 0.0253(5) Uani d 1 . .
    H H22A 0.4112 0.3948 0.6743 0.030 Uiso calc 1 . .
    H H22B 0.3615 0.4691 0.6539 0.030 Uiso calc 1 . .
    C C23 0.2225(2) 0.32297(11) 0.6709(2) 0.0338(5) Uani d 1 . .
    H H23A 0.1536 0.3082 0.7126 0.041 Uiso calc 1 . .
    H H23B 0.2840 0.2963 0.7101 0.041 Uiso calc 1 . .
    C C24 0.14558(18) 0.43886(11) 0.63770(18) 0.0267(5) Uani d 1 . .
    H H24A 0.1568 0.4874 0.6566 0.032 Uiso calc 1 . .
    H H24B 0.0760 0.4247 0.6784 0.032 Uiso calc 1 . .
    C C25 0.24165(19) 0.39807(11) 0.69803(18) 0.0286(5) Uani d 1 . .
    H H25 0.2464 0.4059 0.7964 0.034 Uiso calc 1 . .
    C C26 0.11305(18) 0.51058(10) 0.1682(2) 0.0223(4) Uani d 1 . .
    H H26A 0.091(2) 0.5577(12) 0.195(2) 0.033 Uiso d 1 . .
    H H26B 0.100(2) 0.5063(11) 0.073(2) 0.033 Uiso d 1 . .
    H H26C 0.060(2) 0.4816(12) 0.212(2) 0.033 Uiso d 1 . .
    C C27 0.38455(18) 0.49812(10) 0.1606(2) 0.0218(4) Uani d 1 . .
    H H27A 0.4231(19) 0.5418(12) 0.172(2) 0.033 Uiso d 1 . .
    H H27B 0.3890(19) 0.4872(11) 0.066(2) 0.033 Uiso d 1 . .
    H H27C 0.433(2) 0.4675(12) 0.206(2) 0.033 Uiso d 1 . .
    C C28 0.2331(2) 0.36873(10) 0.10736(18) 0.0268(5) Uani d 1 . .
    H H28A 0.1724 0.3407 0.1380 0.040 Uiso calc 1 . .
    H H28B 0.3022 0.3435 0.1157 0.040 Uiso calc 1 . .
    H H28C 0.2196 0.3811 0.0139 0.040 Uiso calc 1 . .
loop_
    _atom_site_aniso_label
    _atom_site_aniso_U_11
    _atom_site_aniso_U_22
    _atom_site_aniso_U_33
    _atom_site_aniso_U_12
    _atom_site_aniso_U_13
    _atom_site_aniso_U_23
    Ti1 0.0176(2) 0.01180(14) 0.01316(15) -0.00042(14) -0.00005(11) -0.00074(12)
    Al1 0.0228(4) 0.0132(2) 0.0145(2) -0.0004(2) -0.0004(2) -0.0011(2)
    C1 0.0285(13) 0.0163(9) 0.0133(8) -0.0009(8) -0.0002(7) 0.0028(7)
    C2 0.0200(12) 0.0147(9) 0.0177(9) 0.0001(7) 0.0013(7) 0.0045(7)
    C3 0.0279(13) 0.0111(8) 0.0180(8) 0.0006(8) 0.0004(7) 0.0022(7)
    C4 0.0272(13) 0.0150(9) 0.0203(9) 0.0032(8) 0.0042(8) 0.0048(7)
    C5 0.0214(13) 0.0234(10) 0.0226(9) -0.0009(8) -0.0024(8) 0.0099(8)
    C6 0.0501(16) 0.0239(11) 0.0180(9) -0.0048(9) -0.0025(9) -0.0018(7)
    C7 0.0246(13) 0.0269(10) 0.0289(10) 0.0031(9) 0.0052(8) 0.0084(8)
    C8 0.0463(16) 0.0196(10) 0.0271(11) -0.0093(10) -0.0032(9) 0.0005(8)
    C9 0.0413(16) 0.0280(12) 0.0352(12) 0.0151(10) 0.0105(10) 0.0058(9)
    C10 0.0266(14) 0.0356(12) 0.0401(12) -0.0044(10) -0.0100(9) 0.0184(10)
    C11 0.0201(12) 0.0187(9) 0.0089(8) -0.0006(8) -0.0007(7) 0.0004(7)
    C12 0.0237(12) 0.0222(10) 0.0145(8) 0.0032(8) 0.0041(7) 0.0005(7)
    C13 0.0468(16) 0.0156(10) 0.0158(9) 0.0031(9) 0.0015(8) -0.0042(7)
    C14 0.0397(16) 0.0217(10) 0.0183(9) -0.0113(9) -0.0076(8) -0.0006(7)
    C15 0.0232(13) 0.0231(10) 0.0158(9) -0.0044(8) -0.0061(8) 0.0027(7)
    C16 0.0159(11) 0.0142(8) 0.0170(8) -0.0014(7) -0.0010(7) 0.0001(7)
    C17 0.0192(11) 0.0207(9) 0.0182(8) 0.0003(8) -0.0007(7) 0.0037(7)
    C18 0.0325(14) 0.0193(10) 0.0276(10) 0.0056(9) -0.0014(9) 0.0034(8)
    C19 0.0385(15) 0.0186(10) 0.0321(11) -0.0045(9) -0.0011(9) 0.0077(8)
    C20 0.0263(14) 0.0265(11) 0.0303(11) -0.0111(9) 0.0004(8) 0.0062(8)
    C21 0.0174(12) 0.0229(10) 0.0211(9) -0.0014(8) 0.0010(7) 0.0048(7)
    C22 0.0258(13) 0.0292(11) 0.0205(9) 0.0000(9) -0.0070(8) 0.0052(7)
    C23 0.0365(15) 0.0327(12) 0.0321(11) -0.0028(10) 0.0006(10) 0.0170(9)
    C24 0.0252(13) 0.0344(12) 0.0210(10) -0.0021(9) 0.0081(8) 0.0028(8)
    C25 0.0344(14) 0.0350(11) 0.0166(9) -0.0024(10) 0.0006(8) 0.0078(8)
    C26 0.0227(13) 0.0239(11) 0.0202(10) -0.0013(8) -0.0014(8) 0.0035(8)
    C27 0.0259(13) 0.0185(9) 0.0213(10) 0.0031(8) 0.0051(8) 0.0015(7)
    C28 0.0371(14) 0.0214(10) 0.0220(10) -0.0022(9) 0.0001(8) -0.0044(8)
_geom_special_details
;
 All esds (except the esd in the dihedral angle between two l.s. planes)
 are estimated using the full covariance matrix.  The cell esds are taken
 into account individually in the estimation of esds in distances, angles
 and torsion angles; correlations between esds in cell parameters are only
 used when they are defined by crystal symmetry.  An approximate (isotropic)
 treatment of cell esds is used for estimating esds involving l.s. planes.
;
loop_
    _geom_bond_atom_site_label_1
    _geom_bond_atom_site_label_2
    _geom_bond_site_symmetry_2
    _geom_bond_distance
    _geom_bond_publ_flag
    Ti1 C13 . 2.3481(18) ?
    Ti1 C12 . 2.3673(18) ?
    Ti1 C14 . 2.3726(18) ?
    Ti1 C1 . 2.3884(17) ?
    Ti1 C2 . 2.3923(17) ?
    Ti1 C15 . 2.4025(18) ?
    Ti1 C3 . 2.4032(18) ?
    Ti1 C4 . 2.4199(18) ?
    Ti1 C11 . 2.4255(16) ?
    Ti1 C5 . 2.4334(18) ?
    Ti1 C27 . 2.507(2) ?
    Ti1 C26 . 2.546(2) ?
    Ti1 Al1 . 2.8406(6) ?
    Ti1 H26A . 2.26(2) ?
    Al1 C28 . 1.9687(19) ?
    Al1 C26 . 2.028(2) ?
    Al1 C16 . 2.0294(17) ?
    Al1 C27 . 2.047(2) ?
    C1 C5 . 1.426(3) ?
    C1 C2 . 1.434(3) ?
    C1 C6 . 1.501(3) ?
    C2 C3 . 1.417(3) ?
    C2 C7 . 1.499(3) ?
    C3 C4 . 1.406(3) ?
    C3 C8 . 1.511(3) ?
    C4 C5 . 1.416(3) ?
    C4 C9 . 1.504(3) ?
    C5 C10 . 1.497(3) ?
    C6 H6A . 0.9800 ?
    C6 H6B . 0.9800 ?
    C6 H6C . 0.9800 ?
    C7 H7A . 0.9800 ?
    C7 H7B . 0.9800 ?
    C7 H7C . 0.9800 ?
    C8 H8A . 0.9800 ?
    C8 H8B . 0.9800 ?
    C8 H8C . 0.9800 ?
    C9 H9A . 0.9800 ?
    C9 H9B . 0.9800 ?
    C9 H9C . 0.9800 ?
    C10 H10A . 0.9800 ?
    C10 H10B . 0.9800 ?
    C10 H10C . 0.9800 ?
    C11 C15 . 1.423(3) ?
    C11 C12 . 1.425(3) ?
    C11 C16 . 1.509(2) ?
    C12 C13 . 1.411(3) ?
    C12 H12 . 0.9500 ?
    C13 C14 . 1.401(3) ?
    C13 H13 . 0.9500 ?
    C14 C15 . 1.404(3) ?
    C14 H14 . 0.9500 ?
    C15 H15 . 0.9500 ?
    C16 C17 . 1.551(3) ?
    C16 C21 . 1.551(3) ?
    C17 C18 . 1.534(3) ?
    C17 C22 . 1.542(2) ?
    C17 H17 . 1.0000 ?
    C18 C19 . 1.530(3) ?
    C18 H18A . 0.9900 ?
    C18 H18B . 0.9900 ?
    C19 C20 . 1.532(3) ?
    C19 C23 . 1.537(3) ?
    C19 H19 . 1.0000 ?
    C20 C21 . 1.529(3) ?
    C20 H20A . 0.9900 ?
    C20 H20B . 0.9900 ?
    C21 C24 . 1.542(3) ?
    C21 H21 . 1.0000 ?
    C22 C25 . 1.529(3) ?
    C22 H22A . 0.9900 ?
    C22 H22B . 0.9900 ?
    C23 C25 . 1.531(3) ?
    C23 H23A . 0.9900 ?
    C23 H23B . 0.9900 ?
    C24 C25 . 1.533(3) ?
    C24 H24A . 0.9900 ?
    C24 H24B . 0.9900 ?
    C25 H25 . 1.0000 ?
    C26 H26A . 1.01(2) ?
    C26 H26B . 0.97(2) ?
    C26 H26C . 0.98(2) ?
    C27 H27A . 0.99(2) ?
    C27 H27B . 0.98(2) ?
    C27 H27C . 0.95(2) ?
    C28 H28A . 0.9800 ?
    C28 H28B . 0.9800 ?
    C28 H28C . 0.9800 ?
loop_
    _geom_angle_atom_site_label_1
    _geom_angle_atom_site_label_2
    _geom_angle_atom_site_label_3
    _geom_angle_site_symmetry_1
    _geom_angle_site_symmetry_3
    _geom_angle
    _geom_angle_publ_flag
    C13 Ti1 C12 . . 34.82(7) ?
    C13 Ti1 C14 . . 34.53(8) ?
    C12 Ti1 C14 . . 57.43(7) ?
    C13 Ti1 C1 . . 139.68(7) ?
    C12 Ti1 C1 . . 153.91(7) ?
    C14 Ti1 C1 . . 137.51(7) ?
    C13 Ti1 C2 . . 120.00(7) ?
    C12 Ti1 C2 . . 154.65(6) ?
    C14 Ti1 C2 . . 103.59(7) ?
    C1 Ti1 C2 . . 34.91(7) ?
    C13 Ti1 C15 . . 56.98(7) ?
    C12 Ti1 C15 . . 56.82(7) ?
    C14 Ti1 C15 . . 34.19(6) ?
    C1 Ti1 C15 . . 149.06(7) ?
    C2 Ti1 C15 . . 118.32(7) ?
    C13 Ti1 C3 . . 87.44(6) ?
    C12 Ti1 C3 . . 120.84(6) ?
    C14 Ti1 C3 . . 82.44(6) ?
    C1 Ti1 C3 . . 57.18(6) ?
    C2 Ti1 C3 . . 34.37(6) ?
    C15 Ti1 C3 . . 111.36(6) ?
    C13 Ti1 C4 . . 82.94(6) ?
    C12 Ti1 C4 . . 105.57(6) ?
    C14 Ti1 C4 . . 97.39(7) ?
    C1 Ti1 C4 . . 57.04(6) ?
    C2 Ti1 C4 . . 57.05(6) ?
    C15 Ti1 C4 . . 131.56(7) ?
    C3 Ti1 C4 . . 33.90(7) ?
    C13 Ti1 C11 . . 57.78(6) ?
    C12 Ti1 C11 . . 34.56(6) ?
    C14 Ti1 C11 . . 57.51(6) ?
    C1 Ti1 C11 . . 162.06(6) ?
    C2 Ti1 C11 . . 151.86(7) ?
    C15 Ti1 C11 . . 34.28(6) ?
    C3 Ti1 C11 . . 139.73(6) ?
    C4 Ti1 C11 . . 139.00(6) ?
    C13 Ti1 C5 . . 111.64(7) ?
    C12 Ti1 C5 . . 120.23(7) ?
    C14 Ti1 C5 . . 131.30(7) ?
    C1 Ti1 C5 . . 34.39(7) ?
    C2 Ti1 C5 . . 57.22(7) ?
    C15 Ti1 C5 . . 165.47(7) ?
    C3 Ti1 C5 . . 56.43(7) ?
    C4 Ti1 C5 . . 33.92(7) ?
    C11 Ti1 C5 . . 150.72(7) ?
    C13 Ti1 C27 . . 131.75(7) ?
    C12 Ti1 C27 . . 114.77(6) ?
    C14 Ti1 C27 . . 103.74(8) ?
    C1 Ti1 C27 . . 84.85(7) ?
    C2 Ti1 C27 . . 84.51(6) ?
    C15 Ti1 C27 . . 74.94(7) ?
    C3 Ti1 C27 . . 115.85(7) ?
    C4 Ti1 C27 . . 139.65(6) ?
    C11 Ti1 C27 . . 80.89(6) ?
    C5 Ti1 C27 . . 116.46(7) ?
    C13 Ti1 C26 . . 111.45(7) ?
    C12 Ti1 C26 . . 79.78(7) ?
    C14 Ti1 C26 . . 135.46(7) ?
    C1 Ti1 C26 . . 86.63(7) ?
    C2 Ti1 C26 . . 120.95(6) ?
    C15 Ti1 C26 . . 112.82(6) ?
    C3 Ti1 C26 . . 135.35(7) ?
    C4 Ti1 C26 . . 106.17(7) ?
    C11 Ti1 C26 . . 80.66(6) ?
    C5 Ti1 C26 . . 78.93(7) ?
    C27 Ti1 C26 . . 81.97(7) ?
    C13 Ti1 Al1 . . 115.65(5) ?
    C12 Ti1 Al1 . . 82.96(5) ?
    C14 Ti1 Al1 . . 112.78(5) ?
    C1 Ti1 Al1 . . 102.43(5) ?
    C2 Ti1 Al1 . . 121.82(5) ?
    C15 Ti1 Al1 . . 79.34(5) ?
    C3 Ti1 Al1 . . 156.15(5) ?
    C4 Ti1 Al1 . . 147.83(5) ?
    C11 Ti1 Al1 . . 59.66(4) ?
    C5 Ti1 Al1 . . 115.01(5) ?
    C27 Ti1 Al1 . . 44.47(5) ?
    C26 Ti1 Al1 . . 43.81(5) ?
    C13 Ti1 H26A . . 97.0(6) ?
    C12 Ti1 H26A . . 72.5(5) ?
    C14 Ti1 H26A . . 129.0(5) ?
    C1 Ti1 H26A . . 86.3(5) ?
    C2 Ti1 H26A . . 120.2(5) ?
    C15 Ti1 H26A . . 121.2(6) ?
    C3 Ti1 H26A . . 119.5(6) ?
    C4 Ti1 H26A . . 86.6(6) ?
    C11 Ti1 H26A . . 87.0(6) ?
    C5 Ti1 H26A . . 66.3(6) ?
    C27 Ti1 H26A . . 105.1(6) ?
    C26 Ti1 H26A . . 23.3(6) ?
    Al1 Ti1 H26A . . 66.1(6) ?
    C28 Al1 C26 . . 108.08(9) ?
    C28 Al1 C16 . . 123.47(8) ?
    C26 Al1 C16 . . 103.71(8) ?
    C28 Al1 C27 . . 105.47(9) ?
    C26 Al1 C27 . . 108.83(9) ?
    C16 Al1 C27 . . 106.73(8) ?
    C28 Al1 Ti1 . . 149.60(6) ?
    C26 Al1 Ti1 . . 60.34(6) ?
    C16 Al1 Ti1 . . 86.90(5) ?
    C27 Al1 Ti1 . . 59.09(6) ?
    C5 C1 C2 . . 107.81(16) ?
    C5 C1 C6 . . 125.52(18) ?
    C2 C1 C6 . . 126.12(19) ?
    C5 C1 Ti1 . . 74.54(10) ?
    C2 C1 Ti1 . . 72.70(10) ?
    C6 C1 Ti1 . . 125.20(12) ?
    C3 C2 C1 . . 107.09(17) ?
    C3 C2 C7 . . 125.68(18) ?
    C1 C2 C7 . . 126.77(17) ?
    C3 C2 Ti1 . . 73.24(10) ?
    C1 C2 Ti1 . . 72.40(10) ?
    C7 C2 Ti1 . . 125.83(12) ?
    C4 C3 C2 . . 109.00(16) ?
    C4 C3 C8 . . 125.40(18) ?
    C2 C3 C8 . . 125.0(2) ?
    C4 C3 Ti1 . . 73.70(10) ?
    C2 C3 Ti1 . . 72.40(10) ?
    C8 C3 Ti1 . . 126.91(12) ?
    C3 C4 C5 . . 108.26(16) ?
    C3 C4 C9 . . 126.24(18) ?
    C5 C4 C9 . . 125.0(2) ?
    C3 C4 Ti1 . . 72.40(10) ?
    C5 C4 Ti1 . . 73.56(11) ?
    C9 C4 Ti1 . . 126.44(13) ?
    C4 C5 C1 . . 107.81(18) ?
    C4 C5 C10 . . 124.33(19) ?
    C1 C5 C10 . . 127.44(18) ?
    C4 C5 Ti1 . . 72.52(10) ?
    C1 C5 Ti1 . . 71.08(10) ?
    C10 C5 Ti1 . . 127.77(13) ?
    C1 C6 H6A . . 109.5 ?
    C1 C6 H6B . . 109.5 ?
    H6A C6 H6B . . 109.5 ?
    C1 C6 H6C . . 109.5 ?
    H6A C6 H6C . . 109.5 ?
    H6B C6 H6C . . 109.5 ?
    C2 C7 H7A . . 109.5 ?
    C2 C7 H7B . . 109.5 ?
    H7A C7 H7B . . 109.5 ?
    C2 C7 H7C . . 109.5 ?
    H7A C7 H7C . . 109.5 ?
    H7B C7 H7C . . 109.5 ?
    C3 C8 H8A . . 109.5 ?
    C3 C8 H8B . . 109.5 ?
    H8A C8 H8B . . 109.5 ?
    C3 C8 H8C . . 109.5 ?
    H8A C8 H8C . . 109.5 ?
    H8B C8 H8C . . 109.5 ?
    C4 C9 H9A . . 109.5 ?
    C4 C9 H9B . . 109.5 ?
    H9A C9 H9B . . 109.5 ?
    C4 C9 H9C . . 109.5 ?
    H9A C9 H9C . . 109.5 ?
    H9B C9 H9C . . 109.5 ?
    C5 C10 H10A . . 109.5 ?
    C5 C10 H10B . . 109.5 ?
    H10A C10 H10B . . 109.5 ?
    C5 C10 H10C . . 109.5 ?
    H10A C10 H10C . . 109.5 ?
    H10B C10 H10C . . 109.5 ?
    C15 C11 C12 . . 105.67(17) ?
    C15 C11 C16 . . 125.91(17) ?
    C12 C11 C16 . . 128.15(18) ?
    C15 C11 Ti1 . . 71.98(10) ?
    C12 C11 Ti1 . . 70.48(10) ?
    C16 C11 Ti1 . . 117.70(10) ?
    C13 C12 C11 . . 108.90(19) ?
    C13 C12 Ti1 . . 71.85(10) ?
    C11 C12 Ti1 . . 74.96(10) ?
    C13 C12 H12 . . 125.6 ?
    C11 C12 H12 . . 125.6 ?
    Ti1 C12 H12 . . 119.4 ?
    C14 C13 C12 . . 108.14(18) ?
    C14 C13 Ti1 . . 73.69(11) ?
    C12 C13 Ti1 . . 73.33(10) ?
    C14 C13 H13 . . 125.9 ?
    C12 C13 H13 . . 125.9 ?
    Ti1 C13 H13 . . 118.9 ?
    C13 C14 C15 . . 107.78(18) ?
    C13 C14 Ti1 . . 71.78(11) ?
    C15 C14 Ti1 . . 74.07(11) ?
    C13 C14 H14 . . 126.1 ?
    C15 C14 H14 . . 126.1 ?
    Ti1 C14 H14 . . 119.9 ?
    C14 C15 C11 . . 109.50(19) ?
    C14 C15 Ti1 . . 71.74(11) ?
    C11 C15 Ti1 . . 73.74(10) ?
    C14 C15 H15 . . 125.2 ?
    C11 C15 H15 . . 125.2 ?
    Ti1 C15 H15 . . 120.9 ?
    C11 C16 C17 . . 111.73(15) ?
    C11 C16 C21 . . 111.17(15) ?
    C17 C16 C21 . . 107.36(14) ?
    C11 C16 Al1 . . 95.59(10) ?
    C17 C16 Al1 . . 114.39(12) ?
    C21 C16 Al1 . . 116.31(12) ?
    C18 C17 C22 . . 108.65(15) ?
    C18 C17 C16 . . 109.26(15) ?
    C22 C17 C16 . . 110.88(15) ?
    C18 C17 H17 . . 109.3 ?
    C22 C17 H17 . . 109.3 ?
    C16 C17 H17 . . 109.3 ?
    C19 C18 C17 . . 110.13(16) ?
    C19 C18 H18A . . 109.6 ?
    C17 C18 H18A . . 109.6 ?
    C19 C18 H18B . . 109.6 ?
    C17 C18 H18B . . 109.6 ?
    H18A C18 H18B . . 108.1 ?
    C18 C19 C20 . . 109.55(16) ?
    C18 C19 C23 . . 109.08(18) ?
    C20 C19 C23 . . 109.54(18) ?
    C18 C19 H19 . . 109.6 ?
    C20 C19 H19 . . 109.6 ?
    C23 C19 H19 . . 109.6 ?
    C21 C20 C19 . . 109.71(17) ?
    C21 C20 H20A . . 109.7 ?
    C19 C20 H20A . . 109.7 ?
    C21 C20 H20B . . 109.7 ?
    C19 C20 H20B . . 109.7 ?
    H20A C20 H20B . . 108.2 ?
    C20 C21 C24 . . 108.50(15) ?
    C20 C21 C16 . . 109.91(15) ?
    C24 C21 C16 . . 110.84(16) ?
    C20 C21 H21 . . 109.2 ?
    C24 C21 H21 . . 109.2 ?
    C16 C21 H21 . . 109.2 ?
    C25 C22 C17 . . 109.61(16) ?
    C25 C22 H22A . . 109.7 ?
    C17 C22 H22A . . 109.7 ?
    C25 C22 H22B . . 109.7 ?
    C17 C22 H22B . . 109.7 ?
    H22A C22 H22B . . 108.2 ?
    C25 C23 C19 . . 109.20(15) ?
    C25 C23 H23A . . 109.8 ?
    C19 C23 H23A . . 109.8 ?
    C25 C23 H23B . . 109.8 ?
    C19 C23 H23B . . 109.8 ?
    H23A C23 H23B . . 108.3 ?
    C25 C24 C21 . . 109.67(16) ?
    C25 C24 H24A . . 109.7 ?
    C21 C24 H24A . . 109.7 ?
    C25 C24 H24B . . 109.7 ?
    C21 C24 H24B . . 109.7 ?
    H24A C24 H24B . . 108.2 ?
    C22 C25 C23 . . 109.86(18) ?
    C22 C25 C24 . . 109.33(16) ?
    C23 C25 C24 . . 109.38(18) ?
    C22 C25 H25 . . 109.4 ?
    C23 C25 H25 . . 109.4 ?
    C24 C25 H25 . . 109.4 ?
    Al1 C26 Ti1 . . 75.85(7) ?
    Al1 C26 H26A . . 133.6(13) ?
    Ti1 C26 H26A . . 62.1(14) ?
    Al1 C26 H26B . . 107.4(14) ?
    Ti1 C26 H26B . . 114.7(14) ?
    H26A C26 H26B . . 107.4(18) ?
    Al1 C26 H26C . . 94.0(14) ?
    Ti1 C26 H26C . . 138.2(13) ?
    H26A C26 H26C . . 104.1(18) ?
    H26B C26 H26C . . 107.1(19) ?
    Al1 C27 Ti1 . . 76.44(7) ?
    Al1 C27 H27A . . 140.1(13) ?
    Ti1 C27 H27A . . 65.5(14) ?
    Al1 C27 H27B . . 103.6(14) ?
    Ti1 C27 H27B . . 120.1(13) ?
    H27A C27 H27B . . 105.4(18) ?
    Al1 C27 H27C . . 94.9(14) ?
    Ti1 C27 H27C . . 133.8(13) ?
    H27A C27 H27C . . 102.7(19) ?
    H27B C27 H27C . . 106.2(19) ?
    Al1 C28 H28A . . 109.5 ?
    Al1 C28 H28B . . 109.5 ?
    H28A C28 H28B . . 109.5 ?
    Al1 C28 H28C . . 109.5 ?
    H28A C28 H28C . . 109.5 ?
    H28B C28 H28C . . 109.5 ?
loop_
    _geom_torsion_atom_site_label_1
    _geom_torsion_atom_site_label_2
    _geom_torsion_atom_site_label_3
    _geom_torsion_atom_site_label_4
    _geom_torsion_site_symmetry_1
    _geom_torsion_site_symmetry_2
    _geom_torsion_site_symmetry_3
    _geom_torsion_site_symmetry_4
    _geom_torsion
    _geom_torsion_publ_flag
    C5 C1 C2 C3 . . . . 1.29(19) ?
    C6 C1 C2 C3 . . . . 173.12(17) ?
    Ti1 C1 C2 C3 . . . . -65.54(12) ?
    C5 C1 C2 C7 . . . . -171.20(17) ?
    C6 C1 C2 C7 . . . . 0.6(3) ?
    Ti1 C1 C2 C7 . . . . 121.97(18) ?
    C5 C1 C2 Ti1 . . . . 66.83(12) ?
    C6 C1 C2 Ti1 . . . . -121.34(18) ?
    C1 C2 C3 C4 . . . . -0.15(19) ?
    C7 C2 C3 C4 . . . . 172.44(16) ?
    Ti1 C2 C3 C4 . . . . -65.13(12) ?
    C1 C2 C3 C8 . . . . -171.86(16) ?
    C7 C2 C3 C8 . . . . 0.7(3) ?
    Ti1 C2 C3 C8 . . . . 123.17(18) ?
    C1 C2 C3 Ti1 . . . . 64.97(12) ?
    C7 C2 C3 Ti1 . . . . -122.43(17) ?
    C2 C3 C4 C5 . . . . -1.1(2) ?
    C8 C3 C4 C5 . . . . 170.61(17) ?
    Ti1 C3 C4 C5 . . . . -65.34(13) ?
    C2 C3 C4 C9 . . . . -173.03(17) ?
    C8 C3 C4 C9 . . . . -1.4(3) ?
    Ti1 C3 C4 C9 . . . . 122.69(18) ?
    C2 C3 C4 Ti1 . . . . 64.29(12) ?
    C8 C3 C4 Ti1 . . . . -124.05(18) ?
    C3 C4 C5 C1 . . . . 1.8(2) ?
    C9 C4 C5 C1 . . . . 173.95(17) ?
    Ti1 C4 C5 C1 . . . . -62.73(12) ?
    C3 C4 C5 C10 . . . . -171.19(17) ?
    C9 C4 C5 C10 . . . . 0.9(3) ?
    Ti1 C4 C5 C10 . . . . 124.23(18) ?
    C3 C4 C5 Ti1 . . . . 64.57(12) ?
    C9 C4 C5 Ti1 . . . . -123.32(18) ?
    C2 C1 C5 C4 . . . . -1.9(2) ?
    C6 C1 C5 C4 . . . . -173.83(17) ?
    Ti1 C1 C5 C4 . . . . 63.66(12) ?
    C2 C1 C5 C10 . . . . 170.82(17) ?
    C6 C1 C5 C10 . . . . -1.1(3) ?
    Ti1 C1 C5 C10 . . . . -123.58(19) ?
    C2 C1 C5 Ti1 . . . . -65.60(12) ?
    C6 C1 C5 Ti1 . . . . 122.50(18) ?
    C15 C11 C12 C13 . . . . -0.48(18) ?
    C16 C11 C12 C13 . . . . -174.75(15) ?
    Ti1 C11 C12 C13 . . . . -64.34(12) ?
    C15 C11 C12 Ti1 . . . . 63.87(11) ?
    C16 C11 C12 Ti1 . . . . -110.41(16) ?
    C11 C12 C13 C14 . . . . 0.4(2) ?
    Ti1 C12 C13 C14 . . . . -66.01(13) ?
    C11 C12 C13 Ti1 . . . . 66.37(12) ?
    C12 C13 C14 C15 . . . . -0.1(2) ?
    Ti1 C13 C14 C15 . . . . -65.86(13) ?
    C12 C13 C14 Ti1 . . . . 65.77(12) ?
    C13 C14 C15 C11 . . . . -0.2(2) ?
    Ti1 C14 C15 C11 . . . . -64.56(12) ?
    C13 C14 C15 Ti1 . . . . 64.34(13) ?
    C12 C11 C15 C14 . . . . 0.43(19) ?
    C16 C11 C15 C14 . . . . 174.87(15) ?
    Ti1 C11 C15 C14 . . . . 63.28(13) ?
    C12 C11 C15 Ti1 . . . . -62.86(11) ?
    C16 C11 C15 Ti1 . . . . 111.59(15) ?
    C15 C11 C16 C17 . . . . 35.8(2) ?
    C12 C11 C16 C17 . . . . -150.96(16) ?
    Ti1 C11 C16 C17 . . . . 122.91(13) ?
    C15 C11 C16 C21 . . . . 155.76(16) ?
    C12 C11 C16 C21 . . . . -31.0(2) ?
    Ti1 C11 C16 C21 . . . . -117.17(14) ?
    C15 C11 C16 Al1 . . . . -83.21(17) ?
    C12 C11 C16 Al1 . . . . 89.99(17) ?
    Ti1 C11 C16 Al1 . . . . 3.86(14) ?
    C11 C16 C17 C18 . . . . -176.93(14) ?
    C21 C16 C17 C18 . . . . 60.94(18) ?
    Al1 C16 C17 C18 . . . . -69.73(17) ?
    C11 C16 C17 C22 . . . . 63.35(19) ?
    C21 C16 C17 C22 . . . . -58.78(19) ?
    Al1 C16 C17 C22 . . . . 170.55(13) ?
    C22 C17 C18 C19 . . . . 60.1(2) ?
    C16 C17 C18 C19 . . . . -60.95(19) ?
    C17 C18 C19 C20 . . . . 59.2(2) ?
    C17 C18 C19 C23 . . . . -60.7(2) ?
    C18 C19 C20 C21 . . . . -58.9(2) ?
    C23 C19 C20 C21 . . . . 60.7(2) ?
    C19 C20 C21 C24 . . . . -60.5(2) ?
    C19 C20 C21 C16 . . . . 60.8(2) ?
    C11 C16 C21 C20 . . . . 176.23(15) ?
    C17 C16 C21 C20 . . . . -61.29(19) ?
    Al1 C16 C21 C20 . . . . 68.30(18) ?
    C11 C16 C21 C24 . . . . -63.84(19) ?
    C17 C16 C21 C24 . . . . 58.64(19) ?
    Al1 C16 C21 C24 . . . . -171.78(13) ?
    C18 C17 C22 C25 . . . . -59.5(2) ?
    C16 C17 C22 C25 . . . . 60.6(2) ?
    C18 C19 C23 C25 . . . . 60.0(2) ?
    C20 C19 C23 C25 . . . . -59.9(2) ?
    C20 C21 C24 C25 . . . . 60.5(2) ?
    C16 C21 C24 C25 . . . . -60.3(2) ?
    C17 C22 C25 C23 . . . . 60.2(2) ?
    C17 C22 C25 C24 . . . . -59.9(2) ?
    C19 C23 C25 C22 . . . . -60.2(2) ?
    C19 C23 C25 C24 . . . . 59.8(2) ?
    C21 C24 C25 C22 . . . . 59.8(2) ?
    C21 C24 C25 C23 . . . . -60.5(2) ?
_shelx_hkl_file
;
  -2   1   0  344.55   36.29   0
   2  -1   0  336.36   37.87   0
  -3   1   0  137.07   29.11   0
   3  -1   0  162.17   30.34   0
  -4   1   0   72.35   27.87   0
   4  -1   0   70.88   24.18   0
   5  -1   0   22.73   27.96   0
  -5   1   0   17.71   27.18   0
   5  -1   0   24.53   28.17   0
   6  -1   0    5.77   33.01   0
   6  -1   0    1.01   32.98   0
  -6   1   0    1.77   36.55   0
   7  -1   0    6.27   35.09   0
   7  -1   0    7.02   38.26   0
  -7   1   0    6.03   34.30   0
   1  -2   0   -5.39   18.40   0
  -1  -2   0    0.92   17.20   0
  -1   2   0   -8.85   18.97   0
   1   2   0   -5.29   26.21   0
  -2   2   0  997.82   34.73   0
   2   2   0 1014.17   47.04   0
   2  -2   0 1086.56   42.65   0
  -2  -2   0  977.23   45.45   0
  -3   2   0   70.47   26.05   0
  -3  -2   0   70.53   32.33   0
   3   2   0   70.04   32.56   0
  -3  -2   0   67.58   32.06   0
   3  -2   0   69.47   27.20   0
  -4   2   0  189.35   25.14   0
   4   2   0  190.51   41.20   0
   4  -2   0  173.50   25.00   0
  -5   2   0   89.54   23.44   0
   5  -2   0   89.81   24.46   0
   6  -2   0 1173.99   42.98   0
  -6   2   0 1153.66   41.58   0
   6  -2   0 1250.40   43.69   0
   7  -2   0  114.46   28.21   0
   7  -2   0   98.55   23.64   0
  -7   2   0  112.75   27.56   0
   8  -2   0  951.78   41.04   0
   8  -2   0  955.56   41.16   0
  -8   2   0  922.62   37.59   0
   1  -3   0   38.27   30.84   0
  -1  -3   0   35.78   29.34   0
  -1   3   0   38.05   21.54   0
   1   3   0   42.78   30.62   0
  -2   3   0  190.07   31.06   0
   2   3   0  219.20   31.40   0
   2  -3   0  206.33   32.33   0
  -2  -3   0  188.93   23.32   0
  -3   3   0 1334.24   35.29   0
   3   3   0 1320.60   40.70   0
  -3  -3   0 1240.57   39.65   0
   3  -3   0 1411.16   31.67   0
  -4   3   0  176.94   17.96   0
   4   3   0  196.54   30.11   0
  -4  -3   0  182.33   29.83   0
  -4  -3   0  166.60   24.82   0
   4  -3   0  190.81   18.39   0
  -5  -3   0 1046.41   48.46   0
  -5   3   0 1056.49   32.20   0
  -5  -3   0  967.14   50.09   0
   5   3   0 1033.30   51.28   0
   5  -3   0 1167.54   33.73   0
  -6   3   0   86.35   25.83   0
   6  -3   0   98.22   26.92   0
   6  -3   0   90.91   26.39   0
   7  -3   0    4.42   26.43   0
  -7   3   0    3.10   21.05   0
   7  -3   0    2.25   26.63   0
   8  -3   0  399.99   28.75   0
   8  -3   0  389.10   25.01   0
  -8   3   0  397.98   24.13   0
   9  -3   0    7.15   27.45   0
  -9   3   0    5.18   22.68   0
   9  -3   0   11.51   23.53   0
  10  -3   0 1047.07   46.44   0
 -10   3   0 1016.01   45.99   0
  10  -3   0  940.45   42.91   0
   0  -4   0 4016.67   48.56   0
   0   4   0 3886.65   47.49   0
   1  -4   0   17.26   21.15   0
  -1  -4   0   17.46   28.93   0
  -1   4   0   20.47   20.75   0
   1   4   0   15.24   20.78   0
  -2   4   0 1886.59   38.26   0
   2   4   0 1772.01   35.51   0
   2  -4   0 2109.92   39.80   0
  -2  -4   0 1638.19   34.54   0
  -3   4   0  119.39   23.36   0
   3   4   0  122.68   23.61   0
  -3  -4   0  120.28   23.32   0
   3  -4   0  119.50   17.94   0
  -4   4   0 1982.35   35.54   0
   4   4   0 1904.57   41.63   0
  -4  -4   0 1917.44   41.68   0
  -4  -4   0 1781.89   40.22   0
   4  -4   0 2024.17   36.43   0
  -5  -4   0  156.73   30.23   0
  -5   4   0  158.37   24.24   0
   5   4   0  163.29   25.65   0
  -5  -4   0  153.44   29.84   0
   5  -4   0  179.86   25.23   0
  -6  -4   0   -1.05   33.91   0
  -6   4   0    9.41   23.83   0
  -6  -4   0   -2.82   33.96   0
   6   4   0   -1.45   29.28   0
   6  -4   0    0.61   24.65   0
  -7   4   0   11.58   20.69   0
   7  -4   0   16.61   21.38   0
   7  -4   0   10.28   21.01   0
  -8   4   0   28.68   19.58   0
   8  -4   0   32.21   20.30   0
   8  -4   0   21.27   24.41   0
   9  -4   0   29.78   19.70   0
   9  -4   0   22.88   23.71   0
  -9   4   0   14.63   18.82   0
  10  -4   0  344.27   27.05   0
 -10   4   0  355.41   26.65   0
  10  -4   0  343.30   23.70   0
  11  -4   0   80.23   31.14   0
  11  -4   0   87.12   34.55   0
 -11   4   0   81.47   33.48   0
  -1  -5   0    6.45   25.27   0
   1  -5   0    9.73   26.02   0
  -1   5   0   20.74   25.38   0
   1   5   0   14.86   17.92   0
  -2   5   0  -11.25   23.41   0
   2   5   0   -4.38   16.71   0
   2  -5   0   -9.63   17.41   0
  -2  -5   0   -4.62   23.14   0
  -3   5   0   82.71   16.05   0
   3   5   0   86.55   22.28   0
  -3  -5   0   73.76   22.06   0
   3  -5   0   85.85   16.86   0
  -4   5   0   21.31   16.16   0
   4   5   0   17.45   22.28   0
  -4  -5   0   16.84   21.99   0
   4  -5   0   18.63   16.84   0
  -5  -5   0  129.33   28.57   0
  -5   5   0  112.40   16.84   0
   5   5   0  122.84   23.66   0
  -5  -5   0  114.16   23.52   0
   5  -5   0  122.80   17.57   0
  -6   5   0  131.57   23.67   0
  -6  -5   0  134.62   24.88   0
   6   5   0  129.67   29.44   0
  -6  -5   0  117.26   24.35   0
   6  -5   0  131.11   18.04   0
  -7  -5   0   23.55   28.70   0
  -7  -5   0   23.21   25.32   0
  -7   5   0   19.59   20.08   0
   7   5   0   26.53   28.70   0
   7  -5   0   17.65   21.39   0
   7  -5   0   16.97   20.72   0
   8  -5   0   30.79   19.55   0
  -8   5   0   15.87   19.48   0
   8  -5   0   17.61   20.03   0
   9  -5   0  404.78   22.91   0
   9  -5   0  436.02   22.92   0
  -9   5   0  400.55   25.79   0
  10  -5   0   -1.47   18.79   0
 -10   5   0    3.66   17.83   0
  10  -5   0   -1.24   18.59   0
  11  -5   0  373.74   29.51   0
  11  -5   0  326.86   25.02   0
 -11   5   0  376.84   28.57   0
  12  -5   0   73.01   29.40   0
 -12   5   0   76.41   28.70   0
  12  -5   0   68.23   32.70   0
   0   6   0  364.00   25.27   0
   0  -6   0  364.57   19.73   0
  -1   6   0   29.28   22.47   0
   1   6   0   19.05   22.50   0
   1  -6   0   29.08   22.94   0
  -1  -6   0   23.05   15.75   0
  -2   6   0 1493.56   25.96   0
   2   6   0 1413.33   31.30   0
  -2  -6   0 1436.54   30.93   0
   2  -6   0 1561.05   31.18   0
  -3   6   0   82.67   22.06   0
   3   6   0   73.87   16.30   0
  -3  -6   0   73.71   21.73   0
   3  -6   0   84.79   16.53   0
  -4   6   0  201.67   24.07   0
   4   6   0  203.00   24.69   0
  -4  -6   0  181.64   24.11   0
   4  -6   0  210.96   25.15   0
  -5   6   0   75.15   25.59   0
   5   6   0   68.54   26.14   0
  -5  -6   0   60.62   26.13   0
  -5  -6   0   70.74   25.43   0
   5  -6   0   79.17   26.72   0
  -6   6   0  369.05   23.82   0
   6   6   0  346.43   25.40   0
  -6  -6   0  339.96   25.40   0
   6  -6   0  363.92   25.01   0
  -6  -6   0  381.90   25.83   0
  -7   6   0  357.30   22.43   0
  -7  -6   0  347.33   28.38   0
   7   6   0  362.61   28.75   0
   7  -6   0  365.86   22.96   0
   7  -6   0  344.12   17.33   0
  -7  -6   0  362.61   24.48   0
   8  -6   0  457.15   22.81   0
  -8  -6   0  413.37   34.16   0
  -8   6   0  454.64   22.24   0
  -8  -6   0  452.86   37.32   0
   8  -6   0  463.66   23.15   0
   8   6   0  454.39   35.13   0
  -9   6   0  169.96   19.92   0
   9  -6   0  172.21   20.67   0
   9  -6   0  167.71   20.73   0
  10  -6   0  366.06   21.96   0
  10  -6   0  331.85   21.37   0
 -10   6   0  359.05   21.26   0
  11  -6   0  146.25   22.24   0
 -11   6   0  163.57   21.57   0
  11  -6   0  161.46   26.82   0
  12  -6   0  110.47   25.64   0
  12  -6   0  109.49   21.07   0
 -12   6   0  109.79   24.72   0
  13  -6   0  116.66   40.48   0
 -13   6   0  117.22   45.15   0
  13  -6   0  110.89   39.97   0
  -1   7   0 2486.05   33.93   0
   1   7   0 2388.99   30.26   0
  -1  -7   0 2334.81   30.03   0
   1  -7   0 2577.04   30.35   0
  -2   7   0   24.55   15.81   0
   2   7   0   19.42   15.68   0
  -2  -7   0   25.11   15.31   0
   2  -7   0   25.48   16.08   0
  -3   7   0 1047.73   23.10   0
   3   7   0 1118.62   29.66   0
  -3  -7   0 1065.88   24.03   0
   3  -7   0 1213.47   29.58   0
  -4   7   0    9.55   22.15   0
   4   7   0    7.83   22.14   0
  -4  -7   0   14.46   22.11   0
   4  -7   0   10.87   23.25   0
  -5   7   0  854.42   27.86   0
   5   7   0  881.64   29.64   0
  -5  -7   0  874.22   29.66   0
  -5  -7   0  845.00   29.19   0
   5  -7   0  881.90   22.75   0
  -6   7   0   97.79   21.27   0
   6   7   0   85.57   21.56   0
  -6  -7   0   88.41   21.71   0
  -6  -7   0   86.71   21.50   0
   6  -7   0   96.36   15.91   0
   7  -7   0  728.30   24.19   0
  -7   7   0  792.72   24.22   0
  -7  -7   0  744.94   26.99   0
   7   7   0  744.97   27.10   0
  -7  -7   0  680.30   26.41   0
   7  -7   0  814.47   24.84   0
  -8  -7   0  119.10   24.47   0
  -8  -7   0  111.71   24.42   0
  -8   7   0  102.13   14.53   0
   8  -7   0  114.81   20.21   0
   8   7   0  114.55   24.76   0
   8  -7   0  123.41   20.42   0
  -9  -7   0  213.75   39.75   0
   9  -7   0  230.86   15.34   0
  -9   7   0  243.26   20.30   0
   9  -7   0  217.31   15.44   0
  -9  -7   0  234.86   38.00   0
   9   7   0  228.77   35.10   0
  10  -7   0    0.88   22.18   0
  10  -7   0   12.46   21.69   0
 -10   7   0   -7.68   21.28   0
  11  -7   0   53.02   25.50   0
 -11   7   0   58.94   20.18   0
  11  -7   0   59.52   21.08   0
  12  -7   0    3.09   19.48   0
  12  -7   0    2.21   19.62   0
 -12   7   0    9.75   18.76   0
  13  -7   0   19.47   27.23   0
  13  -7   0   27.88   26.92   0
 -13   7   0   28.01   26.18   0
   0   8   0  365.48   23.99   0
   0  -8   0  398.25   24.06   0
  -1   8   0   15.24   15.81   0
   1   8   0   16.23   15.66   0
  -1  -8   0   18.00   15.80   0
   1  -8   0   20.74   16.17   0
  -2   8   0 1012.19   27.72   0
   2   8   0  985.68   28.22   0
  -2  -8   0  987.27   22.61   0
   2  -8   0 1058.55   22.91   0
  -3   8   0   51.31   22.93   0
   3   8   0   46.77   23.23   0
  -3  -8   0   53.65   22.62   0
   3  -8   0   53.39   16.89   0
  -4   8   0  136.40   18.38   0
   4   8   0  151.43   25.31   0
  -4  -8   0  120.60   18.44   0
   4  -8   0  147.63   19.17   0
  -5   8   0   73.10   15.97   0
   5   8   0   66.62   22.48   0
  -5  -8   0   74.09   22.29   0
   5  -8   0   71.71   16.56   0
  -5  -8   0   63.79   22.74   0
  -6  -8   0   78.03   20.64   0
  -6   8   0   78.88   20.26   0
   6   8   0   71.84   20.72   0
  -6  -8   0   67.38   20.57   0
   6  -8   0   76.72   21.21   0
  -7  -8   0   20.63   19.59   0
  -7   8   0   27.34   13.72   0
   7   8   0   22.29   23.65   0
  -7  -8   0   21.40   19.46   0
   7  -8   0   23.07   14.30   0
   8  -8   0   33.54   13.90   0
  -8   8   0   25.82   19.25   0
  -8  -8   0   25.22   19.00   0
   8   8   0   36.30   23.44   0
   8  -8   0   35.52   19.73   0
  -8  -8   0   39.71   23.20   0
   9  -8   0   34.58   18.94   0
  -9  -8   0   38.74   22.42   0
  -9  -8   0   36.66   22.85   0
  -9   8   0   34.90   12.94   0
   9  -8   0   32.23   19.10   0
   9   8   0   29.60   19.27   0
 -10   8   0   68.13   20.68   0
  10  -8   0   42.10   15.57   0
  10  -8   0   56.15   15.49   0
  11  -8   0   14.76   24.81   0
  11  -8   0   11.12   20.58   0
 -11   8   0   11.45   19.72   0
  12  -8   0   32.07   19.81   0
 -12   8   0   45.54   18.82   0
  12  -8   0   40.00   19.84   0
  13  -8   0    5.62   27.19   0
  13  -8   0   24.15   21.67   0
 -13   8   0   10.70   26.12   0
  14  -8   0   11.14   30.04   0
 -14   8   0    9.69   29.54   0
  14  -8   0    9.03   30.07   0
  -1   9   0    2.72   16.02   0
   1   9   0    8.33   16.10   0
  -1  -9   0   -5.96   23.15   0
   1  -9   0   10.64   23.47   0
  -2   9   0   32.52   22.33   0
   2   9   0   36.12   15.83   0
  -2  -9   0   19.48   22.52   0
   2  -9   0   40.55   23.41   0
  -3   9   0 1277.32   23.91   0
   3   9   0 1231.26   24.52   0
  -3  -9   0 1191.71   24.81   0
   3  -9   0 1445.44   31.49   0
  -4   9   0    0.75   22.67   0
   4   9   0   15.71   22.54   0
  -4  -9   0   10.88   15.95   0
   4  -9   0    6.41   16.66   0
  -5   9   0  553.30   17.88   0
   5   9   0  545.63   18.89   0
  -5  -9   0  552.11   18.88   0
  -5  -9   0  506.85   18.51   0
   5  -9   0  579.63   18.27   0
  -6   9   0   66.51   20.16   0
   6   9   0   80.44   20.10   0
  -6  -9   0   71.71   14.38   0
   6  -9   0   82.12   20.79   0
  -6  -9   0   76.93   20.03   0
  -7   9   0  108.68   14.35   0
   7   9   0  116.66   20.16   0
  -7  -9   0  108.54   19.87   0
   7  -9   0  125.49   20.10   0
  -7  -9   0  110.35   20.13   0
  -8   9   0  124.85   19.50   0
  -8  -9   0  126.25   19.64   0
   8   9   0  135.04   23.98   0
  -8  -9   0  133.04   19.79   0
   8  -9   0  141.28   19.71   0
   8  -9   0  134.69   19.84   0
  -9  -9   0   23.83   22.06   0
   9  -9   0   18.50   13.22   0
  -9  -9   0   17.11   17.91   0
  -9   9   0   26.78   18.09   0
   9   9   0   24.81   18.43   0
   9  -9   0   25.86   18.67   0
 -10  -9   0   59.97   33.37   0
 -10   9   0   63.85   15.04   0
  10  -9   0   73.58   21.17   0
 -10  -9   0   65.80   33.26   0
  10  -9   0   60.07   21.31   0
  10   9   0   67.89   30.18   0
  11  -9   0   -0.64   20.14   0
  11  -9   0   -1.94   14.09   0
 -11   9   0   10.48   19.25   0
  12  -9   0   96.20   23.28   0
 -12   9   0   95.62   22.04   0
  12  -9   0   73.10   23.57   0
  13  -9   0   70.72   22.32   0
  13  -9   0   57.25   27.29   0
 -13   9   0   55.06   26.62   0
   0  10   0  166.93   19.24   0
   0 -10   0  193.06   26.61   0
  -1  10   0   55.77   18.14   0
   1  10   0   57.36   25.42   0
  -1 -10   0   50.00   25.76   0
   1 -10   0   65.72   26.06   0
  -2  10   0  371.69   19.05   0
   2  10   0  338.07   18.90   0
  -2 -10   0  358.95   25.86   0
   2 -10   0  358.33   19.80   0
  -3  10   0  235.61   17.26   0
   3  10   0  243.06   23.55   0
  -3 -10   0  250.94   23.94   0
   3 -10   0  217.02   18.07   0
  -4  10   0  222.25   16.27   0
   4  10   0  206.92   16.17   0
  -4 -10   0  239.45   22.06   0
   4 -10   0  231.88   22.64   0
  -5  10   0   41.96   19.77   0
   5  10   0   35.71   14.47   0
  -5 -10   0   33.54   14.39   0
  -5 -10   0   30.66   20.04   0
   5 -10   0   29.06   20.62   0
  -6  10   0   21.59   19.40   0
   6  10   0   34.30   19.37   0
  -6 -10   0   28.98   19.51   0
  -6 -10   0   23.81   19.16   0
   6 -10   0   27.16   19.94   0
  -7  10   0   81.48   13.80   0
   7  10   0   82.93   19.34   0
  -7 -10   0   73.12   19.69   0
  -7 -10   0   70.38   13.85   0
   7 -10   0   89.28   20.00   0
  -8 -10   0   56.11   18.74   0
  -8  10   0   63.43   18.66   0
   8  10   0   57.37   18.96   0
  -8 -10   0   46.65   18.74   0
   8 -10   0   51.30   19.28   0
   8 -10   0   49.07   19.20   0
   9 -10   0   64.39   21.94   0
  -9  10   0   63.99   21.56   0
  -9 -10   0   57.68   25.78   0
   9  10   0   45.95   22.20   0
   9 -10   0   46.51   22.01   0
  -9 -10   0   49.05   26.31   0
 -10 -10   0  110.87   26.04   0
 -10 -10   0  111.30   25.94   0
 -10  10   0  127.17   20.59   0
  10 -10   0  114.11   21.33   0
  10 -10   0  102.68   15.68   0
  10  10   0  106.32   26.53   0
  11 -10   0  180.50   15.55   0
 -11  10   0  196.47   20.27   0
  11 -10   0  202.56   21.04   0
  12 -10   0   -0.46   22.25   0
  12 -10   0    0.65   22.45   0
 -12  10   0   -0.14   21.39   0
  13 -10   0  172.57   23.01   0
 -13  10   0  200.60   22.67   0
  13 -10   0  196.57   23.19   0
  -1  11   0  136.41   16.63   0
   1  11   0  145.05   22.96   0
  -1 -11   0  161.98   23.58   0
   1 -11   0  154.88   23.81   0
  -2  11   0   42.49   15.58   0
   2  11   0   25.14   21.79   0
  -2 -11   0   34.05   15.58   0
   2 -11   0   36.79   16.02   0
  -3  11   0  239.02   21.64   0
   3  11   0  210.98   16.16   0
  -3 -11   0  244.51   21.89   0
   3 -11   0  236.29   16.48   0
  -4  11   0  148.65   14.80   0
   4  11   0  178.80   20.68   0
  -4 -11   0  149.40   15.26   0
   4 -11   0  164.82   15.37   0
  -5  11   0    3.26   13.70   0
   5  11   0   -2.55   13.85   0
  -5 -11   0    6.97   13.74   0
  -5 -11   0    1.56   19.29   0
   5 -11   0   -7.44   14.17   0
  -6  11   0  258.95   15.29   0
   6  11   0  270.96   20.68   0
  -6 -11   0  267.07   20.88   0
  -6 -11   0  265.54   20.70   0
   6 -11   0  279.80   15.59   0
   7 -11   0    9.16   13.54   0
  -7  11   0    3.38   13.50   0
   7  11   0    9.92   18.86   0
  -7 -11   0    1.97   13.43   0
  -7 -11   0    3.18   18.82   0
   7 -11   0    8.45   19.19   0
  -8 -11   0   -1.09   18.17   0
  -8  11   0    2.83   18.09   0
   8  11   0   -5.25   18.30   0
  -8 -11   0   -4.89   18.09   0
   8 -11   0   -4.90   12.99   0
   8 -11   0   -7.02   18.54   0
  -9  11   0   -9.51   20.68   0
  -9 -11   0    9.37   20.58   0
   9  11   0   -5.33   20.99   0
   9 -11   0   -2.93   14.87   0
  -9 -11   0   -4.07   20.74   0
   9 -11   0    1.96   14.90   0
 -10 -11   0  117.91   25.09   0
 -10 -11   0   97.23   20.83   0
 -10  11   0  110.81   20.27   0
  10 -11   0  111.35   20.95   0
  10 -11   0   99.93   21.13   0
  10  11   0  103.91   21.35   0
  11 -11   0   11.02   14.04   0
 -11 -11   0    8.52   27.00   0
 -11  11   0    6.58   19.15   0
  11 -11   0   12.82   19.64   0
 -11 -11   0   14.70   27.01   0
  11  11   0   12.15   27.46   0
  12 -11   0   14.90   21.94   0
  12 -11   0   19.12   21.78   0
 -12  11   0    2.87   21.36   0
  13 -11   0    5.08   27.71   0
 -13  11   0    4.85   21.04   0
  13 -11   0   12.82   23.25   0
   0  12   0  608.48   17.82   0
   0 -12   0  642.66   18.35   0
  -1  12   0   18.51   20.55   0
   1  12   0   -0.28   20.48   0
  -1 -12   0    3.40   20.89   0
   1 -12   0   -8.31   15.20   0
  -2  12   0    3.63   14.21   0
   2  12   0    8.24   20.31   0
  -2 -12   0   -1.20   14.36   0
   2 -12   0  -13.99   14.85   0
  -3  12   0   20.03   19.56   0
   3  12   0    7.27   14.10   0
  -3 -12   0   27.36   13.67   0
   3 -12   0   14.30   20.29   0
  -4  12   0  538.55   21.84   0
   4  12   0  550.84   22.18   0
  -4 -12   0  518.14   16.90   0
   4 -12   0  541.65   17.13   0
  -5  12   0   72.01   19.29   0
   5  12   0   75.95   19.35   0
  -5 -12   0   70.35   14.02   0
   5 -12   0   63.77   20.14   0
  -5 -12   0   64.35   19.69   0
  -6  12   0   83.48   19.46   0
   6  12   0   92.72   19.53   0
  -6 -12   0   96.37   19.69   0
  -6 -12   0   92.23   19.55   0
   6 -12   0   93.90   14.29   0
   7 -12   0  123.72   14.06   0
  -7  12   0  140.66   19.20   0
   7  12   0  128.35   19.58   0
  -7 -12   0  128.30   19.59   0
  -7 -12   0  122.55   19.14   0
   7 -12   0  143.47   19.62   0
  -8 -12   0   21.67   21.13   0
  -8  12   0   -6.65   21.66   0
   8  12   0   15.63   21.52   0
  -8 -12   0    6.01   21.34   0
   8 -12   0   27.12   15.25   0
   8 -12   0   28.23   21.69   0
  -9  12   0  197.23   20.94   0
  -9 -12   0  182.83   21.52   0
   9  12   0  194.25   21.92   0
  -9 -12   0  178.77   21.74   0
   9 -12   0  155.21   22.10   0
   9 -12   0  178.16   15.74   0
 -10 -12   0    0.33   23.74   0
 -10 -12   0    1.08   19.18   0
  10 -12   0   -3.01   14.12   0
 -10  12   0  -12.34   19.45   0
  10 -12   0   -6.08   14.15   0
  10  12   0   -0.98   19.83   0
 -11 -12   0   97.71   28.05   0
 -11 -12   0  113.63   28.05   0
 -11  12   0  131.59   22.29   0
  11 -12   0  103.98   23.23   0
  11  12   0   94.88   28.66   0
  11 -12   0   96.32   23.11   0
  12 -12   0   41.39   21.82   0
  12 -12   0   26.24   21.67   0
 -12  12   0   17.95   21.64   0
  -1  13   0  352.35   21.15   0
   1  13   0  348.35   15.81   0
  -1 -13   0  325.82   16.08   0
   1 -13   0  348.32   15.89   0
  -2  13   0  240.25   15.06   0
   2  13   0  251.88   15.24   0
  -2 -13   0  257.94   15.52   0
   2 -13   0  271.53   21.16   0
  -3  13   0  355.99   15.75   0
   3  13   0  348.30   21.09   0
  -3 -13   0  354.62   15.87   0
   3 -13   0  375.37   21.46   0
  -4  13   0   -1.17   13.61   0
   4  13   0    5.17   19.29   0
  -4 -13   0   10.88   19.20   0
   4 -13   0   18.48   19.55   0
  -5  13   0  558.25   21.48   0
   5  13   0  551.07   21.83   0
  -5 -13   0  538.12   21.91   0
   5 -13   0  540.76   16.87   0
  -5 -13   0  538.37   21.85   0
  -6  13   0  343.39   15.49   0
   6  13   0  405.61   21.12   0
  -6 -13   0  382.90   20.99   0
  -6 -13   0  374.52   16.11   0
   6 -13   0  450.55   20.75   0
   7 -13   0 1039.85   23.20   0
  -7  13   0 1091.23   22.92   0
   7  13   0 1011.22   20.07   0
  -7 -13   0 1063.40   24.42   0
  -7 -13   0 1030.05   24.32   0
   7 -13   0 1087.17   23.42   0
  -8 -13   0  383.21   23.03   0
  -8  13   0  406.75   22.49   0
   8  13   0  394.76   23.34   0
  -8 -13   0  385.33   22.94   0
   8 -13   0  367.06   17.05   0
   8 -13   0  404.61   22.83   0
  -9  13   0  354.32   21.87   0
  -9 -13   0  337.51   22.63   0
  -9 -13   0  339.72   21.92   0
   9  13   0  331.59   22.70   0
   9 -13   0  345.33   22.04   0
   9 -13   0  343.21   16.61   0
 -10 -13   0   58.59   19.74   0
  10 -13   0   62.95   14.20   0
 -10  13   0   64.22   14.12   0
  10  13   0   61.18   20.23   0
  10 -13   0   64.82   19.95   0
 -10 -13   0   67.79   19.56   0
 -11 -13   0   49.65   27.18   0
 -11 -13   0   50.63   26.89   0
 -11  13   0   69.66   21.84   0
  11 -13   0   59.34   15.87   0
  11  13   0   44.31   23.03   0
  11 -13   0   45.13   16.15   0
  12 -13   0   47.26   22.31   0
  12 -13   0   46.32   22.30   0
 -12  13   0   66.61   15.52   0
 -12 -13   0   50.95   31.20   0
  12  13   0   54.91   34.96   0
 -12 -13   0   53.02   37.65   0
   0  14   0   76.26   19.51   0
   0 -14   0   72.37   14.13   0
  -1  14   0   25.64   19.37   0
   1  14   0    5.90   13.87   0
  -1 -14   0   17.92   13.77   0
   1 -14   0   22.52   13.65   0
  -2  14   0  143.19   19.87   0
   2  14   0  121.62   14.26   0
  -2 -14   0  154.35   19.97   0
   2 -14   0  157.73   19.85   0
  -3  14   0   15.20   13.57   0
   3  14   0    0.99   13.78   0
  -3 -14   0    9.31   19.31   0
   3 -14   0   19.20   13.63   0
  -4  14   0  396.61   15.57   0
  -4 -14   0  399.79   16.00   0
   4  14   0  388.26   15.85   0
  -4 -14   0  378.52   15.69   0
   4 -14   0  412.42   16.03   0
  -5  14   0   -2.93   13.22   0
   5  14   0   -3.29   13.58   0
  -5 -14   0   19.94   13.32   0
  -5 -14   0    8.28   13.39   0
   5 -14   0   -5.00   19.33   0
  -6  14   0  266.03   19.67   0
   6  14   0  255.67   19.96   0
  -6 -14   0  259.65   19.78   0
  -6 -14   0  235.84   14.91   0
   6 -14   0  247.12   14.95   0
  -7  14   0   19.68   15.15   0
   7  14   0    2.02   15.18   0
  -7 -14   0   18.98   21.20   0
  -7 -14   0   13.92   21.34   0
   7 -14   0   20.37   15.06   0
   7 -14   0   -1.04   15.50   0
  -8 -14   0   28.16   20.13   0
   8 -14   0   23.92   14.76   0
  -8  14   0   18.03   14.56   0
   8  14   0   19.67   14.75   0
  -8 -14   0   14.62   14.27   0
   8 -14   0   19.53   14.71   0
   9 -14   0  -18.48   20.31   0
  -9  14   0   -2.42   19.59   0
  -9 -14   0    1.59   19.33   0
   9  14   0   10.61   19.86   0
  -9 -14   0   -0.59   19.36   0
   9 -14   0    5.63   19.94   0
 -10 -14   0   -1.57   21.97   0
  10 -14   0   -7.58   16.09   0
 -10  14   0   -0.59   15.69   0
  10  14   0   -4.11   22.73   0
  10 -14   0  -14.71   22.95   0
 -10 -14   0    9.27   22.00   0
 -11 -14   0    0.42   26.06   0
 -11 -14   0   -5.86   21.47   0
 -11  14   0  -10.45   15.41   0
  11 -14   0   11.28   21.76   0
  11  14   0   10.59   21.75   0
  11 -14   0    2.10   21.81   0
 -12 -14   0   29.30   29.91   0
  12 -14   0   54.21   24.74   0
  12 -14   0   34.76   24.90   0
 -12  14   0   40.08   24.55   0
 -12 -14   0   30.69   30.07   0
  12  14   0   29.21   30.35   0
  -1  15   0 1140.34   23.28   0
   1  15   0 1080.28   18.66   0
  -1 -15   0 1167.09   19.09   0
   1 -15   0 1136.01   18.97   0
  -2  15   0   93.53   19.43   0
   2  15   0   89.43   14.03   0
  -2 -15   0   93.71   19.98   0
   2 -15   0   86.45   14.49   0
  -3  15   0 1406.43   19.78   0
   3  15   0 1402.27   20.37   0
  -3 -15   0 1513.82   25.04   0
   3 -15   0 1462.11   20.05   0
  -4  15   0   42.92   18.86   0
   4  15   0   22.10   18.88   0
  -4 -15   0   30.86   18.88   0
  -4 -15   0   15.37   13.80   0
   4 -15   0   18.18   13.61   0
  -5  15   0 1208.37   23.10   0
   5  15   0 1187.69   24.05   0
  -5 -15   0 1186.48   23.96   0
  -5 -15   0 1185.20   23.90   0
   5 -15   0 1204.77   18.97   0
  -6  15   0   12.56   14.89   0
   6  15   0   -6.89   15.36   0
  -6 -15   0    6.44   14.95   0
   6 -15   0    7.17   21.26   0
  -6 -15   0   15.36   21.50   0
   6 -15   0    4.21   15.47   0
   7 -15   0  120.61   21.32   0
  -7  15   0  125.23   21.12   0
   7  15   0  117.51   21.15   0
  -7 -15   0  117.43   21.40   0
  -7 -15   0  122.23   21.01   0
   7 -15   0  122.02   21.27   0
  -8  15   0   13.99   20.00   0
   8 -15   0   -9.02   20.12   0
   8  15   0   16.28   19.76   0
  -8 -15   0    3.09   13.70   0
   8 -15   0   27.69   19.90   0
  -8 -15   0    7.92   13.92   0
   9 -15   0  105.46   20.25   0
  -9 -15   0  111.89   19.49   0
  -9  15   0   93.05   19.85   0
   9  15   0  100.05   20.20   0
  -9 -15   0  102.06   20.04   0
   9 -15   0  109.04   14.45   0
  10 -15   0   27.64   15.87   0
 -10 -15   0   27.26   21.49   0
 -10  15   0   25.74   22.25   0
  10  15   0   36.98   22.16   0
  10 -15   0   50.44   21.96   0
 -10 -15   0   34.97   21.52   0
 -11 -15   0   93.78   22.37   0
 -11 -15   0   86.13   22.34   0
 -11  15   0  101.16   16.36   0
  11 -15   0  108.14   22.51   0
  11  15   0  105.22   22.77   0
  11 -15   0  103.15   22.52   0
   0  16   0   53.28   18.80   0
   0 -16   0   45.41   19.25   0
  -1  16   0   20.14   13.09   0
   1  16   0   11.58   13.32   0
  -1 -16   0   18.48   13.37   0
   1 -16   0   17.14   19.01   0
  -2  16   0   96.93   18.84   0
   2  16   0   67.91   18.93   0
  -2 -16   0   73.54   19.34   0
   2 -16   0   76.08   14.19   0
  -3  16   0   81.96   13.59   0
   3  16   0   71.46   13.65   0
  -3 -16   0   79.35   13.75   0
  -3 -16   0   94.42   18.94   0
   3 -16   0   78.75   19.23   0
  -4  16   0  358.07   19.62   0
   4  16   0  322.72   19.79   0
  -4 -16   0  331.87   19.90   0
   4 -16   0  349.11   19.97   0
  -4 -16   0  330.37   19.89   0
  -5 -16   0  207.46   22.26   0
  -5  16   0  217.13   22.22   0
   5  16   0  208.43   16.35   0
  -5 -16   0  216.53   22.51   0
   5 -16   0  211.18   15.98   0
   6 -16   0    9.33   20.89   0
  -6  16   0   42.20   20.36   0
   6  16   0    2.57   20.97   0
  -6 -16   0   -1.40   20.66   0
   6 -16   0   11.41   14.83   0
  -6 -16   0   20.56   20.67   0
  -7  16   0   75.22   14.55   0
   7  16   0   76.92   20.45   0
  -7 -16   0   64.40   20.55   0
   7 -16   0   69.64   14.53   0
  -7 -16   0   64.20   14.62   0
   7 -16   0   68.23   14.70   0
  -8  16   0   12.12   13.69   0
   8  16   0   -3.95   19.62   0
   8 -16   0  -13.10   14.24   0
  -8 -16   0   15.82   19.32   0
   8 -16   0   -6.16   14.04   0
  -8 -16   0    0.91   13.89   0
   9 -16   0   76.44   16.43   0
  -9 -16   0   72.75   16.22   0
  -9  16   0   94.89   16.02   0
   9  16   0   83.54   16.07   0
  -9 -16   0   71.66   16.07   0
   9 -16   0   85.56   16.35   0
  10 -16   0   66.06   16.49   0
 -10  16   0   77.31   21.79   0
 -10 -16   0   74.59   21.95   0
  10  16   0   87.04   22.35   0
  10 -16   0   77.01   22.36   0
 -10 -16   0   75.25   22.09   0
 -11 -16   0  148.95   25.03   0
 -11 -16   0  121.34   25.34   0
 -11  16   0  155.92   17.92   0
  11 -16   0  184.13   25.15   0
  11  16   0  124.87   25.50   0
  11 -16   0  124.72   18.31   0
  -1  17   0  106.95   13.46   0
   1  17   0   96.48   13.35   0
  -1 -17   0  107.10   13.70   0
   1 -17   0  139.91   18.84   0
  -2  17   0  -15.13   12.98   0
   2  17   0    6.46   17.88   0
  -2 -17   0   -9.22   18.23   0
   2 -17   0    9.55   12.85   0
  -3  17   0   45.89   21.26   0
   3  17   0   22.93   21.74   0
  -3 -17   0   44.80   21.66   0
  -3 -17   0   43.79   15.52   0
   3 -17   0   54.50   21.60   0
  -4  17   0   15.41   14.71   0
   4  17   0    1.57   14.90   0
  -4 -17   0   13.18   14.83   0
  -4 -17   0   13.84   20.99   0
   4 -17   0    9.99   21.23   0
  -5  17   0   22.71   14.65   0
   5  17   0   25.41   14.87   0
  -5 -17   0   31.83   14.96   0
  -5 -17   0   30.05   14.78   0
   5 -17   0   30.29   20.75   0
   5 -17   0   31.29   14.71   0
  -6 -17   0   -1.49   14.35   0
  -6  17   0  -18.43   20.07   0
   6  17   0   -8.62   14.28   0
  -6 -17   0   -7.59   14.07   0
   6 -17   0   -2.03   14.36   0
   6 -17   0    0.00   14.26   0
  -7  17   0   19.74   19.89   0
   7  17   0   50.97   20.17   0
  -7 -17   0   50.76   14.20   0
  -7 -17   0   43.29   19.86   0
   7 -17   0   44.34   19.75   0
   7 -17   0   41.45   19.95   0
  -8  17   0   19.78   20.94   0
   8  17   0   34.47   15.80   0
  -8 -17   0   29.06   20.67   0
   8 -17   0   24.23   13.91   0
   8 -17   0   62.08   22.37   0
  -8 -17   0   30.41   15.81   0
   9 -17   0    7.80   22.06   0
  -9 -17   0    4.49   15.20   0
  -9  17   0   -9.33   21.91   0
   9  17   0    0.82   21.66   0
  -9 -17   0   -0.84   15.36   0
   9 -17   0  -17.50   22.50   0
 -10  17   0   40.19   21.72   0
 -10 -17   0   42.73   21.70   0
  10 -17   0   51.37   22.02   0
  10  17   0   45.79   22.22   0
  10 -17   0   48.23   21.95   0
 -10 -17   0   49.99   21.72   0
   0  18   0  148.02   15.86   0
   0 -18   0  143.08   21.95   0
  -1  18   0   -8.32   15.05   0
   1  18   0   -4.32   21.13   0
  -1 -18   0  -10.94   14.93   0
   1 -18   0    1.84   21.37   0
  -2  18   0   39.03   15.21   0
   2  18   0   72.48   21.19   0
  -2 -18   0   52.49   21.23   0
  -2 -18   0   32.97   15.30   0
   2 -18   0   54.04   14.98   0
  -3  18   0    7.10   20.61   0
   3  18   0  -20.17   20.76   0
  -3 -18   0    9.20   14.72   0
   3 -18   0   17.98   20.60   0
  -3 -18   0    2.47   20.83   0
  -4 -18   0   25.24   14.73   0
  -4  18   0   27.86   14.60   0
   4  18   0   27.30   14.62   0
   4 -18   0   27.81   14.92   0
  -4 -18   0   29.65   20.90   0
   4 -18   0   31.63   14.42   0
  -5  18   0   27.72   14.15   0
   5  18   0   21.99   20.10   0
  -5 -18   0   23.03   20.16   0
   5 -18   0   27.63   14.38   0
  -5 -18   0   25.84   14.16   0
   5 -18   0   24.48   14.06   0
  -6 -18   0   12.70   19.59   0
  -6  18   0    1.00   13.94   0
   6  18   0   18.81   19.69   0
   6 -18   0   -5.94   14.26   0
  -6 -18   0   12.25   19.64   0
   6 -18   0  -16.05   19.74   0
  -7  18   0   12.98   20.91   0
   7 -18   0   -0.29   21.28   0
   7  18   0   27.69   13.48   0
  -7 -18   0   16.37   19.24   0
  -7 -18   0   18.32   13.49   0
   7 -18   0   23.21   13.66   0
  -8 -18   0    2.01   22.16   0
  -8  18   0   -5.25   15.45   0
   8  18   0   -3.00   22.12   0
  -8 -18   0    9.36   21.90   0
   8 -18   0   10.03   22.07   0
   8 -18   0  -18.02   16.07   0
   9 -18   0    2.83   21.69   0
  -9 -18   0   12.27   15.23   0
  -9  18   0  -15.55   15.60   0
   9  18   0    5.55   22.08   0
  -9 -18   0   10.07   15.19   0
   9 -18   0    2.27   21.91   0
 -10  18   0  -23.39   17.58   0
 -10 -18   0    1.15   24.23   0
  10  18   0    4.23   17.62   0
  10 -18   0    7.54   17.44   0
  10 -18   0   -2.20   17.63   0
 -10 -18   0    5.25   24.27   0
  -1  19   0  222.10   15.48   0
   1  19   0  225.26   21.71   0
   1 -19   0  228.61   15.63   0
  -1 -19   0  239.53   21.57   0
  -1 -19   0  255.44   21.66   0
   1 -19   0  216.43   21.28   0
  -2  19   0   -7.57   14.54   0
   2  19   0    2.84   14.50   0
  -2 -19   0    9.48   14.35   0
   2 -19   0    0.51   14.51   0
  -2 -19   0   -6.95   14.68   0
   2 -19   0   -0.26   20.23   0
  -3  19   0   76.60   20.51   0
   3  19   0   91.39   14.50   0
  -3 -19   0   77.97   14.71   0
  -3 -19   0   90.93   14.68   0
   3 -19   0   79.70   14.70   0
   3 -19   0   94.37   20.39   0
  -4 -19   0   10.46   19.91   0
  -4  19   0   11.94   13.93   0
   4  19   0   27.53   19.75   0
   4 -19   0  -11.49   14.25   0
  -4 -19   0    3.54   14.03   0
   4 -19   0  -11.07   14.22   0
   5 -19   0   69.53   20.03   0
  -5  19   0   77.79   13.79   0
   5  19   0   81.53   19.78   0
  -5 -19   0   61.02   20.14   0
   5 -19   0   68.43   14.03   0
  -5 -19   0   84.53   20.00   0
  -6 -19   0   51.51   21.23   0
  -6  19   0   38.39   15.81   0
   6  19   0   43.81   21.11   0
  -6 -19   0   40.74   21.25   0
   6 -19   0   54.64   14.12   0
   6 -19   0   61.18   21.07   0
  -7  19   0   -7.26   15.72   0
   7  19   0   12.20   21.94   0
   7 -19   0    6.80   15.76   0
  -7 -19   0  -19.92   22.30   0
  -7 -19   0  -10.24   22.23   0
   7 -19   0  -22.33   22.21   0
   8 -19   0  119.32   22.49   0
  -8 -19   0  113.92   22.63   0
  -8  19   0  146.31   22.12   0
   8  19   0  165.58   22.12   0
  -8 -19   0  127.28   22.52   0
   8 -19   0  108.25   16.21   0
  -9 -19   0    8.42   17.37   0
   9 -19   0   -6.26   24.79   0
  -9  19   0   12.92   24.36   0
   9  19   0   13.75   17.34   0
  -9 -19   0    6.64   22.78   0
   9 -19   0   11.62   17.37   0
   0  20   0  644.79   17.31   0
   0 -20   0  648.57   17.55   0
   0 -20   0  698.39   22.45   0
  -1 -20   0   21.72   19.96   0
  -1  20   0    0.65   14.06   0
   1  20   0    7.11   19.92   0
   1 -20   0    4.51   14.30   0
  -1 -20   0   -4.32   20.42   0
   1 -20   0  -17.86   20.13   0
  -2  20   0  121.17   14.26   0
   2  20   0  101.90   14.59   0
  -2 -20   0  109.96   14.68   0
   2 -20   0  121.56   14.75   0
  -2 -20   0   90.25   14.88   0
   2 -20   0  106.34   20.05   0
  -3 -20   0   -0.64   13.79   0
  -3  20   0    9.66   13.76   0
   3  20   0    4.39   13.91   0
   3 -20   0    2.49   14.04   0
  -3 -20   0    1.44   13.86   0
   3 -20   0    0.24   13.79   0
   4 -20   0   58.77   19.87   0
  -4  20   0   71.03   14.10   0
   4  20   0   74.55   19.77   0
  -4 -20   0   74.53   19.78   0
  -4 -20   0   66.95   14.12   0
   4 -20   0   75.82   14.03   0
  -5 -20   0    7.57   15.86   0
  -5  20   0   -4.02   22.41   0
   5  20   0    9.23   15.77   0
  -5 -20   0    2.06   22.22   0
   5 -20   0    5.16   22.10   0
   5 -20   0    8.70   22.29   0
  -6 -20   0  166.04   16.84   0
   6 -20   0  168.68   22.61   0
  -6  20   0  185.50   22.76   0
   6  20   0  162.43   16.66   0
  -6 -20   0  169.98   16.54   0
   6 -20   0  132.80   16.35   0
  -7  20   0    6.17   15.34   0
   7  20   0    5.26   21.71   0
  -7 -20   0   -5.71   15.53   0
   7 -20   0    6.21   15.71   0
   7 -20   0   13.58   21.85   0
  -7 -20   0    4.33   21.71   0
  -8 -20   0  135.71   16.97   0
   8 -20   0  165.94   16.27   0
  -8  20   0  183.74   15.99   0
   8  20   0  168.14   16.47   0
  -8 -20   0  161.80   22.49   0
   8 -20   0  170.61   16.46   0
  -1  21   0   11.14   13.73   0
   1  21   0    3.10   19.38   0
   1 -21   0   13.45   13.74   0
  -1 -21   0    5.16   19.56   0
   1 -21   0    8.05   13.82   0
  -1 -21   0    2.10   19.48   0
  -2 -21   0  -10.02   13.86   0
  -2  21   0    6.18   13.86   0
   2  21   0   23.08   13.64   0
   2 -21   0    1.46   13.90   0
  -2 -21   0   17.57   13.71   0
   2 -21   0    4.32   19.16   0
  -3  21   0  116.09   16.47   0
   3  21   0   96.15   16.47   0
  -3 -21   0  119.42   16.19   0
   3 -21   0  100.89   16.60   0
  -3 -21   0  123.28   16.17   0
   3 -21   0   96.26   16.24   0
  -4  21   0  -24.12   22.46   0
   4  21   0   12.36   15.46   0
  -4 -21   0   -4.95   15.72   0
   4 -21   0  -29.38   22.06   0
  -4 -21   0   13.43   22.21   0
   4 -21   0   13.06   22.74   0
   5 -21   0   95.85   16.18   0
  -5 -21   0   92.68   16.29   0
  -5  21   0   82.71   22.63   0
   5  21   0   94.59   16.26   0
  -5 -21   0  114.96   15.91   0
   5 -21   0  101.40   22.41   0
  -6  21   0   36.49   22.17   0
   6  21   0   71.98   21.90   0
  -6 -21   0   56.98   22.12   0
   6 -21   0   53.74   15.76   0
  -6 -21   0   48.72   15.67   0
   6 -21   0   67.83   21.63   0
  -7  21   0   53.15   23.51   0
   7  21   0   39.13   17.85   0
  -7 -21   0   40.25   15.56   0
   7 -21   0   39.01   15.71   0
  -7 -21   0   41.42   15.55   0
   7 -21   0    8.59   23.69   0
   0 -22   0  148.42   16.58   0
   0  22   0  154.87   16.42   0
   0 -22   0  161.69   16.16   0
  -1 -22   0    6.89   15.53   0
  -1  22   0   18.28   22.10   0
   1  22   0    8.47   21.92   0
  -1 -22   0   24.37   21.95   0
   1 -22   0    6.53   15.79   0
   1 -22   0   50.17   21.72   0
  -2  22   0  312.45   17.23   0
   2  22   0  320.55   17.19   0
  -2 -22   0  314.21   17.59   0
  -2 -22   0  356.72   17.23   0
   2 -22   0  329.15   22.78   0
   2 -22   0  341.01   23.51   0
   3 -22   0   12.48   15.92   0
  -3  22   0    5.71   15.73   0
   3  22   0   10.85   15.65   0
  -3 -22   0   11.69   21.98   0
   3 -22   0   17.86   15.54   0
  -3 -22   0  -17.98   16.09   0
  -4 -22   0  580.32   18.46   0
   4 -22   0  595.49   24.07   0
  -4  22   0  615.43   24.23   0
   4  22   0  520.66   18.34   0
  -4 -22   0  573.88   24.23   0
   4 -22   0  582.23   23.73   0
  -5 -22   0   -0.12   21.72   0
  -5  22   0   -7.65   15.52   0
   5  22   0   12.01   21.77   0
   5 -22   0    9.47   15.55   0
  -5 -22   0    0.69   15.24   0
   5 -22   0  -11.41   15.44   0
  -6  22   0  485.19   19.26   0
   6  22   0  461.35   26.40   0
  -6 -22   0  457.62   26.49   0
  -6 -22   0  459.46   26.60   0
   6 -22   0  446.60   26.21   0
   6 -22   0  470.95   19.14   0
   1 -23   0   46.34   21.97   0
  -1  23   0   51.37   21.80   0
   1  23   0   44.42   15.50   0
  -1 -23   0   59.97   15.49   0
  -1 -23   0   44.91   21.91   0
   1 -23   0   49.44   15.16   0
   2 -23   0   10.47   21.84   0
  -2  23   0    4.66   21.70   0
   2  23   0   -4.15   15.49   0
  -2 -23   0   14.52   15.36   0
   2 -23   0   -9.37   15.37   0
  -2 -23   0   21.65   15.01   0
  -3 -23   0   22.75   15.37   0
  -3  23   0   -3.36   15.57   0
   3  23   0   14.57   15.53   0
   3 -23   0   14.57   15.31   0
  -3 -23   0   28.67   21.29   0
   3 -23   0  -25.04   21.71   0
  -4 -23   0   57.63   15.94   0
  -4  23   0   80.39   23.17   0
   4  23   0   60.43   15.64   0
  -4 -23   0   42.24   22.16   0
   4 -23   0   73.65   23.33   0
   4 -23   0   39.90   15.70   0
  -5  23   0   -7.56   17.46   0
  -5 -23   0   16.84   17.06   0
   5 -23   0   11.65   17.07   0
   5 -23   0   15.34   17.20   0
   0  24   0  106.88   17.55   0
   0 -24   0   93.25   15.47   0
   0 -24   0   89.17   17.54   0
  -1  24   0   11.80   23.21   0
   1  24   0   24.68   17.42   0
   1 -24   0   34.11   23.33   0
  -1 -24   0   29.72   24.15   0
   1 -24   0   33.23   17.09   0
  -1 -24   0   35.13   17.37   0
  -2 -24   0   63.24   17.82   0
  -2  24   0   75.95   24.50   0
   2  24   0   56.36   17.97   0
   2 -24   0   88.50   24.45   0
  -2 -24   0   59.25   17.51   0
   2 -24   0   69.96   17.31   0
   8  -1  -1    6.54   37.15   0
   7  -1  -1  740.74   38.49   0
  -7   1   1  749.68   41.11   0
   7  -1  -1  757.55   38.52   0
   6  -1  -1  303.26   35.73   0
   6  -1  -1  301.33   35.53   0
  -6   1   1  281.19   29.53   0
   5  -1  -1  778.42   33.58   0
   5   1  -1  716.23   46.71   0
  -5  -1   1  744.83   46.33   0
   5  -1  -1  738.17   33.17   0
   5   1  -1  806.97   47.08   0
  -5   1   1  745.81   36.48   0
   4   1  -1 1212.83   45.59   0
   4  -1  -1 1207.30   37.21   0
   4  -1  -1 1254.25   37.77   0
  -4  -1   1 1151.79   44.94   0
  -4   1   1 1178.87   37.00   0
  -4   1   1 1191.06   36.74   0
   4   1  -1 1233.17   46.43   0
   3   1  -1  752.51   41.30   0
  -3   1   1  722.27   34.01   0
   3  -1  -1  728.23   34.86   0
   3  -1  -1  788.61   35.29   0
  -3   1   1  725.46   33.63   0
  -3  -1   1  663.85   36.10   0
   3   1  -1  767.21   38.05   0
   2   1  -1  293.62   27.29   0
   2  -1  -1  339.65   34.61   0
   2  -1  -1  345.66   26.98   0
  -2   1   1  324.05   26.01   0
  -2   1   1  322.24   33.81   0
  -2  -1   1  347.73   34.82   0
   1   1  -1 3940.87   65.81   0
  -1   1   1 3895.20   59.35   0
   1  -1  -1 4138.42   64.80   0
   1  -1  -1 4139.75   60.81   0
  -1   1   1 3899.52   62.51   0
  -1  -1   1 3923.46   61.23   0
   0  -1   1  867.83   34.49   0
   0   1  -1  867.75   36.41   0
   0   1   1  967.59   32.41   0
   0  -1  -1  865.63   31.94   0
   0  -1  -1  864.85   34.48   0
   0   1   1  835.87   31.49   0
   1  -1   1 4558.66   66.06   0
  -1   1  -1 4280.66   60.61   0
   1   1   1 4617.88   66.10   0
  -1  -1  -1 4399.62   63.81   0
  -1  -1  -1 3959.57   61.55   0
   1   1   1 4196.40   63.59   0
   2  -1   1 1116.21   36.15   0
  -2   1  -1 1090.78   35.78   0
   2   1   1 1274.34   45.42   0
  -2  -1  -1 1082.38   42.51   0
  -2  -1  -1 1123.23   43.22   0
   2   1   1 1130.84   43.46   0
   3  -1   1  485.18   25.65   0
   3   1   1  554.70   34.04   0
  -3   1  -1  490.17   30.91   0
  -3  -1  -1  511.09   32.33   0
   3   1   1  523.70   33.14   0
  -3  -1  -1  547.96   33.14   0
  -4  -1  -1  387.21   28.57   0
   4  -1   1  433.83   27.98   0
   4   1   1  412.75   30.02   0
  -4   1  -1  370.41   27.53   0
  -4  -1  -1  368.08   28.44   0
   5  -1   1 1282.54   37.83   0
   5   1   1 1264.65   46.60   0
  -5  -1  -1 1127.57   44.19   0
  -5  -1  -1 1144.95   44.92   0
  -5   1  -1 1123.13   35.82   0
  -6  -1  -1   40.40   36.54   0
  -6  -1  -1   42.35   41.10   0
   6   1   1   47.26   38.07   0
   6  -1   1   44.57   26.54   0
  -6   1  -1   44.98   31.50   0
  -7   1  -1 1071.95   39.15   0
  -7   1  -1 1026.34   39.25   0
   7  -1   1 1138.57   40.40   0
  -8   1  -1   51.88   31.13   0
   8  -1   1   53.39   32.43   0
  -8   1  -1   47.57   28.03   0
   9  -2  -1  395.27   34.91   0
  -9   2   1  418.54   37.68   0
   9  -2  -1  379.91   34.93   0
   8  -2  -1   36.56   24.47   0
   8  -2  -1   33.10   28.78   0
  -8   2   1   34.35   23.76   0
   7  -2  -1   19.13   21.60   0
  -7   2   1   20.06   26.02   0
   7  -2  -1   15.85   27.03   0
   6  -2  -1   93.02   32.66   0
   6  -2  -1   96.26   26.60   0
  -6   2   1   86.27   31.53   0
   5  -2  -1   -2.59   23.22   0
   5  -2  -1    1.48   23.58   0
  -5  -2   1    5.07   31.70   0
  -5   2   1    0.08   22.47   0
   5   2  -1    3.19   28.32   0
   5   2  -1    0.95   28.23   0
   4  -2  -1   58.46   22.88   0
   4   2  -1   56.92   22.80   0
  -4   2   1   96.70   23.00   0
   4   2  -1   68.16   28.87   0
   4  -2  -1   58.29   22.47   0
  -4  -2   1   57.55   27.38   0
  -3  -2   1   50.27   24.33   0
   3  -2  -1   46.79   25.60   0
   3   2  -1   42.79   25.01   0
  -3   2   1   58.35   17.85   0
  -3   2   1   45.51   24.54   0
   3  -2  -1   73.60   25.45   0
  -2  -2   1 1727.77   46.44   0
   2   2  -1 1618.53   41.23   0
   2  -2  -1 1827.26   39.50   0
  -2   2   1 1739.81   37.95   0
   2  -2  -1 1794.15   39.30   0
  -2   2   1 1740.33   37.98   0
  -1   2   1 3791.47   57.29   0
  -1  -2   1 3441.97   53.89   0
   1   2  -1 3328.77   53.25   0
   1  -2  -1 3722.48   53.29   0
  -1   2   1 3574.93   51.90   0
   1  -2  -1 3641.40   52.30   0
   0  -2   1 3934.83   57.88   0
   0   2  -1 3859.60   54.68   0
   0  -2  -1 3909.73   57.57   0
   0   2   1 4265.42   60.48   0
   0   2   1 3917.69   58.15   0
   0  -2  -1 4068.98   58.91   0
  -1  -2  -1 2336.39   50.44   0
   1  -2   1 2268.59   43.47   0
  -1   2  -1 2149.90   42.55   0
  -1  -2  -1 2320.09   49.07   0
   1   2   1 2307.72   50.20   0
   1   2   1 2507.14   52.44   0
  -2  -2  -1  577.53   35.35   0
   2  -2   1  577.24   35.17   0
  -2  -2  -1  529.01   34.30   0
  -2   2  -1  552.11   26.91   0
   2   2   1  532.10   35.12   0
   2   2   1  596.35   36.58   0
   3  -2   1  336.33   28.13   0
  -3  -2  -1  315.25   28.03   0
  -3  -2  -1  299.30   27.73   0
  -3   2  -1  298.55   26.98   0
   3   2   1  325.92   29.20   0
   3   2   1  302.88   28.00   0
   4  -2   1  883.47   31.06   0
   4   2   1  917.34   35.33   0
  -4  -2  -1  830.79   37.06   0
  -4  -2  -1  835.64   37.26   0
   4   2   1  801.49   37.53   0
  -4   2  -1  785.17   31.22   0
   5  -2   1   45.19   24.10   0
  -5  -2  -1   47.31   28.10   0
  -5   2  -1   48.41   23.15   0
   5   2   1   51.30   30.10   0
  -5  -2  -1   50.78   28.40   0
  -6   2  -1  224.36   27.60   0
   6  -2   1  246.96   28.50   0
  -6  -2  -1  237.51   43.22   0
  -6  -2  -1  236.84   43.61   0
   7  -2   1  174.76   28.52   0
  -7   2  -1  152.56   28.14   0
  -8   2  -1   72.97   24.59   0
   8  -2   1   78.36   25.34   0
   9  -2   1    8.64   23.79   0
  -9   2  -1   10.18   22.92   0
  -9   2  -1    7.36   26.45   0
   9  -2   1    4.62   27.76   0
  10  -3  -1  172.86   32.46   0
  10  -3  -1  178.63   29.67   0
 -10   3   1  168.48   28.70   0
   9  -3  -1  500.49   26.13   0
   9  -3  -1  493.22   29.83   0
  -9   3   1  533.50   29.16   0
   8  -3  -1    0.43   19.59   0
  -8   3   1   -3.21   23.51   0
   8  -3  -1   -0.08   24.38   0
   7  -3  -1  582.63   27.00   0
  -7   3   1  545.95   30.43   0
   7  -3  -1  582.57   27.06   0
   6  -3  -1    6.11   25.47   0
   6   3  -1    2.85   35.14   0
  -6   3   1   -1.34   24.37   0
  -6  -3   1    3.89   34.90   0
   6   3  -1    4.21   39.57   0
   6  -3  -1    6.61   24.88   0
   5  -3  -1  382.81   27.42   0
  -5   3   1  392.16   26.23   0
   5  -3  -1  389.93   26.89   0
   5   3  -1  370.84   33.53   0
  -5  -3   1  357.71   28.85   0
  -4  -3   1  750.30   31.39   0
   4  -3  -1  871.33   29.81   0
   4  -3  -1  850.36   29.40   0
  -4   3   1  830.52   28.51   0
   4   3  -1  836.44   36.30   0
   3  -3  -1   91.82   23.95   0
  -3  -3   1   82.42   17.63   0
   3  -3  -1  106.77   24.54   0
  -3   3   1   92.79   23.47   0
   3   3  -1  100.25   23.86   0
   2  -3  -1   14.25   27.90   0
   2  -3  -1   22.87   28.29   0
  -2  -3   1   17.30   18.95   0
  -2   3   1   10.48   27.33   0
   2   3  -1   24.42   27.73   0
  -2   3   1   13.61   27.24   0
  -1   3   1   16.05   21.47   0
   1  -3  -1   11.85   21.73   0
   1  -3  -1   15.55   21.57   0
  -1  -3   1   10.79   21.12   0
  -1   3   1   11.40   21.27   0
   1   3  -1   16.77   21.51   0
   0  -3  -1  266.69   32.74   0
   0  -3  -1  279.28   32.35   0
   0   3   1  308.76   33.30   0
   0   3   1  259.01   32.41   0
   0  -3   1  284.45   24.56   0
   0   3  -1  266.49   32.90   0
  -1  -3  -1   -2.31   29.16   0
  -1  -3  -1   -4.23   30.22   0
   1   3   1    3.75   29.91   0
   1  -3   1    1.63   21.67   0
   1   3   1    0.55   30.73   0
  -1   3  -1   -1.24   21.36   0
  -2  -3  -1  103.31   27.73   0
   2  -3   1  119.39   29.22   0
   2   3   1  113.07   27.99   0
   2   3   1  139.40   29.39   0
  -2   3  -1  108.81   28.04   0
  -2  -3  -1  118.96   28.39   0
  -3  -3  -1   -2.19   22.71   0
  -3  -3  -1    4.93   22.22   0
   3   3   1    2.36   23.06   0
   3  -3   1    4.56   16.44   0
   3   3   1   -0.31   15.76   0
  -3   3  -1    2.96   16.04   0
  -4  -3  -1  152.20   27.79   0
  -4  -3  -1  169.43   23.72   0
   4  -3   1  165.86   23.86   0
   4   3   1  157.65   28.19   0
  -4   3  -1  161.28   22.96   0
   4   3   1  171.71   24.87   0
  -5  -3  -1  210.09   30.51   0
   5  -3   1  246.18   25.80   0
  -5  -3  -1  218.82   26.35   0
   5   3   1  227.96   31.01   0
  -5   3  -1  224.04   24.73   0
  -6   3  -1  172.90   25.89   0
  -6  -3  -1  172.40   36.61   0
   6  -3   1  174.71   26.46   0
  -6  -3  -1  174.92   32.60   0
  -7   3  -1  289.07   23.84   0
   7  -3   1  265.29   24.20   0
   8  -3   1    6.30   24.09   0
  -8   3  -1    6.79   19.16   0
   9  -3   1  133.29   21.18   0
  -9   3  -1  142.26   24.26   0
   9  -3   1  130.09   21.04   0
  10  -3   1   55.18   27.29   0
 -10   3  -1   54.85   26.32   0
 -10   3  -1   52.55   25.99   0
  10  -3   1   54.22   23.70   0
  11  -4  -1  436.26   35.62   0
  11  -4  -1  454.43   32.62   0
 -11   4   1  484.99   38.70   0
  10  -4  -1   44.06   23.08   0
  10  -4  -1   33.54   19.14   0
 -10   4   1   43.05   25.67   0
   9  -4  -1  511.16   24.82   0
  -9   4   1  507.66   24.17   0
   9  -4  -1  487.00   24.49   0
  -8   4   1    3.01   18.92   0
   8  -4  -1    4.35   19.84   0
   8  -4  -1    5.94   19.46   0
   7   4  -1  904.51   50.05   0
  -7   4   1  945.15   27.83   0
  -7  -4   1  845.08   49.70   0
   7  -4  -1  912.66   28.41   0
   7   4  -1  908.88   50.19   0
  -7  -4   1  946.15   53.44   0
   7  -4  -1  929.38   28.52   0
   6  -4  -1  284.49   26.68   0
   6   4  -1  283.13   32.81   0
   6  -4  -1  285.23   26.08   0
  -6   4   1  275.56   25.68   0
  -6  -4   1  260.43   32.17   0
   5   4  -1  295.95   31.33   0
   5  -4  -1  298.50   19.45   0
   5  -4  -1  310.59   25.95   0
  -5  -4   1  287.79   26.28   0
  -5   4   1  308.13   24.83   0
   4  -4  -1  652.78   27.17   0
  -4  -4   1  564.45   27.96   0
  -4   4   1  582.72   26.24   0
   4  -4  -1  576.93   26.61   0
   4   4  -1  562.58   28.37   0
   3  -4  -1  101.49   17.21   0
  -3   4   1   99.21   16.37   0
  -3  -4   1   87.95   22.62   0
   3  -4  -1   90.29   16.93   0
   3   4  -1   97.85   23.15   0
   2  -4  -1   56.77   25.54   0
   2  -4  -1   56.80   17.70   0
  -2   4   1   44.15   24.69   0
  -2  -4   1   45.17   17.43   0
   2   4  -1   39.33   17.73   0
  -1   4   1  273.80   22.02   0
   1  -4  -1  274.78   22.61   0
   1  -4  -1  259.27   22.45   0
  -1   4   1  271.94   29.33   0
  -1  -4   1  240.60   22.00   0
   1   4  -1  241.70   22.27   0
   0   4   1    0.37   29.51   0
   0  -4  -1    2.27   28.74   0
   0   4   1   -3.06   28.66   0
   0  -4   1    9.47   28.52   0
   0  -4  -1   10.55   29.04   0
   0   4  -1    8.89   20.24   0
  -1  -4  -1  307.95   29.49   0
   1   4   1  312.77   29.73   0
   1  -4   1  305.88   30.36   0
  -1   4  -1  290.66   22.12   0
   1   4   1  324.14   30.73   0
  -1  -4  -1  306.33   30.31   0
  -2  -4  -1   76.42   24.95   0
  -2  -4  -1   78.52   17.77   0
   2   4   1   80.03   18.24   0
   2   4   1   90.97   18.55   0
   2  -4   1   85.19   18.78   0
  -2   4  -1   74.35   18.11   0
  -3  -4  -1   82.69   22.68   0
   3   4   1   97.05   22.80   0
   3  -4   1   98.22   23.31   0
  -3  -4  -1   94.18   23.06   0
  -3   4  -1   99.44   22.55   0
   3   4   1  103.88   24.01   0
  -4  -4  -1  113.00   23.19   0
  -4  -4  -1  103.48   22.88   0
   4  -4   1  116.63   23.61   0
   4   4   1  106.50   23.17   0
  -4   4  -1  110.81   16.44   0
  -5  -4  -1  206.76   25.22   0
  -5  -4  -1  213.35   25.34   0
   5  -4   1  233.18   25.50   0
   5   4   1  212.66   25.52   0
  -5   4  -1  209.33   24.04   0
  -6   4  -1  247.17   25.22   0
  -6  -4  -1  236.79   31.38   0
   6  -4   1  269.06   25.90   0
  -6  -4  -1  227.91   26.61   0
   6   4   1  232.57   27.23   0
  -7   4  -1   18.36   20.60   0
   7  -4   1   19.88   21.10   0
  -7  -4  -1   25.60   28.84   0
  -7  -4  -1   25.59   29.37   0
   8  -4   1  183.90   21.59   0
  -8   4  -1  166.75   20.76   0
   9  -4   1   55.21   19.94   0
  -9   4  -1   50.55   19.06   0
  10  -4   1   -0.39   22.79   0
 -10   4  -1   -4.49   18.15   0
  10  -4   1   -0.23   22.60   0
 -11   4  -1   36.27   25.22   0
  11  -4   1   33.71   26.42   0
 -11   4  -1   36.67   29.01   0
  11  -4   1   34.63   30.47   0
  12  -5  -1  112.90   29.68   0
  12  -5  -1  106.06   29.77   0
 -12   5   1  113.11   31.97   0
  11  -5  -1   61.02   26.41   0
  11  -5  -1   55.55   26.30   0
 -11   5   1   60.66   25.29   0
  10  -5  -1  148.31   20.35   0
  10  -5  -1  153.46   24.10   0
 -10   5   1  144.43   19.36   0
  -9   5   1   26.29   18.81   0
   9  -5  -1   34.27   19.49   0
   9  -5  -1   24.43   19.17   0
  -8   5   1  242.22   21.19   0
   8  -5  -1  241.37   21.47   0
   8  -5  -1  234.59   21.87   0
   7   5  -1   34.58   25.34   0
   7  -5  -1   34.13   20.53   0
  -7   5   1   35.30   20.07   0
  -7  -5   1   36.70   25.12   0
   7  -5  -1   34.02   15.04   0
  -7  -5   1   31.01   25.08   0
   6  -5  -1 1021.13   29.70   0
   6  -5  -1 1009.41   29.31   0
  -6  -5   1  900.15   31.97   0
   6   5  -1  995.53   32.63   0
  -6   5   1  979.65   28.35   0
   5   5  -1  274.55   29.33   0
   5  -5  -1  327.76   21.87   0
  -5  -5   1  298.03   29.15   0
  -5   5   1  301.87   21.23   0
   5  -5  -1  290.25   21.64   0
   4  -5  -1 1779.07   29.23   0
   4  -5  -1 1723.63   33.04   0
  -4   5   1 1650.81   27.88   0
  -4  -5   1 1680.87   35.49   0
   4   5  -1 1725.76   35.65   0
   3  -5  -1 1071.07   23.86   0
   3  -5  -1 1198.91   25.07   0
  -3   5   1 1105.27   28.65   0
  -3  -5   1  952.05   24.69   0
   3   5  -1 1072.34   30.21   0
   2  -5  -1  132.61   23.96   0
  -2   5   1  121.52   23.19   0
  -2  -5   1  116.75   23.03   0
   2   5  -1  119.16   17.12   0
   2  -5  -1  130.39   23.25   0
   1  -5  -1   41.24   24.85   0
  -1   5   1   37.54   24.32   0
  -1  -5   1   24.35   24.00   0
   1   5  -1   36.34   17.17   0
   1  -5  -1   52.56   24.07   0
   0  -5  -1  225.45   20.05   0
   0  -5  -1  226.94   19.72   0
   0   5   1  225.38   19.62   0
   0  -5   1  218.72   26.95   0
   0   5  -1  204.21   19.51   0
  -1  -5  -1   -2.36   23.64   0
  -1  -5  -1    5.13   16.87   0
   1   5   1    0.22   16.68   0
   1  -5   1    1.04   24.36   0
  -1   5  -1    6.43   23.76   0
  -2  -5  -1  171.33   17.58   0
   2   5   1  195.87   23.79   0
   2  -5   1  210.18   18.19   0
  -2  -5  -1  180.60   18.01   0
  -2   5  -1  191.27   17.54   0
  -3  -5  -1  593.90   21.74   0
  -3  -5  -1  605.49   26.19   0
   3   5   1  612.13   26.37   0
   3  -5   1  666.30   26.48   0
  -3   5  -1  579.91   20.58   0
  -4  -5  -1 1534.28   34.44   0
   4   5   1 1584.84   34.73   0
   4  -5   1 1706.84   33.03   0
  -4  -5  -1 1646.80   35.25   0
  -4   5  -1 1567.73   31.78   0
  -5   5  -1  560.57   22.58   0
  -5  -5  -1  568.69   30.95   0
  -5  -5  -1  551.84   30.60   0
   5  -5   1  598.68   23.49   0
   5   5   1  539.96   30.99   0
  -6  -5  -1  181.49   24.67   0
  -6   5  -1  183.83   23.49   0
  -6  -5  -1  181.55   24.38   0
   6  -5   1  185.07   24.57   0
   6   5   1  179.73   24.53   0
  -7   5  -1  372.96   22.63   0
   7  -5   1  347.90   18.10   0
  -7  -5  -1  378.76   25.60   0
   7   5   1  374.07   29.31   0
  -7  -5  -1  335.15   28.83   0
  -8   5  -1  132.20   20.27   0
   8  -5   1  154.82   21.05   0
  -8  -5  -1  123.98   32.77   0
  -8  -5  -1  132.45   32.79   0
   9  -5   1  260.52   21.75   0
  -9   5  -1  237.21   20.94   0
  10  -5   1  190.12   20.26   0
 -10   5  -1  173.47   19.88   0
  10  -5   1  183.14   24.43   0
  11  -5   1   56.62   21.32   0
  11  -5   1   65.00   26.02   0
 -11   5  -1   64.50   25.30   0
 -12   5  -1   97.04   28.40   0
 -12   5  -1   79.78   25.24   0
  12  -5   1   94.52   29.32   0
  12  -5   1  103.56   29.02   0
  13  -6  -1    0.61   35.03   0
  13  -6  -1    6.29   34.65   0
 -13   6   1    2.94   34.08   0
  12  -6  -1   12.93   24.47   0
  12  -6  -1   17.42   24.50   0
 -12   6   1   25.72   23.45   0
  11  -6  -1    4.03   20.97   0
  11  -6  -1   10.88   20.72   0
 -11   6   1    3.74   24.47   0
  10  -6  -1    8.59   18.48   0
 -10   6   1   11.28   17.80   0
  10  -6  -1    5.69   18.70   0
  -9   6   1  101.72   19.05   0
   9  -6  -1   89.15   19.78   0
   9  -6  -1   90.28   19.88   0
  -8  -6   1  112.99   25.16   0
   8  -6  -1  125.48   20.11   0
   8   6  -1  122.86   28.83   0
  -8   6   1  121.16   19.88   0
   8  -6  -1  119.16   20.43   0
  -8  -6   1  107.48   24.76   0
  -7  -6   1    1.07   19.60   0
   7  -6  -1    6.39   19.83   0
   7   6  -1    6.34   24.42   0
  -7   6   1   -4.06   19.46   0
   7  -6  -1    3.86   20.14   0
   6  -6  -1  240.17   17.59   0
   6   6  -1  205.57   24.61   0
  -6  -6   1  211.48   23.37   0
  -6   6   1  228.81   23.08   0
   6  -6  -1  224.05   17.23   0
   5  -6  -1   13.31   26.06   0
   5   6  -1   16.06   25.07   0
   5  -6  -1   -3.58   25.38   0
  -5   6   1    6.85   24.76   0
  -5  -6   1   18.22   24.74   0
   4   6  -1  266.98   19.47   0
   4  -6  -1  352.49   19.45   0
  -4   6   1  314.79   18.37   0
  -4  -6   1  298.04   25.41   0
   4  -6  -1  342.11   25.09   0
   3  -6  -1   95.80   22.86   0
  -3   6   1   68.89   22.29   0
  -3  -6   1   63.81   22.34   0
   3  -6  -1   68.90   22.40   0
   3   6  -1   51.28   16.22   0
   2  -6  -1  116.99   22.96   0
   2  -6  -1  118.04   22.43   0
  -2   6   1  101.74   22.21   0
  -2  -6   1  106.88   15.98   0
   2   6  -1   95.12   16.28   0
   1  -6  -1   24.27   22.70   0
   1  -6  -1   32.73   22.33   0
  -1   6   1   31.13   21.89   0
  -1  -6   1   35.14   21.92   0
   1   6  -1   20.19   22.10   0
   0  -6  -1  131.25   17.24   0
   0   6   1  138.37   16.93   0
   0  -6  -1  127.57   17.15   0
   0  -6   1  138.21   23.31   0
   0   6  -1  125.60   23.15   0
  -1  -6  -1  433.09   24.61   0
   1   6   1  458.98   24.66   0
   1  -6   1  437.21   25.10   0
  -1   6  -1  411.81   19.04   0
  -1  -6  -1  421.77   24.76   0
  -2  -6  -1  537.79   19.97   0
  -2  -6  -1  536.67   20.34   0
   2   6   1  556.88   20.29   0
   2  -6   1  613.15   20.52   0
  -2   6  -1  565.56   19.82   0
  -3  -6  -1  439.23   24.99   0
   3   6   1  450.23   20.04   0
   3  -6   1  483.69   25.59   0
  -3  -6  -1  455.12   25.43   0
  -3   6  -1  433.41   24.65   0
  -4   6  -1 1359.56   25.28   0
  -4  -6  -1 1311.61   31.62   0
  -4  -6  -1 1407.05   32.48   0
   4   6   1 1419.62   32.48   0
   4  -6   1 1474.73   26.31   0
  -5   6  -1   52.03   25.14   0
  -5  -6  -1   56.28   24.74   0
   5   6   1   53.91   25.03   0
   5  -6   1   64.12   25.87   0
  -5  -6  -1   55.84   25.20   0
  -6  -6  -1  941.83   29.40   0
  -6   6  -1  951.24   21.98   0
  -6  -6  -1  970.36   29.95   0
   6  -6   1 1047.64   27.99   0
   6   6   1  999.65   30.00   0
  -7   6  -1   -8.89   19.58   0
  -7  -6  -1   -0.13   19.58   0
   7  -6   1  -10.38   20.69   0
   7   6   1    3.08   19.35   0
  -7  -6  -1   -1.72   19.63   0
  -8   6  -1  714.28   24.18   0
   8  -6   1  784.31   24.74   0
  -8  -6  -1  728.15   32.46   0
  -8  -6  -1  657.18   31.96   0
   8   6   1  715.68   32.98   0
   9  -6   1    2.43   18.95   0
  -9   6  -1   -3.32   18.38   0
  10  -6   1  728.40   25.78   0
 -10   6  -1  728.81   25.36   0
  10  -6   1  749.92   27.58   0
  11  -6   1    6.00   20.85   0
 -11   6  -1    0.11   19.92   0
  11  -6   1    1.26   25.38   0
 -12   6  -1  277.96   26.41   0
  12  -6   1  277.82   23.37   0
  12  -6   1  295.03   27.23   0
  13  -6   1   11.31   34.50   0
 -13   6  -1    3.04   33.96   0
 -13   6  -1    6.57   30.20   0
  13  -6   1    7.67   27.17   0
  13  -7  -1   11.70   27.01   0
  13  -7  -1    7.14   22.26   0
 -13   7   1   12.59   26.25   0
  12  -7  -1   45.53   19.86   0
  12  -7  -1   49.01   24.21   0
 -12   7   1   42.65   23.68   0
  11  -7  -1   78.22   21.02   0
  11  -7  -1   83.88   21.13   0
 -11   7   1   79.12   20.23   0
 -10   7   1   15.59   20.95   0
  10  -7  -1   11.15   21.73   0
  10  -7  -1   26.52   21.78   0
  -9  -7   1   80.88   27.79   0
  -9   7   1   86.48   18.84   0
   9  -7  -1   74.74   19.59   0
   9   7  -1   79.41   27.98   0
   9  -7  -1   82.65   19.47   0
   9   7  -1   76.69   27.84   0
  -9  -7   1   72.66   27.59   0
  -8  -7   1    2.02   18.70   0
   8  -7  -1    4.78   19.14   0
  -8  -7   1    2.33   22.98   0
   8   7  -1    3.38   23.36   0
  -8   7   1    1.93   18.95   0
   8  -7  -1   -4.37   19.59   0
  -7  -7   1    7.76   19.30   0
   7   7  -1   11.29   19.67   0
  -7   7   1    8.25   19.61   0
   7  -7  -1    1.38   14.51   0
   7  -7  -1   21.83   20.08   0
   6  -7  -1  202.70   16.63   0
   6   7  -1  188.39   22.59   0
  -6  -7   1  203.28   22.26   0
  -6   7   1  193.10   21.84   0
   6  -7  -1  202.93   22.07   0
   5  -7  -1  233.32   25.39   0
   5  -7  -1  205.80   17.70   0
   5   7  -1  202.49   24.71   0
  -5   7   1  229.74   24.04   0
  -5  -7   1  166.15   18.01   0
   4   7  -1  305.59   28.43   0
   4  -7  -1  318.55   21.48   0
  -4   7   1  308.99   27.44   0
  -4  -7   1  286.50   28.03   0
   4  -7  -1  320.72   28.19   0
   3   7  -1  411.60   25.60   0
   3  -7  -1  427.35   25.82   0
   3  -7  -1  395.82   19.09   0
  -3   7   1  391.69   18.65   0
  -3  -7   1  385.94   25.01   0
   2  -7  -1   71.15   22.79   0
  -2   7   1   60.65   22.07   0
  -2  -7   1   56.20   21.92   0
   2  -7  -1   60.67   22.25   0
   2   7  -1   59.51   22.32   0
   1  -7  -1    6.87   22.03   0
  -1   7   1    0.67   21.31   0
  -1  -7   1  -11.61   15.27   0
   1  -7  -1   -2.65   21.60   0
   1   7  -1   -2.58   21.48   0
   0  -7  -1 1906.17   27.29   0
   0  -7  -1 2036.67   32.01   0
   0   7   1 1938.44   27.09   0
   0  -7   1 1865.16   27.15   0
   0   7  -1 1988.92   31.43   0
  -1  -7  -1   -1.13   21.52   0
   1   7   1    6.68   15.04   0
  -1  -7  -1   14.39   15.09   0
   1  -7   1    6.43   15.45   0
  -1   7  -1    2.88   21.58   0
  -2  -7  -1   42.55   15.88   0
  -2  -7  -1   30.62   15.62   0
   2   7   1   42.73   15.62   0
   2  -7   1   40.11   16.33   0
  -2   7  -1   38.35   22.12   0
  -3   7  -1 1690.92   26.47   0
  -3  -7  -1 1747.98   32.11   0
   3   7   1 1660.66   27.52   0
  -3  -7  -1 1769.03   28.35   0
   3  -7   1 1840.66   27.32   0
  -4  -7  -1  251.38   27.71   0
  -4   7  -1  223.68   20.01   0
  -4  -7  -1  215.44   27.35   0
   4   7   1  235.94   27.65   0
   4  -7   1  235.46   28.68   0
  -5  -7  -1 1115.70   30.03   0
  -5   7  -1 1186.90   28.48   0
  -5  -7  -1 1185.58   30.61   0
   5   7   1 1167.28   30.10   0
   5  -7   1 1287.58   29.54   0
  -6  -7  -1   59.54   21.08   0
  -6   7  -1   56.02   21.00   0
   6   7   1   59.70   21.16   0
   6  -7   1   64.56   21.90   0
  -6  -7  -1   72.55   21.27   0
  -7   7  -1  126.61   20.05   0
  -7  -7  -1  127.58   20.68   0
   7  -7   1  131.21   21.00   0
   7   7   1  125.79   20.78   0
  -7  -7  -1  121.82   20.40   0
  -8   7  -1   36.91   19.60   0
   8  -7   1   57.15   20.10   0
  -8  -7  -1   47.64   23.42   0
   8   7   1   46.57   19.62   0
  -8  -7  -1   46.69   23.23   0
  -9   7  -1   57.49   18.57   0
   9  -7   1   44.71   19.15   0
  -9  -7  -1   51.55   26.21   0
   9   7   1   47.33   23.79   0
  -9  -7  -1   50.19   26.75   0
  10  -7   1  128.16   22.67   0
  10  -7   1  126.24   22.68   0
 -10   7  -1  121.60   21.92   0
  11  -7   1   19.15   20.52   0
  11  -7   1   22.48   20.46   0
 -11   7  -1   15.51   20.11   0
  12  -7   1   -0.46   19.73   0
  12  -7   1    4.85   19.78   0
 -12   7  -1   -4.07   19.04   0
 -13   7  -1   36.98   26.46   0
  13  -7   1   40.12   26.92   0
  13  -7   1   32.79   27.19   0
  14  -7   1    2.36   45.98   0
  14  -8  -1   22.31   30.29   0
  14  -8  -1   27.22   30.44   0
 -14   8   1   16.52   34.54   0
  13  -8  -1   43.31   27.58   0
  13  -8  -1   42.13   22.15   0
 -13   8   1   40.95   26.28   0
  12  -8  -1   55.48   20.32   0
  12  -8  -1   57.87   20.01   0
 -12   8   1   59.95   19.08   0
 -11   8   1  136.55   20.44   0
  11  -8  -1  129.42   21.32   0
  11  -8  -1  149.49   21.17   0
 -10   8   1  236.51   21.87   0
  10  -8  -1  219.47   22.71   0
  10  -8  -1  215.15   22.69   0
  -9  -8   1   61.60   26.18   0
   9  -8  -1   71.48   19.05   0
  -9  -8   1   63.22   23.07   0
  -9   8   1   63.50   18.59   0
   9   8  -1   74.94   23.35   0
   9  -8  -1   71.75   19.00   0
   8  -8  -1  174.37   20.08   0
  -8  -8   1  161.67   24.50   0
  -8  -8   1  149.65   20.20   0
   8   8  -1  158.90   20.96   0
  -8   8   1  152.90   19.71   0
   8  -8  -1  159.01   20.49   0
   7   8  -1  281.68   21.94   0
  -7  -8   1  293.87   21.68   0
  -7   8   1  277.69   15.68   0
   7  -8  -1  286.57   20.92   0
   7  -8  -1  297.60   16.38   0
   6   8  -1  508.52   19.16   0
   6  -8  -1  559.05   18.05   0
  -6   8   1  569.14   22.99   0
  -6  -8   1  539.73   23.86   0
   6  -8  -1  593.19   23.85   0
   5  -8  -1  293.55   17.82   0
   5   8  -1  289.71   23.57   0
  -5   8   1  279.74   23.20   0
  -5  -8   1  277.65   23.45   0
   5  -8  -1  273.31   17.26   0
   4  -8  -1 1098.32   29.43   0
   4   8  -1 1058.83   29.71   0
   4  -8  -1 1045.11   28.74   0
  -4   8   1 1004.56   28.55   0
  -4  -8   1  923.16   23.45   0
   3   8  -1  806.24   21.68   0
   3  -8  -1 1000.49   27.98   0
  -3   8   1  951.39   27.00   0
  -3  -8   1  906.11   27.25   0
   3  -8  -1  938.26   27.45   0
   2   8  -1  585.58   20.59   0
   2  -8  -1  623.44   20.50   0
  -2   8   1  622.98   20.08   0
   2  -8  -1  604.74   20.36   0
  -2  -8   1  701.81   26.48   0
   1   8  -1   78.43   16.54   0
   1  -8  -1   87.52   22.92   0
   1  -8  -1  102.18   23.29   0
  -1   8   1   85.64   16.25   0
  -1  -8   1   78.21   16.65   0
   0   8  -1 1636.88   25.33   0
   0  -8  -1 1712.24   26.00   0
   0   8   1 1815.35   25.95   0
   0  -8  -1 1766.67   26.16   0
   0  -8   1 1808.68   31.11   0
  -1   8  -1   54.16   16.15   0
  -1  -8  -1   51.03   16.52   0
  -1  -8  -1   39.62   16.34   0
   1   8   1   51.77   16.07   0
   1  -8   1   51.58   23.27   0
  -2   8  -1 3687.09   37.17   0
  -2  -8  -1 3775.31   38.66   0
   2   8   1 3408.54   33.92   0
   2  -8   1 3977.84   34.74   0
  -2  -8  -1 3560.06   34.57   0
  -3   8  -1  164.36   16.92   0
  -3  -8  -1  144.36   16.86   0
  -3  -8  -1  174.78   23.59   0
   3   8   1  181.22   23.19   0
   3  -8   1  166.99   17.33   0
  -4   8  -1 1387.18   29.87   0
  -4  -8  -1 1440.85   31.19   0
   4   8   1 1491.51   31.30   0
   4  -8   1 1573.90   31.38   0
  -4  -8  -1 1484.10   31.58   0
  -5  -8  -1   -4.81   21.54   0
  -5   8  -1   -7.80   21.51   0
  -5  -8  -1    8.34   21.56   0
   5   8   1   11.01   21.29   0
   5  -8   1    0.86   22.37   0
  -6   8  -1  584.77   22.87   0
   6   8   1  574.38   24.27   0
   6  -8   1  567.55   18.49   0
  -6  -8  -1  543.62   19.22   0
  -6  -8  -1  553.05   23.95   0
  -7  -8  -1   18.43   19.22   0
  -7   8  -1   16.28   19.53   0
   7  -8   1   22.90   19.88   0
   7   8   1   28.75   19.17   0
  -7  -8  -1   26.18   19.01   0
  -8   8  -1  217.19   20.23   0
  -8  -8  -1  207.24   24.81   0
   8  -8   1  219.80   20.36   0
   8   8   1  209.42   21.25   0
  -8  -8  -1  209.69   24.50   0
  -9   8  -1    2.06   18.09   0
   9  -8   1   -1.68   18.71   0
  -9  -8  -1    3.19   21.85   0
  -9  -8  -1   -0.77   22.13   0
   9   8   1    3.70   22.61   0
  10  -8   1   76.85   21.97   0
 -10   8  -1   74.25   20.95   0
  10  -8   1   85.20   21.52   0
  11  -8   1    1.05   20.31   0
  11  -8   1   14.02   19.98   0
 -11   8  -1    7.07   19.44   0
  12  -8   1  145.89   21.07   0
  12  -8   1  157.42   20.68   0
 -12   8  -1  162.34   24.00   0
  13  -8   1   61.21   22.44   0
 -13   8  -1   63.11   21.75   0
  13  -8   1   60.66   22.83   0
  14  -8   1   64.07   31.00   0
 -14   8  -1   64.00   29.98   0
  14  -8   1   62.02   30.55   0
  13  -9  -1    0.32   22.14   0
  13  -9  -1    3.64   22.07   0
 -13   9   1   13.67   21.06   0
  12  -9  -1   12.43   22.48   0
  12  -9  -1   14.03   22.58   0
 -12   9   1   11.84   21.66   0
 -11   9   1    9.93   19.36   0
  11  -9  -1   10.73   20.20   0
  11  -9  -1    4.11   20.46   0
 -10  -9   1    3.73   25.14   0
 -10   9   1   15.82   20.24   0
  10  -9  -1    6.91   21.07   0
  10   9  -1    7.14   25.34   0
  10  -9  -1   22.59   20.86   0
 -10  -9   1    5.04   28.85   0
  -9  -9   1    1.38   18.06   0
  -9  -9   1    2.29   21.84   0
   9  -9  -1  -10.86   18.49   0
   9   9  -1    8.98   22.11   0
  -9   9   1   -2.89   18.00   0
   9  -9  -1    1.36   18.48   0
  -8  -9   1  141.18   23.87   0
   8   9  -1  145.74   20.12   0
  -8   9   1  146.85   19.58   0
  -8  -9   1  152.16   19.95   0
   8  -9  -1  144.15   14.55   0
   8  -9  -1  157.29   20.03   0
   7   9  -1   34.16   19.26   0
  -7  -9   1   29.86   19.35   0
  -7   9   1   31.78   19.28   0
   7  -9  -1   38.42   19.18   0
   7  -9  -1   40.48   19.48   0
   6  -9  -1  183.36   20.62   0
   6   9  -1  190.08   21.04   0
  -6   9   1  207.37   20.30   0
  -6  -9   1  176.10   15.44   0
   6  -9  -1  202.85   21.23   0
   5  -9  -1   36.10   15.20   0
   5   9  -1   35.56   14.72   0
  -5   9   1   31.34   20.50   0
  -5  -9   1   28.58   14.70   0
   5  -9  -1   43.68   20.62   0
   4  -9  -1   10.45   16.22   0
   4   9  -1    4.67   15.73   0
   4  -9  -1   10.31   15.88   0
  -4   9   1    8.66   15.73   0
  -4  -9   1    6.38   22.03   0
   3  -9  -1   -2.39   18.00   0
   3   9  -1   13.73   17.08   0
  -3   9   1   -2.25   17.22   0
   3  -9  -1    6.69   17.53   0
  -3  -9   1  -13.69   24.61   0
   2   9  -1  172.02   19.57   0
   2  -9  -1  203.09   28.06   0
   2  -9  -1  156.02   27.69   0
  -2   9   1  189.57   27.21   0
  -2  -9   1  181.96   27.02   0
   1   9  -1   55.01   16.38   0
   1  -9  -1   59.13   23.00   0
   1  -9  -1   50.18   23.69   0
  -1   9   1   64.97   22.71   0
  -1  -9   1   64.25   22.94   0
   0   9  -1  603.61   19.69   0
   0  -9  -1  598.43   19.95   0
   0   9   1  580.50   19.71   0
   0  -9  -1  559.14   20.25   0
   0  -9   1  630.76   20.40   0
  -1   9  -1   17.37   16.13   0
  -1  -9  -1   25.76   16.18   0
   1   9   1   48.78   22.49   0
   1  -9   1   29.08   16.71   0
  -1  -9  -1   21.77   23.15   0
  -2   9  -1  246.84   27.36   0
  -2  -9  -1  213.70   19.95   0
   2   9   1  217.87   19.76   0
  -2  -9  -1  226.76   20.25   0
   2  -9   1  248.59   28.61   0
  -3   9  -1   34.35   24.51   0
  -3  -9  -1   37.16   17.14   0
  -3  -9  -1   38.64   24.61   0
   3   9   1   41.21   24.28   0
   3  -9   1   39.81   25.36   0
  -4  -9  -1  114.64   22.74   0
  -4   9  -1  110.17   16.34   0
   4   9   1  114.54   16.24   0
  -4  -9  -1  108.80   23.09   0
   4  -9   1  112.77   17.09   0
  -5  -9  -1    6.69   20.21   0
  -5  -9  -1   12.60   14.65   0
  -5   9  -1   -0.85   14.44   0
   5   9   1   11.75   20.40   0
   5  -9   1    7.38   21.02   0
  -6   9  -1    9.01   19.40   0
  -6  -9  -1   -7.00   19.84   0
   6   9   1    4.73   19.38   0
   6  -9   1    6.96   14.29   0
  -6  -9  -1    8.72   19.05   0
  -7   9  -1   19.17   13.33   0
   7   9   1    7.79   19.07   0
   7  -9   1   -5.93   19.61   0
  -7  -9  -1   20.31   19.01   0
  -7  -9  -1    7.06   19.04   0
  -8  -9  -1    4.31   22.72   0
  -8   9  -1    5.34   12.94   0
   8  -9   1   16.44   18.93   0
   8   9   1    1.21   18.58   0
  -8  -9  -1    2.15   18.06   0
  -9   9  -1   65.13   18.41   0
  -9  -9  -1   64.54   22.21   0
   9  -9   1   65.53   18.70   0
  -9  -9  -1   64.75   18.30   0
   9   9   1   73.93   22.96   0
  10  -9   1   81.97   21.22   0
 -10   9  -1   99.84   20.53   0
  10  -9   1   91.01   21.24   0
 -10  -9  -1   81.85   29.42   0
 -10  -9  -1   77.25   25.89   0
  10   9   1   85.30   30.11   0
  11  -9   1  139.20   21.12   0
  11  -9   1  122.13   15.25   0
 -11   9  -1  120.93   20.42   0
  12  -9   1   97.34   23.22   0
 -12   9  -1  109.61   22.49   0
  12  -9   1  115.54   23.21   0
  13  -9   1   43.60   22.03   0
  13  -9   1   36.00   22.24   0
 -13   9  -1   43.13   21.25   0
  13 -10  -1    1.50   21.90   0
  13 -10  -1    0.62   21.60   0
 -13  10   1    1.54   21.23   0
  12 -10  -1   12.16   22.93   0
 -12  10   1   22.46   21.67   0
  12 -10  -1   20.57   15.97   0
 -11  10   1  102.96   19.85   0
  11 -10  -1   82.86   20.38   0
  11 -10  -1  109.16   20.44   0
 -10 -10   1  143.02   26.11   0
  10 -10  -1  169.97   21.24   0
 -10  10   1  142.78   21.24   0
  10  10  -1  145.40   22.30   0
  10 -10  -1  159.20   21.36   0
 -10 -10   1  156.30   26.09   0
   9 -10  -1  175.07   22.72   0
  -9 -10   1  171.54   22.46   0
   9  10  -1  198.17   27.70   0
  -9  10   1  179.00   22.34   0
   9 -10  -1  175.75   22.61   0
  -9 -10   1  165.15   22.70   0
  -8 -10   1   92.06   19.12   0
  -8 -10   1   97.18   19.16   0
   8  10  -1  100.36   19.51   0
  -8  10   1   95.24   19.08   0
   8 -10  -1   92.27   19.36   0
   8 -10  -1   94.32   13.96   0
   7  10  -1    3.71   19.01   0
   7 -10  -1    8.73   13.51   0
  -7  10   1    2.35   13.32   0
  -7 -10   1   -6.47   19.04   0
   7 -10  -1    4.74   13.62   0
   6 -10  -1   28.29   13.96   0
   6  10  -1   16.58   19.61   0
  -6  10   1   30.15   13.84   0
  -6 -10   1   21.33   19.27   0
   6 -10  -1   28.65   20.02   0
   5 -10  -1  117.05   15.08   0
   5  10  -1   93.28   20.41   0
  -5  10   1   99.39   19.96   0
   5 -10  -1  108.22   14.76   0
  -5 -10   1   89.55   14.73   0
   4 -10  -1    2.79   14.98   0
   4  10  -1    6.78   20.76   0
   4 -10  -1   -2.47   14.66   0
  -4  10   1   -2.61   14.29   0
  -4 -10   1    6.96   14.26   0
   3 -10  -1   30.18   23.07   0
   3  10  -1   17.66   22.29   0
  -3  10   1   35.50   15.97   0
   3 -10  -1   22.33   16.08   0
  -3 -10   1   31.40   15.80   0
   2 -10  -1   24.85   24.33   0
   2  10  -1   18.81   16.76   0
   2 -10  -1   22.24   24.04   0
  -2  10   1   25.46   23.86   0
  -2 -10   1   20.36   24.05   0
   1  10  -1  708.15   20.97   0
   1 -10  -1  771.39   28.32   0
  -1  10   1  673.25   21.10   0
   1 -10  -1  682.27   20.97   0
  -1 -10   1  719.14   28.06   0
   0 -10  -1  242.86   26.56   0
   0  10  -1  226.87   18.88   0
   0 -10  -1  258.99   19.49   0
   0  10   1  247.55   26.11   0
   0 -10   1  258.59   19.52   0
  -1  10  -1  690.81   20.83   0
  -1 -10  -1  688.33   21.17   0
   1  10   1  728.35   27.46   0
   1 -10   1  759.88   21.82   0
  -1 -10  -1  754.93   27.90   0
  -2 -10  -1  408.87   25.57   0
  -2  10  -1  422.86   25.27   0
   2  10   1  392.64   18.96   0
  -2 -10  -1  415.10   19.25   0
   2 -10   1  433.93   25.97   0
  -3 -10  -1  101.28   22.40   0
  -3  10  -1   81.39   22.63   0
   3  10   1   84.65   22.60   0
   3 -10   1   91.24   16.64   0
  -3 -10  -1  102.14   22.79   0
  -4 -10  -1   74.54   21.07   0
  -4  10  -1   62.69   21.08   0
   4  10   1   65.74   20.86   0
  -4 -10  -1   84.07   21.21   0
   4 -10   1   79.13   21.72   0
  -5 -10  -1    4.06   19.49   0
  -5  10  -1   10.75   19.56   0
   5  10   1    9.03   19.46   0
   5 -10   1   -1.04   14.46   0
  -5 -10  -1   16.05   19.57   0
  -6  10  -1   13.61   19.22   0
  -6 -10  -1   -1.86   19.22   0
   6  10   1   10.84   18.98   0
   6 -10   1   21.62   13.59   0
  -6 -10  -1    8.22   18.99   0
  -7  10  -1    0.95   18.89   0
   7  10   1   11.07   18.78   0
   7 -10   1   18.65   19.31   0
  -7 -10  -1   14.34   18.80   0
  -7 -10  -1   14.12   18.67   0
  -8 -10  -1   -1.37   18.12   0
  -8  10  -1    4.45   18.46   0
   8 -10   1   -2.74   18.82   0
   8  10   1    5.11   18.39   0
  -8 -10  -1   -2.83   18.14   0
  -9  10  -1   31.85   21.20   0
  -9 -10  -1   16.43   21.37   0
   9 -10   1    7.07   21.79   0
  -9 -10  -1   15.02   21.02   0
   9  10   1   18.73   21.38   0
  10 -10   1    4.02   20.43   0
 -10  10  -1    1.76   20.25   0
  10 -10   1   -1.03   20.74   0
 -10 -10  -1    0.46   19.99   0
 -10 -10  -1    6.37   24.21   0
  10  10   1    2.04   20.49   0
  11 -10   1   18.79   19.66   0
  11 -10   1   16.38   19.74   0
 -11  10  -1   11.85   19.22   0
  12 -10   1    4.99   22.16   0
 -12  10  -1   -1.41   21.73   0
  12 -10   1    1.25   22.53   0
  13 -10   1    0.73   22.01   0
  13 -10   1   14.36   21.74   0
 -13  10  -1    4.39   21.38   0
  13 -11  -1    5.21   23.52   0
  13 -11  -1    1.99   15.54   0
 -13  11   1   -6.62   22.96   0
  12 -11  -1  134.81   22.69   0
 -12  11   1  119.46   22.30   0
  12 -11  -1  111.41   23.23   0
 -11 -11   1   71.14   28.01   0
 -11  11   1   82.59   19.25   0
  11 -11  -1   73.90   14.45   0
  11 -11  -1   68.50   20.09   0
  11  11  -1   70.41   28.12   0
 -11 -11   1   68.15   27.82   0
 -10 -11   1  192.01   21.91   0
  10 -11  -1  208.51   21.75   0
 -10  11   1  218.32   21.16   0
 -10 -11   1  207.03   22.01   0
  10  11  -1  205.51   22.52   0
  10 -11  -1  210.93   21.68   0
   9 -11  -1   31.48   21.38   0
  -9 -11   1   23.52   20.71   0
   9  11  -1   27.85   21.34   0
  -9  11   1   21.62   21.14   0
  -9 -11   1   23.80   20.83   0
   9 -11  -1   20.58   21.43   0
  -8 -11   1  835.12   24.41   0
   8  11  -1  828.15   24.44   0
  -8 -11   1  835.48   24.06   0
  -8  11   1  795.68   18.26   0
   8 -11  -1  831.46   22.97   0
   8 -11  -1  843.55   22.96   0
   7  11  -1   32.86   18.85   0
   7 -11  -1   29.09   19.04   0
  -7  11   1   27.71   18.90   0
  -7 -11   1   41.66   18.84   0
   7 -11  -1   33.12   19.27   0
   6  11  -1  509.61   22.26   0
  -6  11   1  508.66   21.51   0
  -6 -11   1  530.64   22.20   0
   6 -11  -1  577.45   21.98   0
   6 -11  -1  525.88   21.76   0
   5  11  -1  110.27   19.88   0
  -5  11   1   99.26   14.47   0
   5 -11  -1  106.56   14.49   0
  -5 -11   1  100.58   14.27   0
   5 -11  -1  104.87   14.84   0
   4 -11  -1   18.68   20.35   0
   4  11  -1    9.51   14.28   0
  -4  11   1    8.04   14.12   0
  -4 -11   1   18.35   19.75   0
   4 -11  -1   29.17   19.99   0
   3 -11  -1   58.34   15.35   0
   3  11  -1   61.36   14.76   0
  -3  11   1   56.28   14.76   0
   3 -11  -1   55.74   14.92   0
  -3 -11   1   50.40   20.76   0
   2 -11  -1    1.72   15.48   0
   2  11  -1   -3.05   15.13   0
   2 -11  -1   -2.26   21.67   0
  -2  11   1    2.09   21.47   0
  -2 -11   1    1.71   21.55   0
   1 -11  -1    1.20   16.07   0
   1  11  -1    1.14   15.59   0
  -1  11   1    8.57   22.09   0
   1 -11  -1    1.13   15.84   0
  -1 -11   1   -9.40   22.62   0
   0 -11  -1   75.14   22.94   0
   0 -11  -1   69.48   16.40   0
   0  11  -1   61.48   22.81   0
   0  11   1   65.01   22.48   0
   0 -11   1   62.75   16.52   0
  -1 -11  -1    1.98   15.88   0
  -1  11  -1    0.59   22.41   0
   1  11   1    0.28   22.13   0
   1 -11   1   -1.24   16.11   0
  -1 -11  -1   -3.72   22.26   0
  -2 -11  -1   63.13   22.07   0
  -2  11  -1   94.60   15.42   0
  -2 -11  -1   78.23   21.84   0
   2  11   1   73.92   21.82   0
   2 -11   1   47.95   22.43   0
  -3 -11  -1    6.12   20.44   0
  -3  11  -1   10.68   14.42   0
   3  11   1   -1.18   20.37   0
   3 -11   1    5.68   14.97   0
  -3 -11  -1   19.27   20.55   0
  -4 -11  -1  252.86   15.94   0
  -4  11  -1  261.02   15.52   0
  -4 -11  -1  258.81   21.42   0
   4  11   1  284.45   21.04   0
   4 -11   1  292.22   21.51   0
  -5  11  -1   16.23   19.30   0
   5  11   1   10.22   19.24   0
   5 -11   1    8.90   14.13   0
  -5 -11  -1   13.43   19.21   0
  -5 -11  -1    2.11   13.64   0
  -6 -11  -1   69.39   19.47   0
  -6  11  -1   68.16   19.33   0
   6  11   1   60.54   13.95   0
   6 -11   1   74.21   19.85   0
  -6 -11  -1   58.70   19.09   0
  -7  11  -1   56.06   18.72   0
   7  11   1   54.90   18.71   0
  -7 -11  -1   35.88   19.05   0
   7 -11   1   49.96   13.77   0
  -7 -11  -1   43.51   18.93   0
  -8  11  -1  120.55   13.42   0
   8 -11   1  127.93   19.02   0
   8  11   1  109.03   19.12   0
  -8 -11  -1  118.06   18.93   0
  -8 -11  -1  115.13   19.01   0
  -9 -11  -1    0.78   20.32   0
  -9  11  -1    2.38   14.75   0
   9 -11   1    5.79   21.14   0
   9  11   1   -2.02   20.75   0
  -9 -11  -1   11.46   20.14   0
  10 -11   1  304.64   22.12   0
 -10  11  -1  328.99   21.62   0
  10 -11   1  317.66   22.12   0
 -10 -11  -1  327.77   22.96   0
 -10 -11  -1  303.77   22.66   0
  10  11   1  324.50   27.81   0
 -11 -11  -1    1.76   26.63   0
  11 -11   1    1.75   19.48   0
 -11  11  -1    2.43   18.98   0
 -11 -11  -1    3.00   23.11   0
  11  11   1    2.69   23.41   0
  11 -11   1    1.07   14.00   0
  12 -11   1  193.17   23.37   0
 -12  11  -1  195.28   22.77   0
  12 -11   1  186.78   23.36   0
  13 -11   1   13.04   24.47   0
  13 -11   1    1.78   24.79   0
 -13  11  -1    7.19   24.06   0
  13 -12  -1   27.67   17.64   0
 -12  12   1   22.86   14.94   0
  12 -12  -1   24.61   22.10   0
  12 -12  -1   21.27   22.20   0
 -11 -12   1    5.70   26.78   0
 -11 -12   1    3.64   22.09   0
  11 -12  -1    2.09   15.94   0
 -11  12   1   17.32   21.57   0
  11  12  -1    4.24   27.38   0
  11 -12  -1   -6.39   16.23   0
 -10 -12   1  119.36   20.45   0
  10 -12  -1  125.97   20.77   0
 -10 -12   1  122.13   24.99   0
 -10  12   1  114.54   14.94   0
  10  12  -1  110.71   21.21   0
  10 -12  -1  124.90   20.58   0
   9 -12  -1   19.00   14.88   0
  -9 -12   1   23.39   20.46   0
   9  12  -1   26.35   20.52   0
  -9  12   1    9.69   14.75   0
  -9 -12   1   21.86   20.44   0
   9 -12  -1   23.50   14.84   0
  -8 -12   1  548.54   24.77   0
   8  12  -1  537.82   25.23   0
  -8 -12   1  528.80   24.47   0
  -8  12   1  542.38   23.96   0
   8 -12  -1  556.30   24.38   0
   8 -12  -1  547.81   18.48   0
   7 -12  -1   46.59   13.79   0
   7  12  -1   61.31   13.66   0
  -7  12   1   70.46   18.59   0
  -7 -12   1   62.73   19.01   0
   7 -12  -1   51.93   19.27   0
   6  12  -1 1241.09   25.58   0
  -6  12   1 1184.26   24.05   0
  -6 -12   1 1226.94   25.36   0
   6 -12  -1 1233.56   19.85   0
   6 -12  -1 1259.52   24.27   0
   5  12  -1   42.17   19.43   0
  -5  12   1   56.05   13.84   0
   5 -12  -1   50.13   14.00   0
  -5 -12   1   47.26   19.23   0
   5 -12  -1   33.13   14.29   0
   4 -12  -1  743.74   17.76   0
   4  12  -1  775.20   23.24   0
  -4  12   1  777.03   17.71   0
  -4 -12   1  827.01   23.25   0
   4 -12  -1  861.47   23.41   0
   3 -12  -1  167.93   15.32   0
   3  12  -1  175.69   20.49   0
  -3  12   1  181.84   14.70   0
   3 -12  -1  164.72   14.99   0
  -3 -12   1  172.10   20.68   0
   2 -12  -1  634.62   23.04   0
   2 -12  -1  591.67   22.89   0
   2  12  -1  583.50   22.74   0
  -2  12   1  586.87   22.64   0
  -2 -12   1  615.57   22.86   0
   1 -12  -1   17.52   20.45   0
   1 -12  -1   -4.06   20.68   0
   1  12  -1  -12.51   20.51   0
  -1  12   1    7.66   20.43   0
  -1 -12   1   -3.74   20.71   0
   0 -12  -1  860.33   24.52   0
   0  12  -1  830.16   18.93   0
   0  12   1  797.76   18.61   0
   0 -12  -1  780.51   18.74   0
   0 -12   1  816.18   18.91   0
  -1 -12  -1   14.86   20.64   0
  -1  12  -1   14.03   14.64   0
   1  12   1   19.59   20.36   0
   1 -12   1   23.24   14.54   0
  -1 -12  -1   21.51   20.63   0
  -2 -12  -1 1648.19   22.44   0
  -2  12  -1 1674.99   26.37   0
  -2 -12  -1 1639.13   26.70   0
   2  12   1 1645.30   26.79   0
   2 -12   1 1675.70   26.63   0
  -3 -12  -1  142.92   14.87   0
  -3  12  -1  155.59   14.71   0
   3  12   1  159.95   20.15   0
   3 -12   1  149.26   15.10   0
  -3 -12  -1  157.79   20.54   0
  -4  12  -1  543.15   16.66   0
  -4 -12  -1  585.87   22.26   0
   4  12   1  585.44   21.89   0
   4 -12   1  579.08   22.19   0
  -4 -12  -1  544.06   22.28   0
  -5  12  -1    1.74   19.33   0
   5  12   1   -3.74   13.37   0
   5 -12   1   -4.91   19.67   0
  -5 -12  -1   -0.05   13.57   0
  -5 -12  -1    6.46   19.07   0
  -6 -12  -1  141.34   19.67   0
  -6  12  -1  143.47   19.53   0
   6  12   1  130.29   19.50   0
   6 -12   1  153.91   19.84   0
  -6 -12  -1  139.92   14.21   0
  -7  12  -1    8.66   18.21   0
  -7 -12  -1    6.16   18.42   0
   7  12   1    5.47   18.54   0
   7 -12   1   13.60   18.70   0
  -7 -12  -1    2.73   13.01   0
  -8  12  -1   32.20   15.34   0
   8  12   1   31.29   15.36   0
   8 -12   1   25.29   15.64   0
  -8 -12  -1   47.62   21.05   0
  -8 -12  -1   33.60   21.45   0
  -9 -12  -1   49.13   20.26   0
  -9  12  -1   57.38   20.48   0
   9 -12   1   44.03   21.03   0
   9  12   1   50.89   21.02   0
  -9 -12  -1   49.22   20.37   0
  10 -12   1    2.80   20.07   0
 -10  12  -1    6.82   19.80   0
 -10 -12  -1    7.21   19.37   0
  10 -12   1   10.83   19.93   0
 -10 -12  -1    1.23   23.55   0
  10  12   1    5.83   19.91   0
 -11 -12  -1   10.63   26.61   0
 -11  12  -1   16.90   21.57   0
  11 -12   1    1.64   15.97   0
 -11 -12  -1    8.40   26.86   0
  11  12   1    5.48   27.46   0
  11 -12   1   20.45   22.38   0
  12 -12   1   36.21   15.88   0
 -12  12  -1   63.18   15.28   0
  12 -12   1   39.46   22.29   0
 -12 -13   1    5.05   29.68   0
 -12  13   1    4.02   14.98   0
  12 -13  -1   -6.78   22.05   0
  12 -13  -1    5.71   21.70   0
  12  13  -1    6.50   33.86   0
 -12 -13   1   -0.74   33.81   0
 -11 -13   1   72.30   27.33   0
  11 -13  -1   94.63   22.55   0
 -11  13   1   90.22   22.15   0
  11  13  -1   84.63   27.90   0
  11 -13  -1   84.35   16.42   0
 -11 -13   1   78.48   22.65   0
  10 -13  -1   48.94   14.17   0
 -10 -13   1   31.25   19.55   0
 -10 -13   1   31.19   19.50   0
 -10  13   1   39.45   19.65   0
  10  13  -1   44.78   19.70   0
  10 -13  -1   18.16   20.30   0
  -9 -13   1   66.13   20.29   0
   9  13  -1   59.23   20.88   0
  -9  13   1   75.62   20.24   0
  -9 -13   1   61.19   20.31   0
   9 -13  -1   69.62   20.61   0
   9 -13  -1   60.87   20.79   0
  -8 -13   1   42.65   21.03   0
   8  13  -1   48.58   21.25   0
  -8  13   1   46.73   21.27   0
  -8 -13   1   51.00   20.70   0
   8 -13  -1   30.25   15.35   0
   8 -13  -1   37.66   21.49   0
   7 -13  -1   22.20   13.41   0
  -7 -13   1   35.94   13.16   0
   7  13  -1   39.09   18.40   0
  -7  13   1   31.93   18.37   0
  -7 -13   1   46.44   18.43   0
   7 -13  -1   21.38   13.38   0
   6  13  -1   44.97   19.37   0
  -6  13   1   65.11   19.00   0
  -6 -13   1   57.81   13.54   0
   6 -13  -1   60.10   13.89   0
   6 -13  -1   39.64   19.43   0
   5  13  -1   -5.61   19.07   0
  -5  13   1   17.05   12.99   0
   5 -13  -1    0.76   13.50   0
  -5 -13   1   13.06   19.11   0
   5 -13  -1   -2.59   13.69   0
   4 -13  -1   34.08   13.86   0
   4  13  -1   16.53   19.33   0
  -4  13   1   26.50   13.62   0
  -4 -13   1   28.67   19.29   0
   4 -13  -1   38.58   19.53   0
   3  13  -1  133.80   14.43   0
  -3  13   1  129.92   19.94   0
   3 -13  -1  137.85   14.47   0
  -3 -13   1  163.93   20.14   0
   3 -13  -1  150.35   20.34   0
   2 -13  -1   40.50   20.17   0
   2  13  -1   64.29   19.56   0
  -2  13   1   42.73   14.03   0
   2 -13  -1   35.33   14.15   0
  -2 -13   1   46.23   19.67   0
   1 -13  -1   59.75   14.43   0
   1  13  -1   55.45   14.43   0
  -1  13   1   63.93   14.15   0
   1 -13  -1   59.87   14.34   0
  -1 -13   1   69.22   14.39   0
   0 -13  -1   12.34   13.95   0
   0  13  -1   17.97   19.57   0
   0  13   1   12.92   13.93   0
   0 -13  -1    9.09   14.10   0
   0 -13   1   18.02   19.99   0
  -1 -13  -1    5.55   14.07   0
  -1 -13  -1   10.72   13.96   0
  -1  13  -1   12.42   19.62   0
   1  13   1    9.59   13.77   0
   1 -13   1   19.45   19.85   0
  -2 -13  -1  -14.04   19.68   0
  -2  13  -1    3.76   13.72   0
   2  13   1    3.75   13.79   0
  -2 -13  -1  -10.66   13.99   0
   2 -13   1   14.12   13.96   0
  -3  13  -1   49.01   19.56   0
   3  13   1   49.40   19.62   0
   3 -13   1   60.30   19.83   0
  -3 -13  -1   54.04   19.55   0
  -3 -13  -1   50.65   19.39   0
  -4  13  -1   30.77   19.28   0
  -4 -13  -1   33.92   19.48   0
   4  13   1   38.48   19.46   0
   4 -13   1   33.66   19.65   0
  -4 -13  -1   39.67   19.24   0
  -5  13  -1   70.28   13.73   0
   5  13   1   68.90   19.15   0
  -5 -13  -1   71.42   19.36   0
   5 -13   1   63.63   19.69   0
  -5 -13  -1   58.33   19.45   0
  -6 -13  -1   -3.01   18.87   0
  -6  13  -1   14.45   18.62   0
   6  13   1   14.27   18.59   0
   6 -13   1    9.14   18.89   0
  -6 -13  -1    2.76   13.29   0
  -7  13  -1   35.74   20.06   0
  -7 -13  -1   25.92   18.31   0
   7  13   1   27.02   19.96   0
   7 -13   1   20.61   13.02   0
  -7 -13  -1   22.06   12.74   0
  -8  13  -1    6.86   20.76   0
   8  13   1   -7.38   21.07   0
   8 -13   1    6.02   20.92   0
  -8 -13  -1   15.59   20.45   0
  -8 -13  -1   -8.05   20.63   0
  -9 -13  -1   23.96   19.69   0
  -9  13  -1   21.27   14.19   0
   9 -13   1    9.82   14.58   0
   9  13   1   20.63   20.33   0
  -9 -13  -1   20.77   19.92   0
  10 -13   1   29.54   19.40   0
 -10 -13  -1   18.70   19.04   0
 -10  13  -1   26.03   13.47   0
  10 -13   1   12.27   14.11   0
 -10 -13  -1   15.10   19.18   0
  10  13   1    2.26   19.81   0
 -11  13  -1   -2.35   21.42   0
  11 -13   1    3.89   15.76   0
 -11 -13  -1   15.29   26.05   0
 -11 -13  -1    4.73   21.33   0
  11  13   1   -4.48   22.00   0
  11 -13   1   22.66   15.44   0
 -12 -13  -1   18.96   30.36   0
  12 -13   1   21.13   21.68   0
 -12  13  -1   21.97   15.17   0
  12 -13   1   20.71   22.14   0
  12  13   1   20.46   30.78   0
 -12 -13  -1   19.59   30.19   0
 -12 -14   1   79.55   30.30   0
 -12  14   1   46.46   17.66   0
  12 -14  -1   86.95   25.18   0
  12  14  -1   64.30   31.34   0
  12 -14  -1   82.77   17.58   0
 -12 -14   1   71.33   29.99   0
 -11 -14   1  123.04   22.67   0
  11 -14  -1  121.85   22.91   0
 -11  14   1  157.25   22.31   0
  11  14  -1  134.59   27.94   0
  11 -14  -1  129.09   16.49   0
 -11 -14   1  122.81   22.78   0
  10 -14  -1  237.87   23.44   0
 -10 -14   1  216.64   23.59   0
 -10 -14   1  196.37   23.78   0
 -10  14   1  232.30   17.33   0
  10  14  -1  228.71   23.80   0
  10 -14  -1  232.33   23.59   0
  -9 -14   1  149.99   20.56   0
   9  14  -1  171.05   21.20   0
  -9 -14   1  154.56   20.64   0
  -9  14   1  182.14   20.35   0
   9 -14  -1  156.02   20.70   0
   9 -14  -1  147.26   15.17   0
   8  14  -1  767.52   24.72   0
  -8  14   1  788.72   18.55   0
  -8 -14   1  795.73   24.57   0
   8 -14  -1  762.24   18.87   0
  -8 -14   1  793.69   24.95   0
   8 -14  -1  767.72   18.51   0
   7 -14  -1   -3.54   15.57   0
   7  14  -1   -2.29   21.32   0
  -7  14   1    8.11   20.89   0
  -7 -14   1   14.85   21.09   0
  -7 -14   1    1.75   14.84   0
   7 -14  -1   -3.93   15.18   0
   6  14  -1  895.47   23.02   0
  -6  14   1  885.93   22.01   0
  -6 -14   1  823.13   18.39   0
   6 -14  -1  891.38   17.85   0
   6 -14  -1  868.77   22.16   0
   5  14  -1   45.05   18.92   0
  -5  14   1   36.55   18.82   0
  -5 -14   1   45.32   18.92   0
   5 -14  -1   23.36   18.84   0
   5 -14  -1   32.93   13.52   0
   4 -14  -1  452.20   15.84   0
   4  14  -1  508.83   21.17   0
  -4  14   1  504.94   20.84   0
  -4 -14   1  492.12   21.06   0
   4 -14  -1  463.98   16.17   0
   3  14  -1   75.42   13.97   0
  -3  14   1   73.20   19.28   0
  -3 -14   1   78.70   14.11   0
   3 -14  -1   92.50   19.60   0
   3 -14  -1   75.59   14.20   0
   2  14  -1  333.61   15.42   0
  -2  14   1  311.64   15.30   0
   2 -14  -1  317.55   15.53   0
  -2 -14   1  329.85   15.80   0
   2 -14  -1  340.65   15.68   0
   1  14  -1   56.95   19.92   0
  -1  14   1   74.57   14.16   0
   1 -14  -1   83.71   14.08   0
  -1 -14   1   84.62   14.09   0
   1 -14  -1   77.59   19.83   0
   0  14  -1  766.03   17.56   0
   0  14   1  771.13   22.51   0
   0 -14   1  801.88   18.02   0
   0 -14  -1  779.56   22.93   0
   0 -14  -1  773.05   17.69   0
  -1 -14  -1  114.16   14.53   0
  -1  14  -1  113.70   14.43   0
   1  14   1  111.74   14.16   0
   1 -14   1  118.14   14.50   0
  -1 -14  -1  112.10   19.93   0
  -2  14  -1 1316.71   19.69   0
   2  14   1 1295.54   20.12   0
  -2 -14  -1 1307.76   20.26   0
   2 -14   1 1392.37   20.08   0
  -2 -14  -1 1365.85   20.43   0
  -3  14  -1   85.62   13.98   0
   3  14   1   79.55   19.50   0
   3 -14   1   90.82   19.78   0
  -3 -14  -1   88.25   19.70   0
  -3 -14  -1   76.93   19.76   0
  -4  14  -1 1330.31   24.18   0
  -4 -14  -1 1350.49   24.88   0
   4  14   1 1397.85   24.68   0
   4 -14   1 1485.99   24.48   0
  -4 -14  -1 1264.16   20.21   0
  -5  14  -1  291.96   14.71   0
   5  14   1  304.01   20.37   0
  -5 -14  -1  314.73   19.78   0
   5 -14   1  313.74   15.36   0
  -5 -14  -1  313.36   20.16   0
  -6 -14  -1  520.97   21.01   0
  -6  14  -1  526.44   20.50   0
   6  14   1  505.40   21.10   0
   6 -14   1  525.30   20.72   0
  -6 -14  -1  459.14   16.24   0
  -7  14  -1   77.92   15.09   0
  -7 -14  -1   68.26   21.45   0
   7  14   1   66.26   21.31   0
   7 -14   1   61.77   15.43   0
  -7 -14  -1   56.35   21.47   0
  -8  14  -1  138.15   15.37   0
   8  14   1  139.54   21.24   0
   8 -14   1  134.52   21.39   0
  -8 -14  -1  151.43   21.28   0
  -8 -14  -1  136.60   20.93   0
  -9  14  -1   36.80   19.43   0
   9 -14   1   -2.47   20.13   0
   9  14   1   17.10   19.75   0
  -9 -14  -1   13.10   19.69   0
  -9 -14  -1   13.47   19.23   0
 -10 -14  -1  177.58   23.45   0
 -10  14  -1  181.50   23.12   0
  10 -14   1  176.44   23.38   0
 -10 -14  -1  168.10   23.20   0
  10  14   1  177.04   23.84   0
  10 -14   1  169.38   17.07   0
 -11  14  -1   33.05   21.77   0
 -11 -14  -1   22.39   21.63   0
  11 -14   1   21.68   22.01   0
 -11 -14  -1   19.60   26.13   0
  11  14   1   22.14   26.62   0
  11 -14   1   15.08   15.76   0
 -12 -14  -1  149.86   35.76   0
  12 -14   1  142.66   25.80   0
 -12  14  -1  146.85   25.29   0
  12 -14   1  143.02   25.64   0
 -12 -14  -1  156.93   31.10   0
  12  14   1  147.36   31.62   0
 -11 -15   1   34.41   21.53   0
  11 -15  -1   34.32   22.02   0
 -11  15   1   44.66   21.62   0
  11  15  -1   36.10   21.94   0
  11 -15  -1   26.09   16.04   0
 -11 -15   1   26.21   26.37   0
  10 -15  -1  176.92   23.17   0
 -10 -15   1  160.29   22.83   0
 -10 -15   1  164.78   22.92   0
 -10  15   1  160.44   23.02   0
  10  15  -1  156.50   23.71   0
  10 -15  -1  152.30   16.94   0
  -9 -15   1   24.23   19.42   0
   9  15  -1   41.12   19.56   0
  -9  15   1   44.26   19.65   0
  -9 -15   1   42.90   13.94   0
   9 -15  -1   30.28   14.27   0
   9 -15  -1   42.83   14.31   0
   8  15  -1  216.57   21.35   0
  -8  15   1  215.39   15.28   0
  -8 -15   1  217.24   21.41   0
   8 -15  -1  233.06   15.46   0
  -8 -15   1  232.17   21.10   0
   8 -15  -1  220.82   15.80   0
  -7 -15   1   32.66   14.44   0
   7 -15  -1   29.37   21.09   0
   7  15  -1   35.21   14.82   0
  -7  15   1   29.10   20.63   0
  -7 -15   1   38.99   20.64   0
   7 -15  -1   37.71   20.85   0
   6 -15  -1   51.45   15.61   0
   6  15  -1   75.34   15.29   0
  -6  15   1   62.24   15.38   0
  -6 -15   1   66.14   15.36   0
   6 -15  -1   51.12   15.52   0
   5  15  -1  188.69   14.45   0
  -5  15   1  211.00   19.18   0
  -5 -15   1  225.92   19.35   0
   5 -15  -1  207.86   19.17   0
   5 -15  -1  196.51   14.14   0
   4  15  -1   14.15   13.28   0
   4 -15  -1   18.99   18.73   0
  -4  15   1   18.08   18.63   0
  -4 -15   1    5.36   18.83   0
   4 -15  -1   27.89   13.14   0
   3 -15  -1  304.80   15.17   0
   3  15  -1  320.12   19.90   0
  -3  15   1  299.77   14.88   0
  -3 -15   1  335.77   20.48   0
   3 -15  -1  323.28   15.07   0
   2  15  -1    4.02   18.89   0
  -2  15   1   -0.97   19.00   0
  -2 -15   1   10.39   13.46   0
   2 -15  -1    3.03   19.06   0
   2 -15  -1    7.32   13.52   0
   1  15  -1   80.98   19.26   0
  -1  15   1   82.85   19.17   0
  -1 -15   1   80.92   19.56   0
   1 -15  -1   57.04   19.37   0
   1 -15  -1   59.11   19.74   0
   0 -15  -1   -9.08   13.49   0
   0  15  -1   -9.11   13.73   0
   0  15   1   -3.25   13.31   0
   0 -15   1   11.14   13.68   0
   0 -15  -1   -2.74   19.38   0
  -1  15  -1   -6.68   13.59   0
  -1 -15  -1    0.28   19.18   0
   1  15   1   18.56   18.93   0
   1 -15   1   17.26   13.51   0
  -1 -15  -1   24.62   18.93   0
  -2  15  -1   16.37   19.07   0
   2  15   1    8.66   18.86   0
  -2 -15  -1   -3.24   19.09   0
   2 -15   1    8.06   19.37   0
  -2 -15  -1    5.87   13.67   0
  -3  15  -1    7.02   13.42   0
   3  15   1   12.85   13.41   0
   3 -15   1    3.70   13.67   0
  -3 -15  -1   33.99   18.90   0
  -3 -15  -1   20.50   13.45   0
  -4  15  -1  263.58   14.87   0
  -4 -15  -1  256.29   20.04   0
   4  15   1  290.75   19.88   0
   4 -15   1  295.12   14.84   0
  -4 -15  -1  256.39   14.95   0
  -5  15  -1   39.80   13.23   0
   5  15   1   38.15   18.53   0
  -5 -15  -1   47.58   18.63   0
   5 -15   1   44.88   13.27   0
  -5 -15  -1   47.05   13.36   0
  -6 -15  -1  366.27   22.99   0
  -6  15  -1  379.57   22.57   0
   6  15   1  363.70   17.00   0
   6 -15   1  347.04   23.06   0
  -6 -15  -1  335.07   17.13   0
  -7 -15  -1   16.08   20.60   0
  -7  15  -1   23.09   14.73   0
   7  15   1   21.92   20.69   0
   7 -15   1   33.79   14.67   0
  -7 -15  -1   35.75   20.46   0
  -8  15  -1   51.15   14.53   0
   8  15   1   56.66   14.61   0
  -8 -15  -1   58.18   14.46   0
   8 -15   1   59.36   14.71   0
  -8 -15  -1   60.20   20.06   0
   9 -15   1   76.85   14.51   0
  -9  15  -1   79.08   14.30   0
   9 -15   1   86.54   19.96   0
   9  15   1   88.48   19.90   0
  -9 -15  -1   66.10   19.49   0
  -9 -15  -1   79.66   19.69   0
  10 -15   1   26.17   22.57   0
 -10 -15  -1   27.40   21.76   0
 -10  15  -1   44.74   21.68   0
  10 -15   1   39.87   15.77   0
 -10 -15  -1   36.02   21.37   0
  10  15   1   16.26   22.47   0
  11 -15   1  117.89   22.81   0
 -11 -15  -1  120.13   22.13   0
  11  15   1  130.92   23.01   0
 -11  15  -1  114.48   22.35   0
  11 -15   1  122.26   16.28   0
 -11 -15  -1  116.33   22.40   0
 -11 -16   1   33.93   24.37   0
  11 -16  -1   17.73   17.90   0
 -11  16   1   23.50   24.75   0
  11  16  -1   26.46   25.03   0
  11 -16  -1   39.94   17.51   0
 -11 -16   1   46.80   24.30   0
  10 -16  -1   23.63   22.11   0
 -10 -16   1   29.87   21.65   0
 -10 -16   1   29.19   21.63   0
 -10  16   1    5.76   21.62   0
  10  16  -1   34.38   22.03   0
  10 -16  -1   19.82   22.36   0
  -9 -16   1   23.85   21.43   0
   9  16  -1    5.03   15.83   0
  -9  16   1    4.76   21.89   0
  -9 -16   1   14.33   21.59   0
   9 -16  -1    2.51   22.42   0
   9 -16  -1   -5.10   15.86   0
   8  16  -1   16.77   14.30   0
  -8  16   1   43.41   19.37   0
  -8 -16   1   21.66   19.72   0
   8 -16  -1   16.47   13.92   0
   8 -16  -1   27.71   19.96   0
  -8 -16   1   16.97   19.33   0
   7 -16  -1   16.81   20.20   0
  -7 -16   1    9.49   14.51   0
   7  16  -1    5.98   20.28   0
  -7  16   1   10.77   19.98   0
  -7 -16   1    6.17   20.16   0
   7 -16  -1    7.60   19.93   0
   6 -16  -1   10.79   14.61   0
   6  16  -1  -11.61   14.97   0
  -6  16   1   13.85   14.44   0
  -6 -16   1    3.12   14.78   0
   6 -16  -1   12.79   20.74   0
   5  16  -1    9.77   15.04   0
  -5  16   1   -3.19   15.05   0
  -5 -16   1    7.79   15.09   0
   5 -16  -1   21.79   15.14   0
   5 -16  -1   -5.93   15.19   0
   4  16  -1    6.78   12.73   0
  -4  16   1   -4.87   12.89   0
   4 -16  -1   13.36   13.01   0
  -4 -16   1   12.84   13.18   0
   4 -16  -1    4.86   13.02   0
   3  16  -1   71.13   18.88   0
   3 -16  -1   74.61   18.82   0
  -3  16   1   84.95   18.50   0
  -3 -16   1   63.65   19.19   0
   3 -16  -1   67.46   13.66   0
   2 -16  -1  239.44   14.39   0
   2  16  -1  238.43   19.52   0
  -2  16   1  225.95   14.41   0
  -2 -16   1  272.65   19.76   0
   2 -16  -1  243.09   19.63   0
   1 -16  -1   -3.02   13.40   0
   1  16  -1   -3.44   13.30   0
  -1  16   1    3.94   13.09   0
  -1 -16   1   -9.68   13.63   0
   1 -16  -1  -13.31   13.46   0
   0  16  -1  336.25   19.83   0
   0 -16  -1  352.39   20.15   0
   0  16   1  349.81   19.82   0
   0 -16   1  385.13   20.27   0
   0 -16  -1  339.55   15.11   0
  -1  16  -1  -25.97   19.03   0
   1  16   1   10.42   13.04   0
  -1 -16  -1   14.66   13.27   0
   1 -16   1    0.58   18.94   0
  -1 -16  -1   -1.16   13.26   0
  -2  16  -1  165.76   19.06   0
   2  16   1  132.05   13.78   0
   2 -16   1  139.73   13.86   0
  -2 -16  -1  119.02   14.01   0
  -2 -16  -1  181.12   19.34   0
  -3 -16  -1  118.75   13.84   0
  -3  16  -1  101.97   13.82   0
   3  16   1  128.70   13.68   0
   3 -16   1  129.94   19.07   0
  -3 -16  -1  137.07   18.92   0
  -4  16  -1   74.03   13.25   0
  -4 -16  -1   89.45   18.60   0
   4  16   1   87.63   18.38   0
   4 -16   1   82.85   18.51   0
  -4 -16  -1   96.00   18.55   0
  -5  16  -1   13.92   15.14   0
   5  16   1   20.28   21.28   0
  -5 -16  -1   -0.72   21.46   0
   5 -16   1   33.97   21.18   0
  -5 -16  -1   10.79   15.24   0
  -6 -16  -1   40.96   21.00   0
  -6  16  -1   40.87   20.66   0
   6  16   1   54.45   14.73   0
   6 -16   1   40.69   15.16   0
  -6 -16  -1   31.97   14.78   0
  -7 -16  -1   18.47   14.10   0
  -7  16  -1   21.51   14.07   0
   7  16   1   13.38   14.08   0
   7 -16   1    3.33   20.10   0
  -7 -16  -1    1.39   20.22   0
  -8  16  -1   13.52   19.70   0
   8  16   1   11.09   19.43   0
  -8 -16  -1    7.45   19.67   0
   8 -16   1    4.94   13.95   0
  -8 -16  -1   -2.92   19.67   0
   9 -16   1   59.41   22.27   0
  -9  16  -1   20.91   16.20   0
   9 -16   1   50.35   22.63   0
   9  16   1   51.15   22.33   0
  -9 -16  -1   26.79   22.20   0
  -9 -16  -1   43.22   22.18   0
 -10 -16  -1   18.82   21.31   0
  10 -16   1   26.19   15.55   0
 -10  16  -1    8.91   21.91   0
  10 -16   1   27.04   21.90   0
 -10 -16  -1   15.96   21.24   0
  10  16   1   22.94   21.77   0
  11 -16   1   18.98   24.68   0
 -11 -16  -1   14.15   23.83   0
 -11  16  -1   -8.29   17.68   0
  11 -16   1   24.77   24.45   0
 -11 -16  -1   15.42   23.74   0
  11  16   1    9.17   24.48   0
  10 -17  -1   44.93   21.96   0
 -10 -17   1   36.81   21.70   0
 -10 -17   1   43.59   21.67   0
 -10  17   1   33.73   21.70   0
  10  17  -1   48.26   22.04   0
  10 -17  -1   32.15   22.23   0
  -9 -17   1   -2.74   21.66   0
   9  17  -1  -16.34   22.02   0
  -9  17   1   16.50   21.57   0
  -9 -17   1    1.69   21.54   0
   9 -17  -1   -0.16   22.12   0
   9 -17  -1   13.08   22.06   0
   8  17  -1    0.05   22.42   0
  -8  17   1   10.60   22.30   0
  -8 -17   1   -0.76   22.35   0
   8 -17  -1   18.21   22.55   0
   8 -17  -1    6.93   16.09   0
  -8 -17   1   21.19   22.28   0
   7  17  -1   -6.74   19.97   0
   7 -17  -1   18.88   13.85   0
  -7  17   1    9.88   13.71   0
  -7 -17   1   10.19   19.81   0
  -7 -17   1   -3.06   20.08   0
   7 -17  -1    5.14   19.82   0
   6 -17  -1    1.12   20.33   0
   6  17  -1   15.94   14.21   0
  -6  17   1   -4.06   20.22   0
  -6 -17   1   12.06   14.14   0
  -6 -17   1   -3.41   14.15   0
   6 -17  -1    1.42   20.13   0
   5  17  -1   68.30   14.89   0
  -5  17   1   66.62   20.78   0
  -5 -17   1   70.52   14.74   0
   5 -17  -1   45.35   15.03   0
   5 -17  -1   73.35   20.99   0
   4  17  -1   12.65   14.90   0
  -4  17   1   19.14   20.83   0
  -4 -17   1   22.14   21.07   0
   4 -17  -1   15.74   21.03   0
   4 -17  -1   -9.39   14.98   0
   3  17  -1  162.19   16.03   0
  -3  17   1  175.09   16.24   0
   3 -17  -1  167.85   16.17   0
  -3 -17   1  181.58   16.17   0
   3 -17  -1  188.48   15.79   0
   2  17  -1    8.10   12.77   0
   2 -17  -1   13.03   18.16   0
  -2  17   1   -7.76   13.13   0
  -2 -17   1    2.24   13.07   0
   2 -17  -1   -5.36   18.26   0
   1  17  -1  169.47   13.70   0
   1 -17  -1  174.80   19.24   0
  -1  17   1  172.96   18.85   0
  -1 -17   1  165.16   19.13   0
   1 -17  -1  163.48   13.87   0
   0  17  -1   21.18   13.07   0
   0  17   1   41.69   12.79   0
   0 -17  -1   41.75   13.25   0
   0 -17   1   39.61   13.33   0
   0 -17  -1   24.88   13.24   0
  -1  17  -1  207.46   18.94   0
   1  17   1  194.01   18.92   0
  -1 -17  -1  217.26   19.37   0
   1 -17   1  214.01   14.41   0
  -1 -17  -1  209.26   14.00   0
  -2  17  -1   -0.85   12.72   0
   2  17   1  -24.39   18.09   0
   2 -17   1    1.22   18.11   0
  -2 -17  -1  -11.81   18.35   0
  -2 -17  -1   19.00   18.07   0
  -3 -17  -1  122.57   22.05   0
  -3  17  -1  116.58   21.84   0
   3  17   1  149.55   21.69   0
   3 -17   1  123.81   15.98   0
  -3 -17  -1  152.81   22.28   0
  -4  17  -1    6.08   14.78   0
  -4 -17  -1    9.96   14.79   0
   4  17   1  -10.38   15.16   0
   4 -17   1   -1.39   15.07   0
  -4 -17  -1   10.34   21.06   0
  -5  17  -1   28.69   14.47   0
   5  17   1   20.07   14.56   0
   5 -17   1   19.46   14.52   0
  -5 -17  -1   26.37   14.66   0
  -5 -17  -1   15.08   14.59   0
  -6 -17  -1  186.83   21.18   0
  -6  17  -1  171.90   20.65   0
   6  17   1  176.78   15.12   0
   6 -17   1  175.98   14.98   0
  -6 -17  -1  167.97   15.11   0
  -7 -17  -1   21.00   13.85   0
  -7  17  -1   -1.66   14.05   0
   7  17   1   14.01   13.91   0
   7 -17   1   18.60   19.64   0
  -7 -17  -1    2.61   19.58   0
  -8  17  -1  155.10   23.09   0
  -8 -17  -1  154.60   23.04   0
   8  17   1  145.35   22.78   0
   8 -17   1  157.74   22.70   0
  -8 -17  -1  130.98   16.54   0
   9 -17   1   16.99   22.20   0
  -9  17  -1   13.48   22.03   0
   9 -17   1   18.09   22.15   0
   9  17   1   18.93   15.50   0
  -9 -17  -1   43.70   21.74   0
  -9 -17  -1   10.80   21.63   0
 -10 -17  -1   21.20   15.40   0
 -10  17  -1   29.42   21.63   0
  10 -17   1    5.84   21.99   0
  10 -17   1   -2.87   22.42   0
 -10 -17  -1   21.08   21.39   0
  10  17   1   17.83   21.89   0
 -10 -18   1   -2.06   24.57   0
 -10 -18   1    3.90   24.29   0
 -10  18   1    0.11   17.41   0
  10  18  -1   -2.36   17.63   0
  10 -18  -1   -9.83   24.89   0
  -9 -18   1  158.42   16.44   0
   9  18  -1  196.01   22.71   0
  -9  18   1  204.16   22.17   0
  -9 -18   1  168.89   16.43   0
   9 -18  -1  173.03   16.61   0
   9 -18  -1  190.46   22.75   0
  -8 -18   1   38.16   22.39   0
   8  18  -1   57.35   21.84   0
  -8  18   1   24.70   15.84   0
  -8 -18   1   49.63   21.94   0
   8 -18  -1   27.18   22.35   0
   8 -18  -1   22.64   16.22   0
  -7 -18   1    7.81   20.95   0
   7  18  -1   11.90   20.92   0
   7 -18  -1  -19.50   13.99   0
  -7  18   1  -16.11   21.06   0
  -7 -18   1   -1.95   13.63   0
   7 -18  -1   24.89   13.34   0
   6 -18  -1   72.66   14.50   0
  -6 -18   1   80.81   14.30   0
   6  18  -1   93.45   14.40   0
  -6  18   1  101.11   14.26   0
  -6 -18   1   82.12   20.34   0
   6 -18  -1   74.71   20.04   0
   5 -18  -1   -4.53   14.31   0
   5  18  -1   -2.86   14.22   0
  -5  18   1   -4.83   14.31   0
  -5 -18   1   20.43   20.15   0
   5 -18  -1   12.53   13.96   0
   4  18  -1   41.22   20.77   0
  -4  18   1   62.34   14.52   0
  -4 -18   1   52.75   14.53   0
   4 -18  -1   51.12   14.88   0
   4 -18  -1   78.96   14.70   0
   3  18  -1   21.50   14.60   0
  -3  18   1   31.51   20.57   0
  -3 -18   1    6.84   20.86   0
   3 -18  -1    8.54   20.69   0
   3 -18  -1   27.93   20.55   0
   2  18  -1   28.12   15.33   0
  -2  18   1   43.58   20.88   0
   2 -18  -1   41.90   21.24   0
  -2 -18   1   43.10   15.05   0
   2 -18  -1   24.87   21.20   0
   1  18  -1  164.40   21.69   0
  -1  18   1  152.09   21.73   0
   1 -18  -1  170.07   21.71   0
  -1 -18   1  148.54   15.56   0
   1 -18  -1  120.95   22.00   0
   0  18  -1   91.52   15.61   0
   0  18   1  105.78   21.32   0
   0 -18  -1  117.83   21.39   0
   0 -18   1  113.17   15.63   0
   0 -18  -1  124.54   15.14   0
  -1  18  -1   16.82   14.80   0
   1  18   1    4.36   14.83   0
   1 -18   1   -4.87   14.86   0
  -1 -18  -1   22.46   15.10   0
  -1 -18  -1   -0.38   21.27   0
  -2 -18  -1  214.72   16.05   0
  -2  18  -1  240.40   15.84   0
   2  18   1  224.85   15.85   0
   2 -18   1  232.85   15.95   0
  -2 -18  -1  234.52   16.01   0
  -3 -18  -1  105.81   15.51   0
  -3  18  -1  125.61   21.06   0
   3  18   1  100.98   15.42   0
   3 -18   1  127.92   20.90   0
  -3 -18  -1  115.73   21.30   0
  -4  18  -1  141.53   14.93   0
   4  18   1  132.75   20.63   0
  -4 -18  -1  131.02   21.01   0
   4 -18   1  123.25   14.99   0
  -4 -18  -1  140.23   15.14   0
  -5  18  -1   60.14   14.31   0
   5  18   1   57.59   14.47   0
   5 -18   1   61.84   14.43   0
  -5 -18  -1   72.33   20.38   0
  -5 -18  -1   57.42   14.52   0
  -6 -18  -1   11.80   19.75   0
  -6  18  -1   10.84   13.91   0
   6  18   1    9.55   19.59   0
   6 -18   1   32.12   19.20   0
  -6 -18  -1    1.21   13.84   0
  -7 -18  -1  179.41   16.79   0
  -7  18  -1  135.59   22.03   0
   7  18   1  157.85   16.53   0
   7 -18   1  181.66   16.53   0
  -7 -18  -1  162.65   21.51   0
   8 -18   1   17.06   15.70   0
  -8  18  -1    6.39   21.89   0
   8  18   1    9.66   15.75   0
  -8 -18  -1  -12.68   22.37   0
   8 -18   1   -0.59   22.17   0
  -8 -18  -1    6.33   15.56   0
  -9  18  -1   60.36   15.79   0
   9 -18   1   80.00   22.33   0
   9  18   1   78.63   21.94   0
   9 -18   1   64.57   15.81   0
  -9 -18  -1   65.81   22.05   0
  -9 -18  -1   65.69   22.15   0
  10 -18   1   32.45   17.59   0
   9 -19  -1   14.23   17.62   0
  -9 -19   1   28.05   17.50   0
   9  19  -1   40.24   24.68   0
  -9  19   1   23.92   17.55   0
   9 -19  -1   55.25   23.26   0
  -9 -19   1   31.24   25.02   0
  -8 -19   1   22.17   15.73   0
   8  19  -1   27.03   15.40   0
  -8  19   1   12.03   15.45   0
  -8 -19   1   10.83   21.96   0
   8 -19  -1   21.62   21.94   0
   8 -19  -1   29.23   15.69   0
   7  19  -1  152.89   22.65   0
  -7  19   1  119.31   16.35   0
   7 -19  -1  159.51   22.74   0
  -7 -19   1  134.41   16.49   0
  -7 -19   1  156.68   22.72   0
   7 -19  -1  130.19   16.43   0
   6 -19  -1  125.23   21.62   0
  -6 -19   1  143.80   16.62   0
   6  19  -1  146.92   16.59   0
  -6  19   1  157.11   21.36   0
  -6 -19   1  145.09   16.36   0
   6 -19  -1  141.78   21.49   0
   5 -19  -1   57.18   19.85   0
   5  19  -1   57.61   14.25   0
  -5  19   1   73.34   19.52   0
  -5 -19   1   73.13   14.27   0
   5 -19  -1   88.87   13.91   0
  -5 -19   1   61.70   14.34   0
   4  19  -1   20.15   19.75   0
  -4  19   1   14.95   14.05   0
  -4 -19   1   40.07   19.91   0
   4 -19  -1   10.58   13.95   0
   4 -19  -1   34.94   20.00   0
   3  19  -1   66.75   14.75   0
  -3  19   1   45.68   20.30   0
  -3 -19   1   58.86   14.59   0
   3 -19  -1   61.72   14.61   0
   3 -19  -1   47.26   20.23   0
   2  19  -1   53.97   14.84   0
  -2  19   1   64.94   14.71   0
  -2 -19   1   58.56   20.87   0
   2 -19  -1   36.04   15.01   0
   2 -19  -1   83.58   14.51   0
   1  19  -1  210.11   21.65   0
  -1  19   1  213.89   15.51   0
  -1 -19   1  233.78   15.77   0
   1 -19  -1  227.57   15.76   0
   1 -19  -1  236.22   21.36   0
   0  19  -1  157.31   15.17   0
   0  19   1  159.01   15.11   0
   0 -19   1  156.13   21.04   0
   0 -19  -1  143.92   15.48   0
   0 -19  -1  171.75   21.19   0
  -1  19  -1  271.67   15.71   0
   1  19   1  250.79   15.65   0
   1 -19   1  256.09   21.34   0
  -1 -19  -1  297.70   21.72   0
  -1 -19  -1  269.49   21.71   0
  -2 -19  -1   -3.01   20.54   0
  -2  19  -1   -1.63   14.63   0
   2  19   1   -5.05   20.66   0
   2 -19   1   -9.39   20.17   0
  -2 -19  -1   -8.11   14.80   0
  -3  19  -1   16.44   19.92   0
  -3 -19  -1   18.30   20.25   0
   3  19   1    4.61   20.24   0
   3 -19   1   17.11   14.29   0
  -3 -19  -1   11.15   14.40   0
  -4  19  -1   14.24   20.10   0
   4  19   1   38.22   14.02   0
  -4 -19  -1   37.98   14.09   0
   4 -19   1   31.74   14.08   0
  -4 -19  -1   47.91   14.15   0
  -5  19  -1   -2.67   13.92   0
   5  19   1   -8.29   19.49   0
   5 -19   1   -0.70   19.20   0
  -5 -19  -1  -20.45   19.85   0
  -5 -19  -1   13.77   19.38   0
  -6 -19  -1    3.99   15.89   0
  -6  19  -1   18.11   15.65   0
   6  19   1   22.25   22.41   0
   6 -19   1  -10.30   16.03   0
  -6 -19  -1   17.18   15.60   0
  -7 -19  -1   -6.71   22.14   0
  -7  19  -1   -1.64   21.95   0
   7  19   1   -6.82   21.89   0
   7 -19   1  -11.72   15.69   0
  -7 -19  -1   -1.22   15.82   0
  -8  19  -1   -0.36   15.44   0
   8  19   1   10.70   15.19   0
  -8 -19  -1    7.25   21.67   0
   8 -19   1   15.18   15.27   0
  -8 -19  -1   -7.06   21.60   0
   8 -19   1   -2.15   15.62   0
   9 -19   1   29.02   17.93   0
  -9  19  -1   19.13   17.89   0
   9 -19   1   32.07   25.09   0
   9  19   1   26.12   24.95   0
  -9 -19  -1   34.93   24.77   0
  -9 -19  -1   49.92   24.77   0
  -8 -20   1    9.37   15.37   0
   8  20  -1   -0.19   23.40   0
  -8  20   1    9.33   23.07   0
  -8 -20   1   12.32   15.27   0
   8 -20  -1   -2.60   23.34   0
   8 -20  -1   19.09   23.38   0
   7  20  -1   29.39   15.67   0
  -7  20   1   35.96   15.59   0
  -7 -20   1   43.35   21.75   0
   7 -20  -1   35.74   15.90   0
  -7 -20   1   33.55   15.63   0
   7 -20  -1   22.84   15.80   0
  -6 -20   1  100.61   15.65   0
   6  20  -1   82.95   16.21   0
   6 -20  -1  101.09   16.09   0
  -6  20   1   93.98   16.02   0
  -6 -20   1   77.37   22.54   0
   6 -20  -1   95.03   22.43   0
   5 -20  -1   43.50   16.21   0
   5  20  -1   35.51   15.99   0
  -5 -20   1   60.92   15.79   0
  -5  20   1   59.76   15.75   0
  -5 -20   1   52.17   22.56   0
   5 -20  -1   33.18   16.12   0
   4 -20  -1   93.84   19.94   0
   4  20  -1  104.03   20.04   0
  -4  20   1   97.88   20.00   0
  -4 -20   1  105.02   14.14   0
   4 -20  -1   83.13   14.14   0
   3 -20  -1   14.83   14.10   0
   3  20  -1   17.01   19.52   0
  -3  20   1   19.31   13.70   0
  -3 -20   1   30.78   13.94   0
   3 -20  -1    4.02   19.35   0
   2  20  -1   19.48   20.01   0
  -2  20   1   29.22   19.79   0
  -2 -20   1    9.13   14.33   0
   2 -20  -1   17.27   14.15   0
   2 -20  -1   12.64   20.14   0
   1  20  -1  -10.00   20.29   0
  -1  20   1   -4.17   19.91   0
  -1 -20   1  -34.32   20.37   0
   1 -20  -1  -21.81   19.97   0
   1 -20  -1  -22.85   20.18   0
   0 -20  -1   16.06   14.27   0
   0  20  -1   39.02   19.98   0
   0  20   1   -5.32   14.23   0
   0 -20   1   28.72   13.94   0
   0 -20  -1   23.15   20.27   0
  -1 -20  -1    3.92   20.41   0
  -1  20  -1   18.49   14.22   0
   1  20   1   38.57   19.95   0
   1 -20   1   23.06   14.17   0
  -1 -20  -1   16.69   14.46   0
  -2 -20  -1  117.98   14.69   0
  -2  20  -1  117.35   20.25   0
   2  20   1  117.64   14.56   0
   2 -20   1  122.31   19.86   0
  -2 -20  -1  126.96   20.40   0
  -3  20  -1   20.58   14.01   0
  -3 -20  -1   14.84   14.06   0
   3  20   1   29.29   14.04   0
   3 -20   1   32.13   13.64   0
  -3 -20  -1   14.88   14.03   0
  -4  20  -1  160.29   20.00   0
   4  20   1  136.43   20.40   0
  -4 -20  -1  138.64   20.54   0
   4 -20   1  156.52   19.62   0
  -4 -20  -1  117.86   14.61   0
  -5  20  -1    2.12   15.70   0
   5  20   1    1.96   16.04   0
   5 -20   1   20.81   15.52   0
  -5 -20  -1   -1.86   22.49   0
  -5 -20  -1    6.27   15.64   0
  -6 -20  -1   29.37   15.58   0
  -6  20  -1   31.78   15.53   0
   6  20   1   23.41   15.67   0
   6 -20   1    6.97   21.81   0
  -6 -20  -1   11.87   15.53   0
   7 -20   1    0.43   21.78   0
  -7 -20  -1    8.54   21.92   0
  -7  20  -1   10.57   21.73   0
   7  20   1    1.69   21.64   0
   7 -20   1   10.05   21.76   0
  -7 -20  -1   -3.35   15.58   0
  -8  20  -1   -3.51   17.38   0
  -8 -20  -1   20.95   22.90   0
   8  20   1    3.60   24.67   0
   8 -20   1   10.71   15.26   0
   8 -20   1   -1.01   17.44   0
  -8 -20  -1    1.60   23.00   0
  -7 -21   1  142.14   16.27   0
   7  21  -1  140.59   18.20   0
  -7  21   1  143.15   18.10   0
  -7 -21   1  120.98   18.34   0
   7 -21  -1  158.06   23.91   0
   7 -21  -1  143.85   24.06   0
   6  21  -1   -3.36   22.02   0
  -6 -21   1  -11.64   15.55   0
  -6  21   1    7.39   21.50   0
   6 -21  -1    7.63   21.69   0
  -6 -21   1   -3.50   21.88   0
   6 -21  -1   19.91   21.39   0
   5 -21  -1  203.13   23.08   0
  -5 -21   1  212.00   16.60   0
   5  21  -1  201.84   16.57   0
  -5  21   1  217.47   16.50   0
  -5 -21   1  235.14   16.42   0
   5 -21  -1  209.84   16.39   0
   4 -21  -1  -11.72   15.78   0
   4  21  -1   -0.07   22.24   0
  -4  21   1   -4.79   15.79   0
  -4 -21   1   -1.21   22.45   0
  -4 -21   1   -4.24   21.98   0
   4 -21  -1   20.83   21.55   0
   3 -21  -1  273.17   23.47   0
   3  21  -1  299.55   23.62   0
  -3  21   1  280.55   23.41   0
  -3 -21   1  313.88   23.34   0
   3 -21  -1  255.02   23.49   0
   2 -21  -1   15.23   21.21   0
   2  21  -1    3.17   20.88   0
  -2  21   1   12.92   21.06   0
  -2 -21   1   26.23   19.22   0
   2 -21  -1  -10.70   13.56   0
   1 -21  -1  388.19   21.08   0
   1  21  -1  369.98   15.22   0
  -1  21   1  355.32   21.03   0
  -1 -21   1  331.83   15.67   0
   1 -21  -1  355.59   15.65   0
   0 -21  -1    4.73   19.58   0
   0  21  -1    2.37   19.83   0
   0  21   1   12.24   19.30   0
   0 -21   1    4.95   13.88   0
   0 -21  -1  -13.11   14.09   0
  -1 -21  -1  398.83   15.71   0
  -1  21  -1  445.91   21.09   0
   1  21   1  415.98   15.61   0
   1 -21   1  395.72   15.58   0
  -1 -21  -1  413.26   15.82   0
  -2  21  -1   15.02   21.26   0
  -2 -21  -1   13.55   13.67   0
   2  21   1   30.90   16.02   0
   2 -21   1   26.69   13.42   0
  -2 -21  -1   41.51   21.07   0
  -3  21  -1  304.34   16.96   0
   3  21   1  267.26   17.00   0
  -3 -21  -1  262.02   17.12   0
   3 -21   1  269.06   23.13   0
  -3 -21  -1  257.09   16.93   0
  -4  21  -1   66.40   22.06   0
   4  21   1   29.21   15.86   0
   4 -21   1   36.15   15.77   0
  -4 -21  -1   28.36   16.07   0
  -4 -21  -1   34.27   15.55   0
  -5  21  -1  370.66   17.25   0
   5  21   1  379.19   23.43   0
   5 -21   1  392.64   17.10   0
  -5 -21  -1  391.62   23.56   0
  -5 -21  -1  384.36   23.47   0
  -6 -21  -1   51.10   22.21   0
  -6  21  -1   55.70   15.30   0
   6  21   1   46.99   22.04   0
   6 -21   1   62.71   15.61   0
  -6 -21  -1   53.63   15.75   0
   6 -21   1   46.53   15.56   0
   7 -21   1  364.05   24.72   0
  -7 -21  -1  369.26   19.34   0
  -7  21  -1  358.54   24.61   0
   7  21   1  368.35   19.04   0
   7 -21   1  353.79   17.35   0
  -7 -21  -1  342.41   19.38   0
   6  22  -1   31.93   24.52   0
  -6  22   1   -5.20   17.55   0
  -6 -22   1   28.35   24.32   0
   6 -22  -1   -6.40   17.45   0
  -6 -22   1   13.37   17.44   0
   6 -22  -1  -10.44   17.55   0
  -5 -22   1   27.23   15.38   0
   5  22  -1   34.21   15.37   0
  -5  22   1   36.65   21.77   0
   5 -22  -1   48.28   21.78   0
  -5 -22   1   13.93   21.86   0
   5 -22  -1   21.47   15.10   0
   4 -22  -1   57.57   22.33   0
   4  22  -1   52.81   22.09   0
  -4  22   1   40.91   15.50   0
  -4 -22   1   17.77   22.08   0
   4 -22  -1   46.48   21.85   0
  -4 -22   1   51.45   22.07   0
   3 -22  -1   23.01   15.53   0
   3  22  -1    1.89   22.08   0
  -3  22   1  -16.35   22.01   0
  -3 -22   1    4.99   15.55   0
  -3 -22   1    0.67   22.13   0
   3 -22  -1   14.23   21.86   0
   2 -22  -1   74.81   16.19   0
   2  22  -1   77.10   22.31   0
  -2  22   1   72.73   16.35   0
  -2 -22   1   91.77   22.43   0
   2 -22  -1   92.71   15.56   0
  -1  22   1  -14.14   15.71   0
   1 -22  -1    7.44   15.89   0
   1  22  -1   -0.54   15.32   0
  -1 -22   1   -3.68   15.43   0
   1 -22  -1   -1.92   15.45   0
   0 -22  -1   12.20   22.44   0
   0  22  -1   17.49   21.80   0
   0  22   1   39.85   21.69   0
   0 -22   1  -12.92   22.12   0
   0 -22  -1    9.05   15.52   0
  -1  22  -1    4.89   22.04   0
  -1 -22  -1    8.79   15.61   0
   1  22   1   11.32   15.77   0
   1 -22   1   16.74   21.94   0
  -1 -22  -1   25.90   15.60   0
  -2  22  -1   38.22   21.98   0
   2  22   1   43.05   22.19   0
  -2 -22  -1   64.47   22.26   0
   2 -22   1   60.77   21.85   0
  -2 -22  -1   45.29   22.12   0
  -3  22  -1   -6.73   15.55   0
   3  22   1    8.46   21.68   0
  -3 -22  -1   -1.69   21.69   0
   3 -22   1    7.05   15.26   0
  -3 -22  -1   20.38   21.45   0
  -4  22  -1   14.67   21.48   0
   4  22   1    8.05   21.69   0
   4 -22   1    9.26   21.94   0
  -4 -22  -1    0.60   15.42   0
  -4 -22  -1    4.65   21.91   0
  -5 -22  -1   31.08   21.48   0
  -5  22  -1   -1.77   15.50   0
   5 -22   1   28.91   15.55   0
   5  22   1   33.63   15.35   0
   5 -22   1   33.45   21.34   0
  -5 -22  -1   29.43   21.60   0
  -6 -22  -1    4.85   17.73   0
   6 -22   1   -4.40   17.61   0
  -6  22  -1  -13.75   17.58   0
   6  22   1    0.11   17.26   0
   6 -22   1  -11.95   24.56   0
  -6 -22  -1   -5.34   17.43   0
   5 -23  -1   83.63   17.25   0
   4  23  -1    6.39   23.25   0
  -4  23   1   13.57   23.05   0
   4 -23  -1   24.27   23.03   0
  -4 -23   1   22.38   17.32   0
   4 -23  -1   13.22   23.11   0
  -4 -23   1   -8.36   23.51   0
   3  23  -1  158.02   22.62   0
   3 -23  -1  159.13   16.37   0
  -3  23   1  164.99   16.06   0
  -3 -23   1  151.27   16.41   0
   3 -23  -1  154.88   16.07   0
  -3 -23   1  175.35   22.56   0
   2  23  -1   23.30   21.92   0
   2 -23  -1   32.70   15.72   0
  -2  23   1   55.09   15.44   0
  -2 -23   1   43.08   15.48   0
  -2 -23   1   46.13   15.52   0
   2 -23  -1   45.57   15.21   0
  -1 -23   1  221.51   16.89   0
   1  23  -1  233.34   16.63   0
   1 -23  -1  199.81   16.59   0
  -1  23   1  223.56   16.17   0
  -1 -23   1  232.49   22.33   0
   1 -23  -1  227.26   16.26   0
   0 -23   1    5.99   15.34   0
   0  23  -1   -1.65   15.20   0
   0 -23  -1   -5.20   15.36   0
   0  23   1   -8.63   15.28   0
   0 -23   1    4.07   21.58   0
   0 -23  -1   -2.53   15.07   0
  -1  23  -1   75.48   21.92   0
   1  23   1   78.59   22.05   0
  -1 -23  -1   64.82   22.45   0
   1 -23   1   89.21   15.63   0
  -1 -23  -1   75.85   15.58   0
  -2  23  -1  -11.64   15.44   0
   2  23   1  -12.36   15.46   0
  -2 -23  -1   19.49   15.26   0
   2 -23   1  -11.36   21.57   0
  -2 -23  -1  -11.15   15.18   0
  -3  23  -1   13.00   15.53   0
   3  23   1   37.90   15.36   0
   3 -23   1   36.16   15.64   0
   3 -23   1   31.45   15.27   0
  -3 -23  -1   37.27   15.47   0
  -3 -23  -1   18.49   21.88   0
  -4  23  -1    6.58   23.10   0
   4  23   1    7.57   24.60   0
   4 -23   1   22.87   22.88   0
  -4 -23  -1   -9.91   23.21   0
  -4 -23  -1   17.88   23.04   0
   4 -23   1   12.35   23.22   0
   2  24  -1   22.36   17.25   0
  -2 -24   1   34.76   17.14   0
  -2  24   1  -12.46   24.67   0
   2 -24  -1   27.70   24.47   0
  -2 -24   1   19.95   17.27   0
   2 -24  -1   -9.39   24.45   0
   1  24  -1   18.41   17.40   0
  -1  24   1   58.02   24.07   0
  -1 -24   1   17.89   17.43   0
   1 -24  -1    4.93   24.69   0
  -1 -24   1   13.15   24.31   0
   1 -24  -1   12.93   17.15   0
   0  24  -1   11.69   17.34   0
   0  24   1  -13.58   17.53   0
   0 -24   1   -4.35   17.63   0
   0 -24  -1   15.91   17.67   0
   0 -24   1    5.62   17.42   0
   0 -24  -1   25.59   17.24   0
  -1  24  -1   16.79   17.34   0
   1  24   1  -22.89   24.70   0
   1 -24   1   25.15   17.31   0
   1 -24   1   13.63   17.24   0
  -1 -24  -1    7.20   24.55   0
  -1 -24  -1   16.27   24.26   0
  -2  24  -1   14.52   17.22   0
   2  24   1    6.83   17.29   0
   2 -24   1    3.23   17.03   0
   2 -24   1    8.12   17.23   0
  -2 -24  -1   -9.25   17.74   0
  -2 -24  -1   11.20   17.20   0
   8   0  -2  672.37   33.72   0
   8   0  -2  741.61   34.61   0
   7   0  -2  596.47   32.44   0
  -7   0   2  535.84   27.90   0
   7   0  -2  570.78   32.09   0
  -6   0   2 3008.83   47.60   0
   6   0  -2 3166.13   52.36   0
   6   0  -2 2778.36   46.83   0
  -5   0   2    3.57   22.87   0
   5   0  -2   19.47   23.31   0
  -5   0   2    6.52   22.82   0
   5   0  -2    6.40   23.36   0
  -4   0   2 1732.18   36.39   0
   4   0  -2 1727.97   36.94   0
  -4   0   2 1474.20   31.19   0
   4   0  -2 1716.60   36.51   0
  -3   0   2    2.08   22.10   0
   3   0  -2    8.57   22.86   0
  -3   0   2    5.98   22.25   0
   3   0  -2   11.56   22.23   0
  -2   0   2 1593.01   33.00   0
   2   0  -2 1580.27   33.44   0
  -2   0   2 1485.05   36.95   0
   2   0  -2 1506.23   37.71   0
  -1   0   2 1547.13   39.92   0
   1   0  -2 1562.66   40.33   0
  -1   0   2 1459.04   38.97   0
   1   0  -2 1510.29   40.02   0
   0   0   2  502.75   26.35   0
   0   0  -2  482.40   25.97   0
   0   0   2  431.65   25.28   0
   0   0  -2  440.64   25.60   0
  -1   0  -2 1266.62   31.66   0
   1   0   2 1384.13   32.81   0
  -1   0  -2 1248.79   31.75   0
  -2   0  -2  250.15   20.97   0
   2   0   2  282.16   22.13   0
  -2   0  -2  262.51   28.03   0
  -3   0  -2   37.36   22.44   0
  -3   0  -2   44.68   21.82   0
   3   0   2   44.74   23.26   0
  -4   0  -2  163.99   17.81   0
  -4   0  -2  215.15   23.80   0
   4   0   2  216.70   25.39   0
  -5   0  -2   99.17   23.74   0
   5   0   2   86.36   18.11   0
  -5   0  -2   81.84   23.29   0
  -6   0  -2 1375.92   35.27   0
   6   0   2 1440.46   38.91   0
  -6   0  -2 1284.28   37.00   0
  -7   0  -2  228.94   23.14   0
   7   0   2  266.30   24.27   0
  -7   0  -2  234.86   23.24   0
   8   0   2  309.34   28.10   0
  -8   0  -2  264.75   27.07   0
  -8   0  -2  281.90   26.72   0
  -9   0  -2   19.37   26.40   0
   9   0   2   21.83   27.44   0
  -9   0  -2   21.51   26.12   0
   9  -1  -2   25.66   27.47   0
   9  -1  -2   24.30   27.61   0
   8  -1  -2    1.97   24.27   0
   8   1  -2    2.22   28.11   0
   8   1  -2    4.90   27.79   0
   8  -1  -2    5.40   23.92   0
  -7  -1   2   14.01   25.72   0
   7   1  -2   11.49   21.36   0
   7  -1  -2   10.67   26.31   0
   7   1  -2   13.71   26.11   0
  -7   1   2   10.61   25.76   0
   7  -1  -2   12.80   21.10   0
  -6  -1   2   22.65   29.88   0
   6   1  -2   13.44   30.43   0
   6  -1  -2   12.63   24.84   0
   6   1  -2   14.20   24.96   0
  -6   1   2    9.56   24.45   0
   6  -1  -2   10.68   24.79   0
  -6   1   2   -0.81   30.11   0
   5   1  -2  629.10   29.58   0
  -5  -1   2  618.61   29.33   0
  -5   1   2  653.20   28.76   0
   5  -1  -2  698.13   29.87   0
   5  -1  -2  625.11   29.01   0
   5   1  -2  639.57   30.53   0
  -5   1   2  592.73   28.45   0
   4  -1  -2   38.39   22.47   0
  -4  -1   2   30.01   21.93   0
   4  -1  -2   39.25   15.84   0
   4   1  -2   39.60   22.80   0
  -4   1   2   30.51   22.09   0
  -4   1   2   43.38   21.77   0
   4   1  -2   41.43   22.32   0
  -3   1   2   53.61   22.38   0
   3  -1  -2   50.34   16.45   0
   3  -1  -2   52.51   23.33   0
  -3  -1   2   47.25   22.44   0
  -3   1   2   49.21   16.50   0
   3   1  -2   59.68   23.07   0
   3   1  -2   52.95   16.74   0
  -2   1   2  222.26   20.74   0
   2  -1  -2  229.73   21.22   0
   2  -1  -2  244.91   21.44   0
  -2   1   2  235.24   20.83   0
   2   1  -2  255.92   21.84   0
  -2  -1   2  235.70   20.69   0
   2   1  -2  250.98   27.93   0
  -1   1   2  349.22   23.78   0
   1  -1  -2  336.14   24.10   0
   1  -1  -2  368.64   24.32   0
  -1   1   2  325.19   23.74   0
   1   1  -2  342.06   32.16   0
  -1  -1   2  332.63   31.40   0
   1   1  -2  334.80   31.75   0
   0   1  -2   14.84   29.99   0
   0   1   2   12.73   21.44   0
   0  -1  -2    0.83   21.49   0
   0  -1  -2    3.76   21.11   0
   0   1   2    9.46   20.98   0
   0  -1   2   13.92   29.84   0
  -1   1  -2  370.97   31.69   0
  -1  -1  -2  366.54   24.01   0
   1   1   2  414.56   24.99   0
  -1  -1  -2  381.21   31.66   0
   1   1   2  369.30   31.38   0
   1  -1   2  413.79   32.51   0
  -2   1  -2  307.13   27.77   0
   2   1   2  324.04   22.15   0
   2   1   2  281.38   21.16   0
  -2  -1  -2  313.30   21.32   0
  -2  -1  -2  301.44   21.17   0
   2  -1   2  329.48   22.02   0
  -3   1  -2   -2.50   15.71   0
   3   1   2    5.30   15.91   0
  -3  -1  -2   -2.46   15.20   0
   3   1   2   -0.70   21.72   0
  -3  -1  -2   -4.36   22.11   0
   3  -1   2    8.73   22.46   0
  -4   1  -2  426.59   25.49   0
   4   1   2  474.57   27.13   0
  -4  -1  -2  407.83   25.09   0
   4  -1   2  489.30   26.80   0
  -4  -1  -2  425.83   25.97   0
  -5  -1  -2   24.94   28.23   0
  -5   1  -2   23.71   22.65   0
   5   1   2    8.37   23.94   0
  -5  -1  -2    3.36   22.93   0
   5  -1   2    9.25   24.07   0
  -6  -1  -2  711.96   34.89   0
   6   1   2  789.53   31.64   0
  -6   1  -2  656.51   29.10   0
  -6  -1  -2  660.62   34.41   0
  -6   1  -2  682.47   29.12   0
   6  -1   2  742.46   30.73   0
   7   1   2  313.99   29.30   0
  -7  -1  -2  259.16   24.02   0
  -7  -1  -2  273.10   23.92   0
  -7   1  -2  262.45   23.24   0
  -7   1  -2  278.18   27.26   0
   7  -1   2  308.42   24.21   0
  -8  -1  -2  152.49   25.65   0
   8  -1   2  159.47   21.78   0
  -8  -1  -2  147.79   25.55   0
  -8   1  -2  147.69   24.57   0
  -8   1  -2  156.19   24.96   0
   8   1   2  166.13   26.36   0
  -9   1  -2    6.04   22.54   0
  -9  -1  -2    1.96   34.54   0
  -9  -1  -2    5.00   31.50   0
   9  -1   2    4.60   27.08   0
  -9   1  -2    2.85   22.43   0
   9   1   2    5.79   30.25   0
  10  -1   2    2.72   29.33   0
 -10   1  -2    2.64   30.84   0
 -10   1  -2    2.92   28.21   0
  10  -2  -2   87.46   30.62   0
  10  -2  -2   79.22   27.81   0
  -9   2   2   15.72   23.32   0
   9  -2  -2   11.74   24.36   0
   9  -2  -2   23.44   23.95   0
   8  -2  -2   21.09   24.52   0
   8   2  -2   28.84   31.49   0
   8  -2  -2   24.08   24.26   0
  -8   2   2   19.67   19.58   0
   8   2  -2   25.65   31.42   0
  -8  -2   2   27.88   30.66   0
   7  -2  -2   29.22   26.02   0
   7   2  -2   22.86   21.19   0
   7   2  -2   34.71   26.14   0
   7  -2  -2   28.06   21.04   0
  -7   2   2   29.63   20.75   0
  -7  -2   2   27.13   25.84   0
  -6   2   2  118.05   24.72   0
   6   2  -2  106.55   25.08   0
   6  -2  -2  122.97   25.36   0
  -6  -2   2  114.02   30.39   0
   6  -2  -2  125.62   25.19   0
   6   2  -2  122.20   25.84   0
  -6   2   2  118.92   24.66   0
  -5  -2   2   52.36   23.06   0
   5   2  -2   44.84   23.63   0
   5  -2  -2   62.51   23.98   0
   5  -2  -2   52.72   23.64   0
  -5   2   2   50.84   23.18   0
   5   2  -2   51.66   24.10   0
  -5   2   2   52.95   23.20   0
   4   2  -2  737.10   29.29   0
  -4   2   2  735.11   27.71   0
   4  -2  -2  725.71   28.00   0
   4  -2  -2  786.03   28.85   0
  -4   2   2  734.70   27.32   0
   4   2  -2  745.74   29.92   0
  -4  -2   2  658.56   23.85   0
   3   2  -2  600.60   22.64   0
   3  -2  -2  727.82   27.74   0
   3  -2  -2  687.62   27.93   0
  -3   2   2  680.06   27.31   0
  -3   2   2  683.21   27.27   0
  -3  -2   2  669.25   28.05   0
  -2   2   2  225.23   19.97   0
   2   2  -2  223.24   26.73   0
   2  -2  -2  222.59   20.05   0
   2  -2  -2  222.09   20.51   0
  -2   2   2  222.11   19.82   0
  -2  -2   2  227.36   19.77   0
  -1  -2   2  301.50   22.63   0
   1   2  -2  267.25   22.61   0
  -1   2   2  304.76   30.28   0
   1  -2  -2  280.46   22.79   0
  -1   2   2  295.67   22.44   0
   1  -2  -2  310.41   30.57   0
   0  -2   2   72.18   29.64   0
   0   2  -2   67.00   29.41   0
   0   2   2   69.70   29.72   0
   0  -2  -2   56.93   21.04   0
   0  -2  -2   57.08   29.23   0
   0   2   2   55.51   20.70   0
   1  -2   2  152.46   21.65   0
  -1   2  -2  156.38   28.73   0
   1   2   2  180.25   21.91   0
  -1  -2  -2  145.50   21.16   0
  -1  -2  -2  143.50   21.03   0
   1   2   2  141.30   21.11   0
   2  -2   2  119.40   25.84   0
  -2   2  -2  112.51   18.56   0
   2   2   2  123.57   19.09   0
  -2  -2  -2  125.95   25.27   0
  -2  -2  -2  111.30   18.24   0
   2   2   2  117.00   25.36   0
   3  -2   2  735.56   23.11   0
   3   2   2  765.83   28.96   0
  -3   2  -2  684.37   22.58   0
  -3  -2  -2  669.86   27.56   0
  -3  -2  -2  706.72   28.03   0
   3   2   2  700.64   27.84   0
   4  -2   2 1286.64   32.05   0
   4   2   2 1413.02   34.19   0
  -4  -2  -2 1192.33   31.51   0
  -4   2  -2 1189.02   30.69   0
   4   2   2 1188.20   32.34   0
  -4  -2  -2 1256.53   33.10   0
   5  -2   2  105.95   24.30   0
   5   2   2   98.44   24.76   0
  -5   2  -2  103.81   23.25   0
  -5  -2  -2   96.56   23.01   0
  -5  -2  -2   95.76   28.57   0
   6   2   2  541.51   29.13   0
  -6  -2  -2  497.78   28.23   0
  -6  -2  -2  461.83   27.58   0
  -6   2  -2  461.01   27.23   0
   6  -2   2  538.99   27.85   0
  -7  -2  -2  119.11   22.37   0
  -7  -2  -2  120.75   21.93   0
   7   2   2  131.38   22.90   0
  -7   2  -2  126.88   21.57   0
   7  -2   2  136.75   22.15   0
   8   2   2   95.61   25.73   0
  -8  -2  -2   81.10   24.30   0
  -8  -2  -2   88.64   28.03   0
  -8   2  -2   76.06   19.75   0
   8  -2   2   97.59   25.16   0
  -8   2  -2   86.16   20.21   0
  -9   2  -2   30.90   22.82   0
   9  -2   2   22.42   19.17   0
  -9   2  -2   25.27   22.59   0
 -10   2  -2   18.40   22.20   0
  10  -2   2   18.51   22.89   0
 -10   2  -2   15.01   22.18   0
  11  -3  -2   14.04   33.36   0
  11  -3  -2   10.38   33.19   0
 -10   3   2    6.13   21.78   0
  10  -3  -2    3.65   22.78   0
  10  -3  -2   -0.14   22.69   0
   9  -3  -2   -1.90   19.42   0
  -9   3   2   -5.38   22.47   0
   9  -3  -2   -0.25   23.62   0
   8  -3  -2  143.03   21.23   0
   8  -3  -2  147.12   20.84   0
   8   3  -2  144.29   30.29   0
  -8  -3   2  135.12   32.95   0
  -8   3   2  138.08   20.30   0
   8   3  -2  108.98   29.89   0
   7  -3  -2   17.62   20.97   0
  -7  -3   2   10.95   25.09   0
   7  -3  -2   12.99   25.11   0
   7   3  -2   14.31   25.60   0
  -7   3   2   19.63   20.21   0
   7   3  -2   18.33   25.26   0
   6  -3  -2 1006.70   30.56   0
   6  -3  -2  953.97   29.96   0
   6   3  -2  937.31   36.44   0
  -6   3   2  924.64   29.41   0
  -6  -3   2  902.43   32.32   0
   6   3  -2  929.78   33.10   0
   5  -3  -2   24.16   22.69   0
   5  -3  -2   28.81   16.32   0
   5   3  -2   18.74   22.81   0
  -5   3   2   21.26   22.44   0
  -5   3   2   31.42   22.21   0
   5   3  -2   20.46   23.24   0
  -5  -3   2   18.67   22.38   0
   4  -3  -2  563.11   21.23   0
   4   3  -2  597.43   27.53   0
   4  -3  -2  609.17   21.81   0
  -4   3   2  565.06   21.34   0
  -4   3   2  583.41   21.21   0
  -4  -3   2  611.97   27.59   0
  -3  -3   2  325.07   24.21   0
   3  -3  -2  319.96   18.71   0
  -3   3   2  354.16   24.01   0
   3   3  -2  318.86   18.97   0
   3  -3  -2  356.08   24.81   0
  -3   3   2  320.46   18.65   0
  -2  -3   2  783.74   28.87   0
   2  -3  -2  775.47   28.90   0
   2   3  -2  789.53   24.20   0
  -2   3   2  814.70   23.21   0
   2  -3  -2  835.80   24.06   0
  -2   3   2  794.79   28.39   0
  -1  -3   2  200.82   27.16   0
   1  -3  -2  200.48   20.38   0
   1   3  -2  204.51   27.36   0
   1  -3  -2  206.36   20.65   0
  -1   3   2  196.41   19.99   0
  -1   3   2  205.76   20.26   0
   0  -3   2 2652.34   36.81   0
   0  -3  -2 2807.84   37.74   0
   0   3  -2 2812.55   42.25   0
   0  -3  -2 2860.08   42.56   0
   0   3   2 2802.94   37.41   0
   0   3   2 3125.35   43.90   0
   1  -3   2  624.82   23.84   0
  -1  -3  -2  559.52   29.56   0
  -1   3  -2  577.49   23.37   0
  -1  -3  -2  535.63   22.60   0
   1   3   2  577.85   29.10   0
   1   3   2  601.25   24.02   0
   2  -3   2  854.34   24.06   0
  -2  -3  -2  810.26   24.15   0
  -2   3  -2  752.94   22.86   0
  -2  -3  -2  814.58   28.62   0
   2   3   2  795.48   23.98   0
   2   3   2  926.66   30.48   0
   3  -3   2   82.77   22.73   0
  -3   3  -2   67.87   16.15   0
  -3  -3  -2   70.34   16.13   0
  -3  -3  -2   80.60   21.62   0
   3   3   2   65.42   16.00   0
   3   3   2   94.21   23.09   0
   4  -3   2  201.26   18.57   0
  -4   3  -2  188.53   17.71   0
  -4  -3  -2  187.34   23.73   0
  -4  -3  -2  195.30   24.19   0
   4   3   2  179.63   18.15   0
   4   3   2  223.01   25.18   0
   5  -3   2  124.81   23.97   0
  -5  -3  -2  109.80   22.91   0
  -5   3  -2  128.33   23.02   0
   5   3   2  135.55   24.30   0
   5   3   2  120.96   27.57   0
  -5  -3  -2  134.22   23.43   0
   6  -3   2  421.02   26.78   0
  -6   3  -2  413.90   25.65   0
   6   3   2  456.15   27.97   0
  -6  -3  -2  400.56   26.73   0
  -6  -3  -2  398.94   27.65   0
   7  -3   2  184.23   22.35   0
  -7  -3  -2  167.20   26.44   0
  -7  -3  -2  161.54   21.98   0
   7   3   2  178.99   22.92   0
  -7   3  -2  153.53   21.65   0
  -8  -3  -2  265.96   27.13   0
  -8  -3  -2  279.64   27.39   0
   8   3   2  306.67   31.83   0
   8  -3   2  310.72   22.57   0
  -8   3  -2  280.07   22.09   0
  -9   3  -2   26.88   22.85   0
   9  -3   2   44.05   23.65   0
 -10   3  -2  151.24   23.46   0
 -10   3  -2  141.82   23.48   0
  10  -3   2  151.74   24.01   0
 -11   3  -2   36.46   28.57   0
  11  -3   2   26.00   26.00   0
  11  -3   2   26.86   26.02   0
 -11   3  -2   28.76   28.74   0
  12  -4  -2   14.14   34.25   0
  12  -4  -2   15.21   34.26   0
  11  -4  -2  290.93   24.86   0
  11  -4  -2  350.10   29.34   0
 -11   4   2  312.37   28.39   0
  10  -4  -2   22.00   18.42   0
 -10   4   2   13.03   21.89   0
  10  -4  -2   17.68   22.70   0
   9  -4  -2  216.82   21.00   0
  -9   4   2  211.40   20.45   0
   9  -4  -2  222.55   21.08   0
   8   4  -2    2.01   27.49   0
   8  -4  -2   -6.51   19.84   0
  -8  -4   2    1.64   26.74   0
   8  -4  -2    1.30   19.32   0
   8   4  -2    1.01   23.63   0
  -8   4   2    3.81   19.01   0
   7  -4  -2  141.57   21.74   0
   7   4  -2  128.52   26.68   0
   7  -4  -2  136.32   21.46   0
  -7   4   2  136.00   20.82   0
  -7  -4   2  125.34   21.61   0
   7   4  -2  115.02   21.69   0
   6  -4  -2  508.15   26.16   0
   6  -4  -2  538.43   26.75   0
  -6   4   2  498.68   25.70   0
   6   4  -2  407.93   26.62   0
   6   4  -2  478.32   27.83   0
  -6  -4   2  487.27   27.17   0
   5  -4  -2  293.41   21.10   0
   5  -4  -2  328.62   28.91   0
  -5   4   2  290.97   27.74   0
  -5   4   2  298.55   20.65   0
   5   4  -2  247.00   28.33   0
  -5  -4   2  255.67   20.93   0
  -4  -4   2 1617.75   34.21   0
   4  -4  -2 1756.92   28.79   0
   4   4  -2 1678.29   34.80   0
  -4   4   2 1712.88   32.59   0
  -4   4   2 1622.33   32.39   0
   4  -4  -2 1718.50   33.06   0
  -3  -4   2  766.59   27.16   0
   3  -4  -2  847.21   27.49   0
  -3   4   2  789.26   26.42   0
   3   4  -2  771.29   27.51   0
  -3   4   2  786.47   26.71   0
   3  -4  -2  813.96   22.38   0
  -2  -4   2  252.19   23.63   0
   2  -4  -2  256.71   18.40   0
   2   4  -2  255.16   24.18   0
  -2   4   2  261.60   17.97   0
   2  -4  -2  259.58   18.01   0
  -2   4   2  248.45   23.75   0
  -1   4   2   10.44   16.83   0
  -1  -4   2    7.24   16.53   0
   1   4  -2    8.89   16.36   0
   1  -4  -2   12.69   16.75   0
  -1   4   2   12.88   23.26   0
   1  -4  -2   10.26   23.38   0
   0  -4  -2 3957.11   40.30   0
   0  -4   2 4285.87   41.58   0
   0   4   2 4629.70   42.85   0
   0   4  -2 3815.91   39.34   0
   0  -4  -2 4199.16   41.65   0
   0   4   2 3848.43   39.91   0
  -1  -4  -2   37.90   16.77   0
   1  -4   2   35.19   16.91   0
   1   4   2   40.81   17.23   0
  -1  -4  -2   35.36   16.46   0
  -1   4  -2   34.77   16.76   0
   1   4   2   30.89   16.39   0
  -2  -4  -2  402.38   19.71   0
   2   4   2  483.65   26.13   0
   2  -4   2  430.48   19.82   0
  -2  -4  -2  418.67   24.44   0
  -2   4  -2  405.00   19.17   0
   2   4   2  422.19   19.42   0
   3  -4   2  418.58   19.45   0
  -3  -4  -2  420.48   24.93   0
   3   4   2  435.56   26.07   0
  -3  -4  -2  394.48   24.10   0
  -3   4  -2  362.36   18.62   0
   3   4   2  384.26   24.62   0
   4   4   2 1033.74   26.41   0
   4  -4   2 1003.70   29.69   0
  -4  -4  -2  963.27   30.11   0
  -4  -4  -2  868.24   24.42   0
  -4   4  -2  945.81   23.52   0
   4   4   2  951.44   29.88   0
   5   4   2  186.65   27.98   0
   5  -4   2  189.61   27.66   0
  -5  -4  -2  168.49   26.46   0
  -5  -4  -2  157.39   27.20   0
   5   4   2  161.93   27.03   0
  -5   4  -2  156.80   19.52   0
   6  -4   2  284.43   24.55   0
  -6  -4  -2  259.37   24.20   0
   6   4   2  285.45   25.51   0
  -6  -4  -2  268.87   24.64   0
   6   4   2  259.24   24.38   0
  -6   4  -2  265.61   23.82   0
   7  -4   2  256.62   22.57   0
   7   4   2  253.71   27.70   0
  -7  -4  -2  226.95   22.45   0
  -7  -4  -2  239.53   26.67   0
  -7   4  -2  232.41   21.62   0
  -8   4  -2   11.64   19.28   0
   8  -4   2   21.02   19.63   0
  -8  -4  -2   15.58   22.84   0
  -8  -4  -2   16.44   22.87   0
  -9  -4  -2   17.30   32.25   0
  -9   4  -2   11.24   22.77   0
  -9  -4  -2   12.47   29.24   0
   9  -4   2   24.98   19.34   0
 -10   4  -2   43.43   18.25   0
  10  -4   2   45.64   18.66   0
 -11   4  -2   13.00   24.42   0
 -11   4  -2    9.45   19.82   0
  11  -4   2   14.49   25.45   0
  11  -4   2   19.37   25.05   0
  12  -4   2   36.93   28.85   0
 -12   4  -2   43.48   27.43   0
  12  -4   2   38.00   28.78   0
 -12   4  -2   40.09   27.59   0
 -12   5   2    2.32   23.38   0
  12  -5  -2    2.99   24.04   0
  12  -5  -2    4.09   19.74   0
  11  -5  -2   13.33   25.72   0
  11  -5  -2   11.82   25.77   0
 -11   5   2   15.63   20.16   0
  10  -5  -2    9.50   18.11   0
 -10   5   2    7.18   21.48   0
  10  -5  -2    5.50   22.55   0
   9  -5  -2  136.57   20.26   0
   9   5  -2  137.81   41.21   0
  -9   5   2  137.19   19.68   0
   9  -5  -2  140.73   20.21   0
   8  -5  -2   11.27   19.57   0
   8   5  -2   10.38   23.86   0
   8  -5  -2   15.44   19.26   0
  -8   5   2   16.52   19.16   0
  -8  -5   2   14.31   23.14   0
   8   5  -2   16.48   23.60   0
   7  -5  -2    3.81   19.89   0
   7  -5  -2    4.15   20.26   0
  -7   5   2   -2.62   19.68   0
   7   5  -2    6.25   19.96   0
  -7  -5   2    2.52   19.74   0
   7   5  -2    8.13   19.68   0
   6  -5  -2  341.24   18.46   0
  -6   5   2  308.22   17.59   0
   6   5  -2  304.71   29.00   0
   6  -5  -2  298.08   24.16   0
  -6  -5   2  305.24   24.27   0
  -5  -5   2   11.80   24.45   0
   5  -5  -2    5.95   18.05   0
  -5   5   2   -8.16   24.72   0
   5   5  -2    4.03   24.67   0
   5  -5  -2    6.28   25.28   0
  -4  -5   2  261.21   24.71   0
   4  -5  -2  262.37   18.86   0
  -4   5   2  261.59   18.30   0
  -4   5   2  264.14   24.45   0
   4   5  -2  223.37   18.78   0
   4  -5  -2  259.45   18.63   0
  -3  -5   2  228.84   23.31   0
   3  -5  -2  241.43   18.04   0
  -3   5   2  228.52   17.50   0
  -3   5   2  210.57   17.31   0
   3   5  -2  198.34   17.74   0
   3  -5  -2  239.13   17.61   0
  -2   5   2   -5.25   21.42   0
  -2  -5   2  -11.24   15.07   0
   2  -5  -2   -3.26   21.92   0
  -2   5   2    4.90   21.05   0
   2   5  -2   -0.57   21.70   0
   2  -5  -2    4.64   21.67   0
   1  -5  -2  521.38   19.84   0
  -1  -5   2  516.79   19.89   0
   1  -5  -2  543.59   25.51   0
  -1   5   2  545.39   25.39   0
  -1   5   2  513.51   19.65   0
   1   5  -2  504.19   25.23   0
   0  -5   2  770.39   26.96   0
   0  -5  -2  741.53   21.46   0
   0   5   2  715.54   21.25   0
   0   5  -2  709.57   26.63   0
   0  -5  -2  728.09   21.74   0
   0   5   2  802.28   22.20   0
   1  -5   2  104.81   16.60   0
  -1  -5  -2   92.33   16.16   0
   1   5   2  104.78   16.57   0
  -1   5  -2  116.53   22.57   0
  -1  -5  -2  102.93   16.66   0
   1   5   2  125.44   16.84   0
   2  -5   2    0.93   15.77   0
  -2  -5  -2    7.73   14.75   0
   2   5   2    2.19   21.37   0
  -2   5  -2   -2.03   21.53   0
   2   5   2    0.37   15.83   0
  -2  -5  -2    3.49   21.45   0
  -3  -5  -2  548.51   26.35   0
   3  -5   2  592.17   26.34   0
  -3  -5  -2  526.13   20.19   0
   3   5   2  562.58   25.73   0
  -3   5  -2  559.35   25.22   0
   3   5   2  605.02   27.04   0
  -4  -5  -2  295.22   19.12   0
   4  -5   2  299.83   19.41   0
  -4  -5  -2  277.63   24.53   0
   4   5   2  316.83   26.45   0
   4   5   2  290.90   18.88   0
  -4   5  -2  292.51   24.71   0
   5   5   2   82.52   25.77   0
   5  -5   2   68.71   18.43   0
  -5  -5  -2   51.33   17.79   0
  -5  -5  -2   67.91   24.97   0
   5   5   2   61.84   24.71   0
  -5   5  -2   65.38   24.88   0
   6  -5   2  195.06   23.28   0
  -6  -5  -2  175.09   22.70   0
  -6  -5  -2  189.01   23.02   0
   6   5   2  181.27   22.91   0
  -6   5  -2  187.74   22.55   0
   6   5   2  196.82   23.81   0
   7  -5   2   59.46   20.45   0
  -7  -5  -2   60.57   19.90   0
  -7  -5  -2   62.39   20.17   0
   7   5   2   60.96   20.19   0
  -7   5  -2   60.05   20.07   0
  -8   5  -2   82.39   19.86   0
   8  -5   2   93.93   20.38   0
  -8  -5  -2   83.59   24.05   0
  -8  -5  -2   88.18   23.92   0
   9  -5   2   16.17   18.95   0
  -9   5  -2    9.01   18.20   0
  -9  -5  -2    0.80   26.09   0
  -9  -5  -2    7.76   25.72   0
  10  -5   2  202.54   28.21   0
 -10   5  -2  201.48   22.67   0
 -11   5  -2   81.98   20.51   0
  11  -5   2   78.82   21.13   0
  12  -5   2    7.66   24.00   0
 -12   5  -2   -4.97   23.39   0
 -12   5  -2    5.25   22.84   0
  12  -5   2   -0.81   24.00   0
  13  -5   2   28.80   38.53   0
 -13   5  -2   35.83   37.45   0
 -13   5  -2   32.10   37.50   0
  13  -5   2   29.90   38.72   0
  13  -6  -2   66.90   32.18   0
 -13   6   2   65.49   31.15   0
  13  -6  -2   73.48   31.56   0
  12  -6  -2   40.63   19.85   0
  12  -6  -2   41.15   24.45   0
 -12   6   2   35.12   19.22   0
  11  -6  -2  173.03   26.29   0
 -11   6   2  173.57   21.37   0
  11  -6  -2  155.52   22.23   0
  10  -6  -2  286.36   23.77   0
 -10   6   2  289.73   22.89   0
  10  -6  -2  289.60   24.00   0
   9  -6  -2  242.68   20.59   0
   9   6  -2  239.28   30.24   0
  -9  -6   2  235.39   29.91   0
  -9   6   2  237.70   15.17   0
   9   6  -2  232.01   30.10   0
  -9  -6   2  226.22   26.61   0
   9  -6  -2  256.37   20.73   0
   8  -6  -2  236.59   21.19   0
   8  -6  -2  220.11   21.01   0
   8   6  -2  205.48   21.92   0
  -8   6   2  250.89   20.69   0
   8   6  -2  224.62   26.06   0
  -8  -6   2  209.96   21.81   0
   7   6  -2  107.26   20.80   0
   7  -6  -2  120.28   20.86   0
  -7   6   2  122.21   14.66   0
   7  -6  -2  108.70   14.90   0
  -7  -6   2  105.26   24.67   0
  -6  -6   2  168.45   22.22   0
   6  -6  -2  170.56   22.52   0
  -6   6   2  172.04   21.46   0
   6  -6  -2  165.24   22.20   0
   6   6  -2  163.13   22.37   0
  -5  -6   2  333.47   25.54   0
   5  -6  -2  352.06   19.63   0
  -5   6   2  343.09   25.21   0
   5  -6  -2  345.13   25.37   0
   5   6  -2  339.15   25.76   0
  -4  -6   2  367.45   24.68   0
   4  -6  -2  406.78   25.25   0
   4  -6  -2  356.06   18.71   0
  -4   6   2  363.82   18.24   0
   4   6  -2  370.88   21.87   0
   3  -6  -2  173.48   17.88   0
  -3  -6   2  178.32   23.68   0
   3  -6  -2  171.26   17.32   0
  -3   6   2  168.70   17.25   0
   3   6  -2  174.74   17.73   0
  -3   6   2  170.33   17.57   0
   2  -6  -2  728.01   26.23   0
  -2  -6   2  605.32   20.19   0
   2  -6  -2  667.98   25.54   0
  -2   6   2  697.91   20.28   0
  -2   6   2  641.64   25.12   0
   2   6  -2  589.91   20.00   0
   1  -6  -2  132.99   16.40   0
   1  -6  -2  134.45   22.20   0
  -1  -6   2  108.11   16.49   0
  -1   6   2  118.92   16.89   0
  -1   6   2  124.85   22.30   0
   1   6  -2  140.44   22.48   0
   0   6  -2 3924.73   38.97   0
   0  -6  -2 3987.85   36.32   0
   0  -6   2 4106.01   36.67   0
   0  -6  -2 3971.06   39.18   0
   0   6   2 3921.59   39.03   0
   0   6   2 4285.38   37.19   0
   1   6   2  354.91   18.73   0
  -1  -6  -2  329.60   17.71   0
   1  -6   2  370.07   24.10   0
   1   6   2  348.68   18.01   0
  -1  -6  -2  370.84   18.22   0
  -1   6  -2  350.52   18.20   0
  -2  -6  -2  859.54   26.73   0
   2  -6   2  953.07   27.35   0
   2   6   2  888.03   26.69   0
  -2   6  -2  844.49   26.34   0
  -2  -6  -2  871.73   26.97   0
   2   6   2  956.55   28.10   0
  -3  -6  -2    4.03   15.80   0
   3  -6   2   17.58   23.55   0
   3   6   2   -1.62   22.66   0
  -3   6  -2    7.54   22.75   0
   3   6   2    6.99   16.82   0
  -3  -6  -2   -0.58   16.32   0
  -4  -6  -2 1825.70   30.33   0
   4   6   2 2058.50   37.32   0
  -4  -6  -2 1838.32   35.44   0
   4  -6   2 2025.25   29.50   0
   4   6   2 1927.63   35.83   0
  -4   6  -2 1825.58   28.29   0
  -5  -6  -2   32.53   16.47   0
  -5  -6  -2   34.32   22.98   0
   5  -6   2   33.25   24.01   0
   5   6   2   31.87   23.08   0
  -5   6  -2   28.40   23.03   0
   5   6   2   26.36   24.05   0
  -6  -6  -2 1303.83   29.79   0
   6  -6   2 1370.25   23.87   0
  -6  -6  -2 1321.16   30.24   0
   6   6   2 1320.99   30.19   0
  -6   6  -2 1298.36   23.15   0
  -7  -6  -2   29.77   19.66   0
   7  -6   2   24.97   14.41   0
  -7  -6  -2   34.52   19.77   0
   7   6   2   32.16   19.84   0
  -7   6  -2   37.55   19.52   0
  -8   6  -2  340.29   16.72   0
  -8  -6  -2  355.84   26.67   0
   8  -6   2  375.24   21.91   0
   8   6   2  357.57   26.97   0
  -8  -6  -2  355.76   22.60   0
   9  -6   2   77.35   19.53   0
  -9   6  -2   77.15   19.13   0
  -9  -6  -2   72.15   23.34   0
  -9  -6  -2   78.67   26.92   0
  10  -6   2   47.68   21.63   0
 -10   6  -2   36.85   21.14   0
 -11   6  -2    1.79   19.79   0
  11  -6   2   -1.19   20.36   0
  12  -6   2   32.84   19.95   0
 -12   6  -2   27.76   23.28   0
  12  -6   2   26.43   24.31   0
  13  -6   2   32.03   31.32   0
 -13   6  -2   38.78   26.20   0
 -13   6  -2   36.14   30.22   0
  13  -6   2   31.74   31.29   0
  14  -7  -2   18.75   38.96   0
  14  -7  -2   22.78   42.67   0
  13  -7  -2   18.20   27.10   0
  13  -7  -2   23.19   26.84   0
 -13   7   2   22.98   26.03   0
  12  -7  -2   31.34   19.59   0
  12  -7  -2   28.28   19.70   0
 -12   7   2   27.34   19.00   0
  11  -7  -2   79.22   20.95   0
 -11   7   2   83.62   20.40   0
  11  -7  -2   75.31   20.93   0
  10  -7  -2  157.21   22.46   0
 -10   7   2  164.73   21.70   0
  10  -7  -2  160.95   22.37   0
   9  -7  -2  217.27   20.27   0
   9   7  -2  190.28   21.46   0
   9   7  -2  207.19   25.25   0
  -9   7   2  217.84   19.89   0
  -9  -7   2  216.22   25.11   0
   9  -7  -2  200.59   15.38   0
   8  -7  -2  292.92   21.18   0
   8   7  -2  240.09   21.88   0
  -8   7   2  282.75   15.57   0
   8  -7  -2  269.49   15.62   0
  -8  -7   2  283.39   25.45   0
  -7  -7   2  201.09   21.06   0
   7   7  -2  191.25   21.06   0
   7  -7  -2  209.46   21.29   0
   7  -7  -2  209.62   15.59   0
  -7   7   2  216.93   20.72   0
  -6  -7   2  212.38   21.48   0
   6  -7  -2  217.23   21.95   0
  -6   7   2  212.54   21.24   0
   6  -7  -2  222.67   21.31   0
   6   7  -2  188.22   16.08   0
   5  -7  -2  335.91   24.03   0
  -5  -7   2  302.40   23.83   0
   5  -7  -2  321.61   23.72   0
  -5   7   2  303.90   17.55   0
   5   7  -2  286.69   24.17   0
   4  -7  -2   91.04   25.74   0
   4  -7  -2   79.08   25.58   0
  -4  -7   2   77.77   25.19   0
  -4   7   2  107.00   24.72   0
   4   7  -2   90.75   25.31   0
   3  -7  -2  340.38   24.73   0
   3  -7  -2  366.95   18.79   0
  -3  -7   2  294.46   24.98   0
  -3   7   2  344.12   24.17   0
   3   7  -2  322.48   24.68   0
   2  -7  -2   63.01   16.50   0
   2  -7  -2   64.66   17.05   0
  -2  -7   2   63.66   16.40   0
  -2   7   2   63.91   16.44   0
   2   7  -2   53.57   16.56   0
  -1   7   2 1467.23   24.73   0
   1  -7  -2 1437.20   29.27   0
  -1  -7   2 1408.11   29.13   0
   1  -7  -2 1416.30   24.60   0
  -1   7   2 1434.56   28.86   0
   1   7  -2 1365.00   29.05   0
   0  -7  -2   30.01   16.08   0
   0  -7  -2   33.57   16.06   0
   0   7   2   34.71   15.60   0
   0  -7   2   33.27   22.32   0
   0   7   2   31.90   16.11   0
   0   7  -2   27.23   22.47   0
   1   7   2 1340.85   29.53   0
  -1   7  -2 1193.39   23.14   0
  -1  -7  -2 1226.48   28.45   0
  -1  -7  -2 1228.98   28.47   0
   1   7   2 1198.96   28.14   0
   1  -7   2 1334.69   24.08   0
   2   7   2   21.88   24.00   0
  -2  -7  -2   31.96   22.68   0
   2   7   2   21.69   22.90   0
   2  -7   2   22.45   16.83   0
  -2  -7  -2   21.34   23.17   0
  -2   7  -2   30.31   16.23   0
  -3  -7  -2   79.24   22.62   0
   3  -7   2   92.50   17.10   0
   3   7   2   87.47   22.62   0
  -3  -7  -2   74.95   23.28   0
  -3   7  -2   83.96   16.38   0
   3   7   2   99.22   23.87   0
  -4  -7  -2   48.99   17.53   0
   4  -7   2   75.42   25.73   0
   4   7   2   32.16   17.62   0
  -4   7  -2   44.87   17.64   0
  -4  -7  -2   37.56   17.78   0
  -5  -7  -2  157.70   22.70   0
  -5  -7  -2  152.28   22.42   0
   5  -7   2  154.28   16.85   0
   5   7   2  144.94   22.52   0
  -5   7  -2  150.84   22.57   0
  -6  -7  -2   16.26   19.87   0
  -6  -7  -2   14.29   20.05   0
   6  -7   2    2.91   14.72   0
   6   7   2   12.70   20.02   0
  -6   7  -2   10.45   20.22   0
  -7   7  -2  640.15   22.81   0
  -7  -7  -2  593.17   24.01   0
   7  -7   2  667.92   23.72   0
  -7  -7  -2  645.17   24.60   0
   7   7   2  607.60   24.28   0
  -8  -7  -2   16.87   18.52   0
  -8   7  -2   19.30   18.93   0
   8  -7   2   11.58   13.75   0
  -8  -7  -2   20.31   18.70   0
   8   7   2   20.85   18.84   0
  -9   7  -2  559.12   22.01   0
   9  -7   2  551.86   22.21   0
   9   7   2  555.83   28.64   0
  -9  -7  -2  560.89   28.60   0
  -9  -7  -2  555.84   28.15   0
 -10  -7  -2   70.35   33.66   0
  10  -7   2   77.96   21.61   0
 -10   7  -2   76.65   20.96   0
 -10  -7  -2   69.52   33.46   0
  11  -7   2  105.39   20.96   0
 -11   7  -2  104.95   20.17   0
 -12   7  -2   61.46   19.46   0
  12  -7   2   66.71   24.07   0
  12  -7   2   45.06   20.06   0
  13  -7   2   11.45   27.20   0
 -13   7  -2   15.41   25.85   0
 -13   7  -2   14.30   21.46   0
  13  -7   2    7.79   27.34   0
 -14   7  -2   60.12   34.89   0
 -14   7  -2   56.09   35.07   0
  14  -7   2   57.82   35.94   0
  14  -7   2   62.54   30.76   0
  13  -8  -2  -14.96   22.46   0
  13  -8  -2    1.03   21.58   0
 -13   8   2    5.22   20.98   0
  12  -8  -2   80.34   23.28   0
  12  -8  -2   81.07   21.67   0
 -12   8   2   75.99   22.46   0
  11  -8  -2   29.11   20.38   0
  11  -8  -2   28.86   20.54   0
 -11   8   2   26.52   19.89   0
 -10  -8   2  201.70   31.77   0
  10  -8  -2  198.34   22.49   0
  10   8  -2  195.75   32.31   0
 -10   8   2  214.94   21.62   0
 -10  -8   2  190.25   31.94   0
  10  -8  -2  187.54   22.52   0
  10   8  -2  189.41   32.24   0
   9   8  -2   12.90   22.52   0
  -9   8   2   10.40   18.13   0
  -9  -8   2    9.07   18.07   0
   9  -8  -2   12.33   18.46   0
   9  -8  -2   14.05   18.48   0
  -8  -8   2   47.30   18.79   0
   8  -8  -2   31.90   19.55   0
   8   8  -2   42.41   19.31   0
  -8   8   2   35.74   19.16   0
   8  -8  -2   32.10   19.43   0
   7  -8  -2  158.64   20.78   0
   7   8  -2  138.89   20.58   0
  -7  -8   2  155.49   20.25   0
  -7   8   2  139.95   14.60   0
   7  -8  -2  151.74   14.72   0
   6   8  -2  156.09   20.89   0
   6  -8  -2  163.12   21.07   0
  -6  -8   2  159.49   20.76   0
   6  -8  -2  154.51   20.59   0
  -6   8   2  150.09   20.11   0
   5  -8  -2   17.91   21.77   0
   5  -8  -2    7.42   14.86   0
  -5  -8   2    5.05   20.79   0
  -5   8   2   14.09   14.83   0
   5   8  -2   14.43   20.82   0
   4  -8  -2  926.93   26.93   0
   4  -8  -2  965.94   22.24   0
  -4  -8   2  940.45   27.31   0
  -4   8   2  925.88   26.56   0
   4   8  -2  928.57   27.66   0
   3  -8  -2  161.39   19.04   0
   3  -8  -2  185.03   19.43   0
  -3  -8   2  166.70   25.95   0
  -3   8   2  167.62   18.52   0
   3   8  -2  157.54   19.01   0
   2  -8  -2  330.33   23.98   0
   2  -8  -2  304.24   18.15   0
  -2   8   2  281.60   24.03   0
  -2  -8   2  292.09   24.09   0
   2   8  -2  292.13   24.10   0
   1  -8  -2    5.44   23.10   0
   1  -8  -2    7.71   16.55   0
  -1   8   2   17.10   22.61   0
  -1  -8   2    2.91   22.71   0
   1   8  -2   18.87   16.18   0
   0  -8  -2    4.85   16.38   0
   0  -8  -2   13.58   16.42   0
   0   8   2    8.34   16.14   0
   0  -8   2   10.81   23.18   0
   0   8  -2   17.98   16.28   0
  -1  -8  -2   13.75   23.03   0
  -1  -8  -2   -0.61   16.14   0
   1   8   2    9.16   22.63   0
   1  -8   2    8.94   16.49   0
  -1   8  -2  -18.51   23.07   0
  -2  -8  -2   93.79   16.43   0
  -2  -8  -2   93.91   16.88   0
   2   8   2  104.23   16.64   0
   2  -8   2  133.11   23.60   0
  -2   8  -2  114.65   22.73   0
  -3  -8  -2    8.90   17.50   0
   3   8   2    1.54   24.93   0
   3  -8   2    9.60   18.41   0
  -3  -8  -2   10.24   25.38   0
  -3   8  -2   10.36   25.00   0
  -4  -8  -2  845.31   26.96   0
   4  -8   2  924.03   27.31   0
   4   8   2  884.73   27.04   0
  -4  -8  -2  836.86   21.74   0
  -4   8  -2  866.55   26.45   0
  -5  -8  -2   75.02   15.07   0
  -5  -8  -2   79.81   20.92   0
   5  -8   2   83.87   15.52   0
   5   8   2   87.38   20.83   0
  -5   8  -2   71.23   21.03   0
  -6   8  -2   92.78   20.18   0
  -6  -8  -2  113.03   20.28   0
  -6  -8  -2   97.69   20.07   0
   6  -8   2  109.25   14.93   0
   6   8   2  105.14   20.31   0
  -7   8  -2   29.87   19.01   0
  -7  -8  -2   16.28   19.21   0
  -7  -8  -2   27.51   19.26   0
   7  -8   2   12.64   19.72   0
   7   8   2   28.05   19.27   0
  -8  -8  -2    7.72   18.39   0
  -8   8  -2   20.35   18.71   0
   8  -8   2   12.29   18.95   0
  -8  -8  -2    1.66   18.56   0
   8   8   2    8.67   18.72   0
  -9   8  -2   -2.73   18.22   0
   9  -8   2   -5.71   18.56   0
  -9  -8  -2   10.53   21.66   0
   9   8   2    9.20   18.15   0
  -9  -8  -2    2.57   22.05   0
  10  -8   2    2.69   21.18   0
 -10   8  -2   19.44   20.34   0
 -10  -8  -2   11.94   24.99   0
 -10  -8  -2   15.29   24.73   0
  11  -8   2   16.57   14.28   0
 -11   8  -2   13.52   19.50   0
  12  -8   2   45.65   22.84   0
 -12   8  -2   50.58   22.43   0
  12  -8   2   44.24   22.99   0
 -13   8  -2    4.84   21.34   0
  13  -8   2   15.97   26.65   0
  13  -8   2    7.46   21.95   0
  13  -9  -2   21.86   22.00   0
  13  -9  -2   18.71   22.24   0
 -13   9   2   27.34   21.13   0
  12  -9  -2   68.47   22.93   0
 -12   9   2   62.29   22.41   0
  12  -9  -2   77.92   22.65   0
  11  -9  -2  288.55   21.74   0
  11  -9  -2  280.91   21.74   0
 -11   9   2  257.77   15.95   0
  10   9  -2  114.85   26.64   0
 -10  -9   2  117.30   26.28   0
 -10   9   2  117.37   15.16   0
  10   9  -2  109.24   26.35   0
 -10  -9   2  105.97   25.97   0
  10  -9  -2  122.73   21.43   0
  10  -9  -2  111.37   21.65   0
   9   9  -2  269.19   29.07   0
  -9   9   2  267.27   22.77   0
   9  -9  -2  286.59   23.61   0
   9  -9  -2  267.41   23.10   0
  -9  -9   2  256.50   26.71   0
   8  -9  -2   12.32   18.88   0
  -8  -9   2    3.25   18.52   0
   8   9  -2   10.61   18.77   0
  -8   9   2   11.86   18.71   0
   8  -9  -2   10.27   18.79   0
   7  -9  -2   33.13   13.91   0
   7   9  -2   27.94   19.26   0
  -7  -9   2   23.65   19.12   0
   7  -9  -2   34.54   13.42   0
  -7   9   2   33.12   18.84   0
   6   9  -2  114.56   19.98   0
   6  -9  -2  111.83   14.85   0
   6  -9  -2  117.16   14.49   0
  -6  -9   2  112.08   20.09   0
  -6   9   2  118.56   14.27   0
   5   9  -2  686.07   19.25   0
   5  -9  -2  753.79   23.49   0
   5  -9  -2  790.19   24.18   0
  -5  -9   2  745.06   24.35   0
  -5   9   2  748.55   23.40   0
   4  -9  -2  616.03   24.12   0
   4  -9  -2  560.01   18.63   0
  -4  -9   2  600.36   24.52   0
  -4   9   2  592.35   24.11   0
   4   9  -2  600.92   24.22   0
   3  -9  -2  664.01   26.63   0
  -3   9   2  642.64   25.44   0
  -3  -9   2  607.83   19.93   0
   3   9  -2  568.48   19.99   0
   3  -9  -2  653.34   26.11   0
   2  -9  -2  755.71   21.66   0
  -2   9   2  683.10   20.78   0
  -2  -9   2  656.90   21.39   0
   2  -9  -2  700.94   21.26   0
   2   9  -2  692.92   27.85   0
   1  -9  -2 1101.04   23.89   0
  -1   9   2 1014.89   23.17   0
  -1  -9   2 1066.21   23.93   0
   1  -9  -2  997.14   23.24   0
   1   9  -2 1009.11   23.42   0
   0  -9  -2    9.32   18.67   0
   0   9   2   18.07   18.29   0
   0  -9   2   13.11   18.84   0
   0   9  -2   -3.89   18.66   0
   0  -9  -2   21.13   18.62   0
  -1  -9  -2 2074.70   27.62   0
  -1  -9  -2 2126.50   27.94   0
   1   9   2 1982.16   27.22   0
   1  -9   2 2266.30   28.34   0
  -1   9  -2 2069.95   27.95   0
  -2  -9  -2   28.61   24.99   0
  -2  -9  -2   34.33   24.69   0
   2   9   2   26.15   24.44   0
   2  -9   2   22.93   18.29   0
  -2   9  -2   17.95   17.41   0
  -3  -9  -2 1492.36   24.24   0
  -3  -9  -2 1662.73   30.16   0
   3   9   2 1640.44   29.58   0
   3  -9   2 1711.96   24.92   0
  -3   9  -2 1612.65   23.73   0
  -4  -9  -2    6.71   20.91   0
   4  -9   2    9.19   15.27   0
   4   9   2   11.15   20.76   0
  -4  -9  -2    6.36   21.21   0
  -4   9  -2   15.93   14.71   0
  -5  -9  -2  514.44   22.78   0
   5  -9   2  579.45   23.20   0
   5   9   2  520.06   18.03   0
  -5  -9  -2  566.51   18.19   0
  -5   9  -2  506.71   17.28   0
  -6   9  -2    7.22   13.62   0
  -6  -9  -2    3.25   19.38   0
  -6  -9  -2    9.29   19.03   0
   6  -9   2    5.88   19.45   0
   6   9   2    6.54   19.34   0
  -7   9  -2   21.04   13.58   0
  -7  -9  -2   34.97   13.60   0
  -7  -9  -2   39.09   18.92   0
   7  -9   2   39.50   19.53   0
   7   9   2   29.75   19.29   0
  -8  -9  -2   39.49   18.32   0
  -8   9  -2   38.39   13.42   0
   8  -9   2   44.64   18.90   0
  -8  -9  -2   32.09   22.66   0
   8   9   2   30.26   18.83   0
  -9   9  -2  237.39   22.56   0
   9  -9   2  227.80   22.71   0
  -9  -9  -2  229.48   27.67   0
   9   9   2  213.87   23.59   0
  -9  -9  -2  220.98   27.20   0
  10  -9   2   71.06   15.07   0
 -10   9  -2   72.18   20.64   0
  10   9   2   78.47   25.85   0
 -10  -9  -2   78.50   25.38   0
 -10  -9  -2   73.35   25.19   0
 -11  -9  -2  106.83   35.41   0
  11  -9   2  102.15   14.93   0
 -11   9  -2  108.87   14.52   0
 -11  -9  -2  108.07   38.07   0
  12  -9   2   21.73   22.22   0
  12  -9   2   17.06   22.29   0
 -12   9  -2   17.93   26.67   0
  13  -9   2   11.96   21.77   0
 -13   9  -2    0.41   21.15   0
  13  -9   2    9.31   21.49   0
  13 -10  -2  106.54   22.65   0
  13 -10  -2  107.46   22.69   0
 -13  10   2  100.67   22.06   0
  12 -10  -2    7.97   22.02   0
 -12  10   2    0.18   15.22   0
  12 -10  -2   18.34   21.99   0
  11 -10  -2   35.25   20.07   0
  11  10  -2   36.78   27.87   0
 -11  10   2   26.86   19.17   0
 -11 -10   2   28.92   27.51   0
  11  10  -2   30.25   27.91   0
  11 -10  -2   30.62   19.99   0
 -11 -10   2   34.43   30.87   0
 -10 -10   2   55.94   20.38   0
  10  10  -2   65.41   25.34   0
 -10  10   2   61.37   14.49   0
  10 -10  -2   48.95   20.74   0
  10 -10  -2   60.16   14.80   0
 -10 -10   2   56.33   20.55   0
  -9 -10   2   91.91   21.73   0
   9  10  -2   89.73   22.39   0
  -9  10   2   77.84   15.53   0
   9 -10  -2   92.48   21.95   0
   9 -10  -2  103.18   15.73   0
  -8 -10   2   84.16   18.53   0
   8  10  -2   72.47   18.91   0
   8 -10  -2   72.61   13.90   0
  -8  10   2   74.09   18.61   0
   8 -10  -2   79.31   18.91   0
   7 -10  -2  217.18   20.32   0
   7  10  -2  213.89   20.48   0
  -7 -10   2  209.71   20.33   0
   7 -10  -2  198.67   14.66   0
  -7  10   2  210.88   14.45   0
   6 -10  -2   54.40   20.05   0
   6  10  -2   60.94   19.60   0
   6 -10  -2   52.32   13.97   0
  -6 -10   2   57.22   19.14   0
  -6  10   2   52.95   13.85   0
   5  10  -2  234.97   20.88   0
   5 -10  -2  252.57   20.81   0
   5 -10  -2  245.22   21.13   0
  -5 -10   2  247.89   20.76   0
  -5  10   2  212.24   20.56   0
   4  10  -2   54.37   14.68   0
   4 -10  -2   51.33   21.02   0
  -4  10   2   56.60   20.41   0
  -4 -10   2   60.53   20.23   0
   4 -10  -2   56.62   20.66   0
   3 -10  -2   82.37   22.20   0
  -3  10   2   91.00   21.24   0
  -3 -10   2   95.75   21.25   0
   3 -10  -2   92.07   21.51   0
   3  10  -2   70.21   21.65   0
   2 -10  -2   78.94   23.35   0
  -2  10   2   95.07   22.47   0
  -2 -10   2   54.41   16.55   0
   2 -10  -2   61.04   16.43   0
   2  10  -2   73.49   22.67   0
   1 -10  -2  293.82   24.96   0
  -1  10   2  309.09   24.40   0
  -1 -10   2  306.07   18.33   0
   1 -10  -2  307.99   24.83   0
   1  10  -2  306.17   24.25   0
   0 -10  -2 1247.49   22.94   0
   0  10   2 1169.69   22.10   0
   0 -10   2 1184.37   22.65   0
   0 -10  -2 1213.32   22.54   0
   0  10  -2 1229.08   28.09   0
  -1 -10  -2  335.12   24.74   0
   1  10   2  289.83   18.01   0
   1 -10   2  339.20   18.64   0
  -1  10  -2  283.88   18.15   0
  -1 -10  -2  300.07   18.04   0
  -2 -10  -2  471.72   24.46   0
  -2 -10  -2  453.77   18.33   0
   2  10   2  475.27   24.00   0
   2 -10   2  469.17   18.79   0
  -2  10  -2  475.88   23.99   0
  -3 -10  -2    9.27   14.91   0
  -3 -10  -2   15.32   21.31   0
   3  10   2    6.97   20.87   0
   3 -10   2   16.64   15.63   0
  -3  10  -2   29.72   21.06   0
  -4 -10  -2  270.46   16.22   0
  -4 -10  -2  294.98   16.48   0
   4  10   2  298.54   16.10   0
   4 -10   2  326.36   16.49   0
  -4  10  -2  292.48   16.19   0
  -5  10  -2  169.26   20.39   0
  -5 -10  -2  157.10   14.99   0
   5 -10   2  181.22   20.87   0
   5  10   2  168.27   15.10   0
  -5 -10  -2  181.45   15.06   0
  -6  10  -2   20.25   13.30   0
  -6 -10  -2    6.05   18.99   0
   6 -10   2   23.61   13.83   0
   6  10   2    5.02   13.68   0
  -6 -10  -2   19.32   13.44   0
  -7 -10  -2    4.57   13.20   0
  -7  10  -2   -2.10   18.79   0
  -7 -10  -2    1.31   18.56   0
   7 -10   2    5.84   13.58   0
   7  10   2   -9.18   18.81   0
  -8  10  -2    9.43   12.67   0
  -8 -10  -2   -3.66   17.89   0
   8 -10   2    2.48   18.73   0
   8  10   2    1.97   18.37   0
  -8 -10  -2   -2.80   17.92   0
  -9  10  -2  290.70   22.32   0
   9 -10   2  273.50   22.48   0
  -9 -10  -2  260.81   22.88   0
   9  10   2  270.00   23.48   0
  -9 -10  -2  243.31   22.63   0
 -10  10  -2   12.11   14.02   0
  10 -10   2    9.12   14.48   0
 -10 -10  -2    5.90   19.96   0
  10  10   2   -2.87   25.02   0
 -10 -10  -2    3.51   19.85   0
  11 -10   2  277.23   21.43   0
 -11  10  -2  267.40   21.10   0
 -11 -10  -2  245.48   27.14   0
 -11 -10  -2  258.24   27.44   0
  12 -10   2   15.11   21.96   0
  12 -10   2    3.93   15.67   0
 -12  10  -2   -6.47   21.64   0
  13 -10   2   89.71   23.88   0
  13 -10   2   73.64   23.00   0
 -13  10  -2   94.05   21.89   0
  13 -11  -2   -1.79   24.77   0
 -13  11   2  -12.56   24.14   0
  13 -11  -2  -10.07   24.86   0
  12 -11  -2   17.11   21.65   0
  12 -11  -2    2.30   22.04   0
 -12  11   2    2.99   21.27   0
  11  11  -2   -0.02   24.85   0
 -11 -11   2   -1.47   23.20   0
 -11  11   2   -1.02   13.37   0
  11 -11  -2   -0.68   21.27   0
 -11 -11   2    3.85   23.09   0
  11  11  -2    5.12   24.67   0
  11 -11  -2  -10.16   21.40   0
 -10 -11   2   -1.97   19.97   0
  10  11  -2   -2.04   24.76   0
 -10  11   2   -0.40   19.72   0
  10 -11  -2    4.07   20.19   0
  10 -11  -2    2.75   20.20   0
 -10 -11   2    4.66   19.64   0
  -9 -11   2    0.91   20.31   0
   9  11  -2   -4.20   20.99   0
  -9  11   2   -1.43   20.58   0
   9 -11  -2   -4.38   21.04   0
   9 -11  -2   -6.56   21.02   0
  -8 -11   2  103.68   18.50   0
   8  11  -2   88.09   20.72   0
   8 -11  -2  101.11   13.69   0
  -8  11   2  109.61   13.53   0
   8 -11  -2   92.53   18.81   0
   7 -11  -2   39.38   19.39   0
   7  11  -2   43.58   13.69   0
   7 -11  -2   57.12   13.87   0
  -7 -11   2   56.19   18.79   0
  -7  11   2   66.86   13.19   0
   6 -11  -2  184.33   14.93   0
   6 -11  -2  175.95   14.81   0
   6  11  -2  184.81   20.14   0
  -6 -11   2  192.37   19.75   0
  -6  11   2  180.16   14.72   0
   5  11  -2   26.40   19.45   0
   5 -11  -2   43.66   13.99   0
  -5 -11   2   35.31   13.41   0
  -5  11   2   28.57   13.78   0
   5 -11  -2   29.80   19.61   0
   4  11  -2   34.76   20.13   0
   4 -11  -2   48.94   14.35   0
  -4  11   2   45.10   19.72   0
  -4 -11   2   46.54   19.70   0
   4 -11  -2   48.99   19.94   0
   3  11  -2   69.53   14.52   0
   3 -11  -2   56.61   21.09   0
  -3  11   2   57.41   14.49   0
  -3 -11   2   56.25   20.45   0
   3 -11  -2   46.23   14.98   0
   2 -11  -2   30.83   21.19   0
  -2  11   2   41.90   20.58   0
  -2 -11   2   35.15   14.87   0
   2 -11  -2   40.95   20.95   0
   2  11  -2   36.88   21.04   0
   1 -11  -2   21.56   21.90   0
  -1  11   2   26.71   14.91   0
  -1 -11   2   25.90   15.23   0
   1 -11  -2   30.93   21.65   0
   1  11  -2   32.38   15.09   0
   0 -11  -2   14.04   15.53   0
   0  11   2   15.54   14.99   0
   0 -11   2   -1.19   21.73   0
   0 -11  -2   14.62   15.40   0
   0  11  -2    6.44   15.32   0
  -1 -11  -2    2.73   15.06   0
   1  11   2    8.60   14.77   0
   1 -11   2    1.45   21.60   0
  -1 -11  -2   -4.97   15.32   0
  -1  11  -2    1.98   15.08   0
  -2 -11  -2   47.22   20.85   0
  -2 -11  -2   50.67   20.89   0
   2  11   2   45.76   20.79   0
   2 -11   2   71.79   21.01   0
  -2  11  -2   51.00   20.75   0
  -3  11  -2   36.81   20.20   0
  -3 -11  -2   30.97   20.04   0
  -3 -11  -2   38.44   20.21   0
   3  11   2   34.73   14.37   0
   3 -11   2   46.73   14.73   0
  -4  11  -2   16.22   13.65   0
  -4 -11  -2    7.37   19.44   0
  -4 -11  -2   19.86   19.55   0
   4  11   2   20.46   19.13   0
   4 -11   2   22.04   14.10   0
  -5  11  -2   19.95   19.20   0
  -5 -11  -2   26.50   19.36   0
   5  11   2   31.95   18.88   0
   5 -11   2   37.62   19.71   0
  -5 -11  -2    8.59   19.35   0
  -6 -11  -2   61.19   18.95   0
  -6  11  -2   77.14   19.09   0
   6 -11   2   63.83   14.01   0
   6  11   2   62.51   13.71   0
  -6 -11  -2   71.66   13.88   0
  -7 -11  -2   68.73   13.44   0
  -7 -11  -2   66.41   19.06   0
  -7  11  -2   82.95   18.57   0
   7 -11   2   64.40   14.02   0
   7  11   2   69.38   18.97   0
  -8  11  -2   12.41   21.62   0
  -8 -11  -2   12.49   21.14   0
   8 -11   2   17.71   21.76   0
   8  11   2   -1.39   21.54   0
  -8 -11  -2    7.64   21.15   0
  -9  11  -2   -0.95   20.85   0
   9 -11   2   18.09   15.02   0
  -9 -11  -2   15.70   20.60   0
   9  11   2   12.14   20.69   0
  -9 -11  -2   13.61   20.34   0
 -10  11  -2   94.07   20.00   0
  10 -11   2   73.81   20.55   0
 -10 -11  -2   75.81   20.21   0
  10  11   2   77.96   20.73   0
 -10 -11  -2   76.28   20.22   0
  11 -11   2   -2.21   22.60   0
 -11  11  -2   -9.37   22.09   0
 -11 -11  -2    0.88   27.00   0
  11  11   2    4.91   27.34   0
 -11 -11  -2   -6.61   27.19   0
  12 -11   2   18.24   22.00   0
  12 -11   2   15.85   21.94   0
 -12  11  -2   19.64   21.71   0
  13 -11   2   18.92   24.59   0
  13 -11   2   17.39   24.84   0
 -13  11  -2   -2.67   24.47   0
  12 -12  -2   39.65   16.22   0
 -12 -12   2   58.95   41.09   0
 -12  12   2   56.70   21.61   0
  12  12  -2   55.07   38.39   0
 -12 -12   2   50.90   43.78   0
  12 -12  -2   53.59   22.27   0
  12  12  -2   53.06   38.00   0
 -11 -12   2  103.14   22.96   0
  11  12  -2  102.84   28.29   0
 -11  12   2  102.59   22.33   0
  11 -12  -2  103.63   22.77   0
 -11 -12   2  105.14   27.47   0
  11 -12  -2   89.56   23.13   0
 -10 -12   2   34.84   19.57   0
 -10 -12   2   32.45   24.05   0
  10 -12  -2   42.42   14.10   0
  10  12  -2   35.81   20.05   0
 -10  12   2   31.96   19.68   0
  10 -12  -2   30.39   20.23   0
  -9 -12   2  331.41   22.58   0
   9  12  -2  322.23   22.85   0
  -9  12   2  358.02   21.96   0
   9 -12  -2  366.25   22.22   0
   9 -12  -2  344.50   22.21   0
  -8 -12   2  173.51   16.18   0
   8  12  -2  198.70   22.50   0
   8 -12  -2  214.06   16.33   0
  -8  12   2  222.22   22.09   0
   8 -12  -2  234.71   22.07   0
   7 -12  -2  210.85   14.56   0
   7 -12  -2  207.83   14.55   0
   7  12  -2  196.34   19.76   0
  -7 -12   2  203.66   19.48   0
  -7  12   2  218.66   19.33   0
   6 -12  -2  531.40   21.47   0
   6 -12  -2  499.89   21.35   0
   6  12  -2  488.59   16.65   0
  -6  12   2  502.66   20.89   0
  -6 -12   2  473.43   16.61   0
   5 -12  -2   -2.85   19.41   0
   5  12  -2   -9.65   19.18   0
  -5  12   2    2.45   13.22   0
  -5 -12   2    3.64   13.30   0
   5 -12  -2    0.04   13.67   0
   4  12  -2   43.99   19.50   0
   4 -12  -2   44.92   14.20   0
  -4  12   2   53.80   13.76   0
  -4 -12   2   59.30   19.47   0
   4 -12  -2   35.37   14.04   0
   3  12  -2   34.59   14.03   0
   3 -12  -2   54.55   19.97   0
  -3  12   2   35.75   19.48   0
  -3 -12   2   29.52   13.99   0
   3 -12  -2   52.85   19.58   0
   2  12  -2   16.72   13.72   0
   2 -12  -2   14.66   19.90   0
  -2  12   2    0.88   13.89   0
   2 -12  -2   11.70   13.80   0
  -2 -12   2   17.22   19.80   0
   1  12  -2   16.15   13.80   0
   1 -12  -2    9.18   20.21   0
  -1  12   2   -7.42   20.11   0
   1 -12  -2    8.94   14.17   0
  -1 -12   2   11.68   20.20   0
   0  12  -2   70.95   14.65   0
   0 -12  -2   81.12   14.83   0
   0  12   2   64.02   14.60   0
   0 -12   2   67.28   14.88   0
   0 -12  -2  122.30   20.61   0
  -1  12  -2    9.04   14.06   0
  -1 -12  -2   10.16   14.47   0
   1  12   2    1.89   19.65   0
   1 -12   2   17.56   14.23   0
  -1 -12  -2   10.11   19.73   0
  -2  12  -2  169.19   20.42   0
  -2 -12  -2  153.02   20.63   0
   2  12   2  162.77   14.74   0
   2 -12   2  169.95   15.15   0
  -2 -12  -2  157.21   15.03   0
  -3  12  -2  285.52   20.85   0
  -3 -12  -2  303.28   21.01   0
  -3 -12  -2  306.15   20.79   0
   3  12   2  286.56   20.93   0
   3 -12   2  328.46   21.49   0
  -4  12  -2  132.48   19.81   0
  -4 -12  -2  126.44   19.74   0
  -4 -12  -2  139.39   19.91   0
   4  12   2  139.86   19.70   0
   4 -12   2  144.87   20.44   0
  -5  12  -2  151.87   14.22   0
  -5 -12  -2  146.84   19.63   0
  -5 -12  -2  137.57   19.88   0
   5 -12   2  142.36   14.50   0
   5  12   2  128.17   14.39   0
  -6 -12  -2  208.45   19.95   0
  -6  12  -2  211.19   14.89   0
   6 -12   2  215.45   20.39   0
   6  12   2  231.66   19.79   0
  -6 -12  -2  227.12   19.79   0
  -7 -12  -2   -1.29   18.25   0
  -7  12  -2    4.04   13.21   0
   7 -12   2   14.06   18.64   0
   7  12   2   13.29   18.27   0
  -7 -12  -2   11.83   18.35   0
  -8 -12  -2  171.19   16.24   0
  -8  12  -2  176.48   22.02   0
   8 -12   2  199.07   21.86   0
   8  12   2  159.45   16.37   0
  -8 -12  -2  146.09   15.86   0
  -9  12  -2   22.23   20.12   0
  -9 -12  -2   21.12   20.19   0
   9 -12   2    2.21   14.75   0
   9  12   2    8.86   20.17   0
  -9 -12  -2    0.68   20.06   0
 -10  12  -2   44.12   19.82   0
  10 -12   2   45.48   14.04   0
  10  12   2   51.09   19.98   0
 -10 -12  -2   43.01   19.36   0
 -10 -12  -2   33.96   19.60   0
  11 -12   2  104.79   22.62   0
  11  12   2   93.55   23.40   0
 -11 -12  -2   98.25   22.44   0
 -11 -12  -2  102.87   27.43   0
 -11  12  -2   97.74   22.53   0
  12 -12   2   -0.57   21.79   0
  12 -12   2    4.65   15.10   0
 -12 -12  -2   -0.41   26.23   0
 -12  12  -2    3.18   21.40   0
 -12 -12  -2    2.48   29.91   0
  12 -13  -2   73.51   22.34   0
 -12 -13   2   68.20   31.20   0
  12  13  -2   63.59   27.42   0
 -12  13   2   69.17   21.67   0
  12 -13  -2   66.98   22.32   0
  12  13  -2   56.28   27.33   0
 -12 -13   2   65.99   31.09   0
 -11 -13   2   68.47   26.86   0
  11  13  -2   63.42   22.65   0
 -11  13   2   82.48   22.17   0
  11 -13  -2   70.79   22.23   0
  11 -13  -2   64.32   22.34   0
 -11 -13   2   61.76   21.94   0
 -10 -13   2  210.10   20.80   0
 -10 -13   2  207.09   21.02   0
  10 -13  -2  209.66   20.74   0
  10  13  -2  216.08   21.42   0
 -10  13   2  226.45   20.58   0
  10 -13  -2  213.43   20.71   0
  -9 -13   2  255.71   21.52   0
   9  13  -2  233.52   16.05   0
  -9 -13   2  248.91   21.57   0
   9 -13  -2  249.28   21.70   0
  -9  13   2  242.38   15.72   0
   9 -13  -2  260.74   21.31   0
  -8 -13   2  167.65   21.48   0
   8  13  -2  161.44   21.63   0
   8 -13  -2  156.46   21.77   0
  -8  13   2  166.60   21.50   0
   8 -13  -2  166.63   21.67   0
   7 -13  -2  204.79   22.77   0
   7  13  -2  203.02   22.67   0
  -7 -13   2  197.72   22.48   0
  -7  13   2  187.52   16.01   0
   7 -13  -2  200.88   16.51   0
   6 -13  -2   32.09   13.23   0
   6 -13  -2   33.28   13.27   0
   6  13  -2   30.17   18.58   0
  -6 -13   2   22.54   13.38   0
  -6  13   2   29.99   13.28   0
   5 -13  -2  123.36   14.25   0
   5  13  -2  137.06   19.53   0
  -5  13   2  137.27   13.99   0
  -5 -13   2  111.89   14.19   0
   5 -13  -2  120.94   14.11   0
   4 -13  -2   15.97   19.39   0
   4  13  -2    7.51   19.26   0
   4 -13  -2   17.60   13.51   0
  -4  13   2   10.27   13.65   0
  -4 -13   2   23.77   13.47   0
   3  13  -2  214.40   14.92   0
   3 -13  -2  216.21   15.32   0
  -3 -13   2  236.97   20.64   0
  -3  13   2  249.05   20.05   0
   3 -13  -2  232.28   20.08   0
   2  13  -2  206.52   14.68   0
   2 -13  -2  212.38   14.91   0
  -2  13   2  221.02   14.79   0
   2 -13  -2  219.23   15.00   0
  -2 -13   2  211.13   14.97   0
   1  13  -2 1228.32   19.51   0
   1 -13  -2 1296.87   24.50   0
  -1  13   2 1236.53   19.65   0
   1 -13  -2 1236.98   19.84   0
  -1 -13   2 1171.86   19.64   0
   0  13  -2   53.10   13.93   0
   0 -13  -2   45.12   14.29   0
   0  13   2   48.97   19.59   0
   0 -13   2   59.72   14.34   0
   0 -13  -2   59.45   19.90   0
  -1  13  -2 1154.33   19.40   0
  -1 -13  -2 1114.95   19.43   0
   1  13   2 1150.33   19.21   0
   1 -13   2 1268.82   24.53   0
  -1 -13  -2 1182.33   19.63   0
  -2  13  -2   62.29   19.69   0
  -2 -13  -2   87.02   19.87   0
   2  13   2   69.46   19.52   0
   2 -13   2   87.98   14.35   0
  -2 -13  -2   93.33   19.69   0
  -3  13  -2  342.40   15.24   0
  -3 -13  -2  340.69   15.57   0
  -3 -13  -2  333.95   21.26   0
   3  13   2  338.64   15.42   0
   3 -13   2  381.91   20.99   0
  -4 -13  -2  274.08   20.43   0
  -4  13  -2  249.38   20.08   0
  -4 -13  -2  247.53   15.17   0
   4  13   2  252.62   15.00   0
   4 -13   2  266.67   20.55   0
  -5 -13  -2  261.30   20.11   0
  -5  13  -2  291.55   19.98   0
  -5 -13  -2  312.53   20.34   0
   5  13   2  289.24   20.14   0
   5 -13   2  277.32   20.64   0
  -6 -13  -2   28.32   18.70   0
  -6  13  -2   26.16   18.57   0
   6 -13   2   34.96   13.30   0
   6  13   2   31.61   18.73   0
  -6 -13  -2   26.24   18.76   0
  -7  13  -2  289.49   22.22   0
   7 -13   2  306.23   22.52   0
   7  13   2  251.60   16.85   0
  -7 -13  -2  250.13   16.79   0
  -7 -13  -2  242.92   16.56   0
  -8 -13  -2   -7.03   20.54   0
  -8  13  -2   -0.78   20.79   0
   8 -13   2    5.98   20.77   0
   8  13   2    3.93   20.52   0
  -8 -13  -2    5.35   20.42   0
  -9  13  -2  242.56   15.62   0
  -9 -13  -2  253.50   21.56   0
   9 -13   2  242.18   15.64   0
   9  13   2  236.25   21.83   0
  -9 -13  -2  248.72   21.04   0
 -10  13  -2    3.65   13.70   0
  10 -13   2   22.92   19.03   0
 -10 -13  -2    0.75   19.16   0
  10  13   2   -2.92   21.15   0
 -10 -13  -2    1.44   19.51   0
  11 -13   2   87.20   16.04   0
 -11  13  -2  106.39   21.98   0
 -11 -13  -2   89.37   27.09   0
 -11 -13  -2  104.47   26.98   0
  11  13   2   93.09   22.88   0
  12 -13   2   41.66   23.30   0
  12 -13   2   45.69   22.08   0
 -12  13  -2   32.25   15.22   0
 -12 -13  -2   37.53   26.22   0
 -12 -13  -2   32.60   26.50   0
  12  13   2   34.17   28.97   0
  12 -14  -2   -7.12   24.61   0
  12  14  -2    0.05   30.07   0
 -12  14   2    1.29   24.09   0
  12 -14  -2    3.00   17.35   0
 -12 -14   2    3.68   24.11   0
 -12 -14   2    2.11   29.29   0
 -11 -14   2   -2.85   21.60   0
 -11  14   2    7.57   21.38   0
 -11 -14   2  -11.36   21.82   0
  11 -14  -2    6.53   21.82   0
  11  14  -2    5.05   26.55   0
  11 -14  -2    3.47   21.80   0
 -10 -14   2   99.00   22.57   0
 -10 -14   2  103.89   22.59   0
  10  14  -2   85.84   16.45   0
 -10  14   2   87.03   22.94   0
  10 -14  -2   85.64   23.13   0
  10 -14  -2   79.43   16.70   0
  -9 -14   2   28.43   19.57   0
  -9 -14   2   19.07   14.00   0
   9  14  -2   25.36   20.07   0
   9 -14  -2    7.18   14.46   0
  -9  14   2   20.85   19.64   0
   9 -14  -2   12.77   14.24   0
   8 -14  -2  137.83   15.51   0
   8  14  -2  169.98   20.80   0
  -8 -14   2  154.64   15.30   0
  -8  14   2  157.33   14.98   0
   8 -14  -2  166.24   21.34   0
   7 -14  -2   70.14   21.45   0
   7  14  -2   59.23   15.28   0
  -7 -14   2   41.26   21.43   0
  -7  14   2   59.69   21.07   0
   7 -14  -2   60.30   15.16   0
   6 -14  -2   73.44   13.29   0
   6  14  -2   77.11   13.60   0
  -6 -14   2   65.03   13.25   0
  -6  14   2   77.72   13.12   0
   6 -14  -2   92.47   13.34   0
   5 -14  -2   65.83   18.95   0
   5  14  -2   54.78   13.75   0
  -5  14   2   65.66   18.78   0
  -5 -14   2   76.88   18.79   0
   5 -14  -2   76.51   18.57   0
   4 -14  -2   72.91   13.59   0
   4  14  -2   60.80   13.55   0
  -4  14   2   53.64   13.36   0
  -4 -14   2   61.22   18.96   0
   4 -14  -2   54.40   13.79   0
   3 -14  -2   10.73   13.52   0
   3  14  -2   -6.51   18.93   0
  -3  14   2    4.04   13.22   0
   3 -14  -2    8.61   13.57   0
  -3 -14   2    2.63   13.70   0
   2 -14  -2  189.01   14.81   0
   2  14  -2  190.53   19.87   0
  -2  14   2  200.54   14.43   0
   2 -14  -2  196.90   14.69   0
  -2 -14   2  196.11   14.74   0
   1  14  -2   16.48   13.46   0
   1 -14  -2    6.71   19.38   0
  -1  14   2   15.71   13.62   0
   1 -14  -2    7.81   13.90   0
  -1 -14   2    2.15   14.09   0
   0  14  -2  745.30   17.38   0
   0 -14  -2  826.60   17.88   0
   0  14   2  859.09   22.34   0
   0 -14   2  915.35   22.74   0
   0 -14  -2  843.35   22.55   0
  -1  14  -2   11.46   13.41   0
  -1 -14  -2   13.64   13.88   0
   1  14   2   22.11   13.52   0
   1 -14   2   21.33   19.34   0
  -1 -14  -2    8.30   14.13   0
  -2  14  -2   26.91   13.68   0
  -2 -14  -2   46.58   19.23   0
   2  14   2   22.76   13.64   0
   2 -14   2   35.02   13.86   0
  -2 -14  -2   27.36   13.74   0
  -3 -14  -2  220.61   20.01   0
  -3 -14  -2  228.96   20.23   0
  -3  14  -2  223.37   14.45   0
   3  14   2  216.20   19.87   0
   3 -14   2  212.87   14.89   0
  -4 -14  -2    0.97   18.83   0
  -4  14  -2   -3.09   13.26   0
  -4 -14  -2   13.29   18.68   0
   4  14   2    7.77   18.67   0
   4 -14   2  -12.79   13.66   0
  -5 -14  -2   34.71   13.33   0
  -5  14  -2   43.70   13.09   0
  -5 -14  -2   37.92   18.79   0
   5 -14   2   26.10   13.57   0
   5  14   2   38.75   18.77   0
  -6  14  -2   54.76   21.93   0
   6  14   2   59.38   21.85   0
   6 -14   2   77.66   20.33   0
  -6 -14  -2   41.23   22.06   0
  -6 -14  -2   66.28   15.50   0
  -7  14  -2    9.71   20.75   0
   7 -14   2   -8.29   21.06   0
  -7 -14  -2    0.60   14.78   0
  -7 -14  -2    8.86   20.47   0
   7  14   2   15.98   20.46   0
  -8 -14  -2  161.07   15.10   0
  -8  14  -2  158.96   20.99   0
   8 -14   2  150.74   15.25   0
   8  14   2  169.01   21.48   0
  -8 -14  -2  172.03   21.02   0
  -9 -14  -2   13.58   19.08   0
  -9  14  -2    7.03   13.87   0
   9 -14   2   24.79   19.57   0
   9  14   2   11.35   19.81   0
  -9 -14  -2    5.17   19.17   0
 -10 -14  -2   79.73   22.02   0
 -10  14  -2   62.16   22.41   0
  10 -14   2   68.51   16.34   0
 -10 -14  -2   70.76   21.99   0
  10  14   2   71.00   22.33   0
  11  14   2    0.96   21.62   0
  11 -14   2   10.91   15.35   0
 -11  14  -2   -0.65   15.41   0
 -11 -14  -2   -0.25   21.36   0
 -11 -14  -2    7.97   21.22   0
 -11 -15   2  105.45   22.02   0
 -11 -15   2  112.80   26.75   0
  11  15  -2  119.34   22.46   0
 -11  15   2   99.43   22.50   0
  11 -15  -2  108.15   22.38   0
  11 -15  -2  102.52   22.70   0
 -10 -15   2    3.56   21.47   0
 -10 -15   2    4.28   21.26   0
  10  15  -2   21.01   21.63   0
 -10  15   2    6.27   15.29   0
  10 -15  -2    9.62   15.51   0
  10 -15  -2   -3.26   22.01   0
  -9 -15   2  185.92   20.24   0
   9  15  -2  185.73   20.94   0
   9 -15  -2  185.03   20.40   0
  -9  15   2  164.50   14.77   0
  -9 -15   2  184.56   20.47   0
   9 -15  -2  175.34   14.99   0
   8 -15  -2   27.16   20.11   0
   8  15  -2    6.49   20.21   0
  -8 -15   2    1.27   14.27   0
  -8  15   2   24.71   14.14   0
   8 -15  -2   33.67   19.96   0
   7 -15  -2  309.51   16.47   0
   7  15  -2  327.62   21.87   0
  -7 -15   2  342.75   22.15   0
  -7  15   2  327.32   15.99   0
   7 -15  -2  277.35   16.37   0
   6  15  -2   78.21   20.85   0
  -6 -15   2   50.79   21.19   0
  -6  15   2   44.68   15.20   0
   6 -15  -2   53.48   21.53   0
   6 -15  -2   33.35   21.25   0
   5 -15  -2   95.28   13.47   0
   5  15  -2   95.48   20.55   0
  -5  15   2   78.27   20.06   0
  -5 -15   2   92.73   18.60   0
   5 -15  -2  109.67   18.46   0
   4 -15  -2   18.26   18.77   0
   4  15  -2   44.29   18.44   0
  -4  15   2   32.69   13.08   0
  -4 -15   2   25.53   18.84   0
   4 -15  -2   25.73   13.40   0
   3 -15  -2  480.25   21.09   0
   3  15  -2  479.41   20.76   0
  -3  15   2  492.94   15.74   0
   3 -15  -2  466.85   15.78   0
  -3 -15   2  485.38   16.07   0
   2 -15  -2   30.87   19.12   0
  -2 -15   2   16.30   13.77   0
   2  15  -2   26.22   18.90   0
  -2  15   2   16.54   13.46   0
   2 -15  -2    2.19   13.61   0
   1 -15  -2  263.49   15.09   0
   1  15  -2  224.68   14.68   0
  -1  15   2  257.83   14.79   0
   1 -15  -2  272.69   14.99   0
  -1 -15   2  261.17   15.14   0
   0 -15  -2  102.38   14.13   0
   0  15  -2  118.33   19.36   0
   0  15   2  121.43   19.32   0
   0 -15   2  122.57   19.57   0
   0 -15  -2  132.33   19.41   0
  -1 -15  -2  169.77   14.67   0
  -1  15  -2  167.72   19.48   0
   1  15   2  161.70   14.16   0
   1 -15   2  169.95   19.56   0
  -1 -15  -2  169.01   13.98   0
  -2 -15  -2   17.67   13.33   0
  -2  15  -2   -2.14   13.28   0
   2  15   2    7.87   13.42   0
   2 -15   2   -3.95   13.54   0
  -2 -15  -2   11.56   13.22   0
  -3 -15  -2  210.34   19.55   0
  -3 -15  -2  174.24   14.50   0
  -3  15  -2  204.99   19.62   0
   3  15   2  195.07   19.39   0
   3 -15   2  169.60   14.11   0
  -4 -15  -2  116.30   13.59   0
  -4  15  -2  122.35   18.85   0
  -4 -15  -2  131.53   13.73   0
   4  15   2  121.72   13.66   0
   4 -15   2  127.96   13.77   0
  -5 -15  -2   82.19   20.59   0
  -5  15  -2   97.81   21.67   0
  -5 -15  -2   98.55   21.96   0
   5  15   2   78.32   22.05   0
   5 -15   2   91.97   15.78   0
  -6  15  -2   71.42   15.26   0
   6  15   2   79.72   15.27   0
   6 -15   2   87.93   21.35   0
  -6 -15  -2   67.24   15.33   0
  -6 -15  -2   84.90   21.00   0
  -7  15  -2  154.70   20.82   0
   7 -15   2  165.44   15.26   0
   7  15   2  145.93   15.28   0
  -7 -15  -2  141.51   15.49   0
  -7 -15  -2  142.18   15.43   0
  -8  15  -2  -13.89   20.14   0
   8 -15   2    9.06   14.18   0
   8  15   2    8.30   19.73   0
  -8 -15  -2   -0.30   14.03   0
  -8 -15  -2    7.12   19.55   0
  -9 -15  -2   40.15   21.99   0
  -9  15  -2   37.80   16.19   0
   9 -15   2   40.02   16.18   0
   9  15   2   36.90   16.27   0
  -9 -15  -2   35.55   20.66   0
 -10  15  -2   -4.96   21.72   0
 -10 -15  -2    3.51   21.43   0
  10 -15   2    8.58   21.90   0
  10  15   2    6.25   21.73   0
 -10 -15  -2    3.31   15.35   0
  11 -15   2   36.14   21.83   0
  11 -15   2   42.56   21.77   0
 -11  15  -2   35.37   21.51   0
 -11 -15  -2   25.62   21.59   0
 -11 -15  -2   27.58   21.38   0
  11  15   2   34.97   21.80   0
 -11 -16   2  174.04   25.77   0
 -11 -16   2  168.52   25.41   0
  11  16  -2  193.10   25.91   0
  11 -16  -2  176.89   18.24   0
  11 -16  -2  172.54   25.80   0
 -11  16   2  176.86   25.63   0
 -10 -16   2   -2.02   15.09   0
 -10 -16   2    5.39   15.06   0
  10  16  -2    0.94   21.92   0
 -10  16   2    4.17   15.05   0
  10 -16  -2    4.39   21.87   0
  10 -16  -2   -2.51   21.93   0
  -9 -16   2   85.08   22.25   0
   9  16  -2   95.52   22.62   0
   9 -16  -2   68.91   22.85   0
  -9  16   2   77.04   22.47   0
  -9 -16   2   85.62   22.23   0
   9 -16  -2   69.92   22.90   0
   8 -16  -2   68.93   19.97   0
   8  16  -2   45.29   19.99   0
  -8 -16   2   55.74   19.58   0
  -8  16   2   55.24   13.89   0
   8 -16  -2   44.79   20.16   0
   7 -16  -2    6.38   14.07   0
   7  16  -2    4.64   20.03   0
  -7 -16   2    5.07   14.07   0
  -7  16   2    6.07   14.21   0
   7 -16  -2   18.29   20.14   0
   6  16  -2  269.82   16.03   0
  -6 -16   2  317.94   21.69   0
  -6  16   2  279.66   15.83   0
   6 -16  -2  291.44   21.86   0
   6 -16  -2  343.24   21.48   0
   5  16  -2   15.61   14.78   0
  -5 -16   2   -4.55   15.09   0
  -5  16   2   -3.90   20.73   0
   5 -16  -2   -9.26   21.24   0
   5 -16  -2    8.74   14.90   0
   4 -16  -2  379.99   16.79   0
   4  16  -2  357.59   17.02   0
  -4 -16   2  419.67   23.36   0
  -4  16   2  358.25   16.66   0
   4 -16  -2  339.74   17.17   0
   3 -16  -2    6.95   13.22   0
  -3  16   2   21.51   18.08   0
   3  16  -2    2.09   12.87   0
  -3 -16   2   21.30   13.12   0
   3 -16  -2   27.03   18.36   0
   2 -16  -2  217.89   14.52   0
   2  16  -2  197.42   14.26   0
  -2  16   2  200.48   14.21   0
   2 -16  -2  200.19   14.32   0
  -2 -16   2  209.84   14.26   0
   1 -16  -2    1.38   18.53   0
   1  16  -2    7.19   18.51   0
   1 -16  -2   -7.05   13.17   0
  -1 -16   2    2.31   13.37   0
  -1  16   2   -6.82   13.31   0
   0 -16  -2   69.24   19.06   0
   0  16  -2   57.52   13.48   0
   0  16   2   80.78   18.80   0
   0 -16   2   69.49   13.61   0
   0 -16  -2   60.07   19.02   0
  -1 -16  -2   13.23   18.86   0
  -1  16  -2   -5.53   13.22   0
   1  16   2   10.22   12.83   0
   1 -16   2   14.84   18.50   0
  -1 -16  -2    3.43   13.31   0
  -2 -16  -2  783.28   17.23   0
  -2  16  -2  759.06   21.38   0
   2  16   2  782.79   16.86   0
   2 -16   2  774.70   16.99   0
  -2 -16  -2  751.58   17.25   0
  -3 -16  -2   19.23   18.32   0
  -3 -16  -2   -1.82   18.54   0
  -3  16  -2   -1.84   13.17   0
   3  16   2   24.55   18.00   0
   3 -16   2   11.24   18.34   0
  -4 -16  -2  688.80   24.05   0
   4  16   2  655.84   18.28   0
  -4 -16  -2  653.50   18.66   0
  -4  16  -2  656.99   18.04   0
   4 -16   2  667.08   18.20   0
  -5  16  -2   31.99   14.82   0
  -5 -16  -2   24.48   14.94   0
   5  16   2   34.39   14.93   0
   5 -16   2   31.78   14.91   0
  -5 -16  -2   22.92   15.05   0
  -6  16  -2  150.94   15.35   0
   6  16   2  164.61   20.89   0
   6 -16   2  166.58   20.90   0
  -6 -16  -2  165.95   21.28   0
  -6 -16  -2  144.96   15.30   0
  -7  16  -2  117.40   14.74   0
   7 -16   2  136.35   14.90   0
   7  16   2  130.80   20.47   0
  -7 -16  -2  126.42   20.64   0
  -7 -16  -2  123.02   20.76   0
  -8  16  -2   57.79   14.12   0
   8 -16   2   61.97   19.77   0
   8  16   2   51.89   13.92   0
  -8 -16  -2   47.68   14.01   0
  -8 -16  -2   50.42   13.99   0
  -9 -16  -2   16.36   15.43   0
  -9  16  -2   21.03   15.40   0
   9 -16   2   12.90   22.44   0
   9  16   2   19.15   15.67   0
  -9 -16  -2   17.77   22.04   0
 -10 -16  -2  126.04   16.39   0
 -10  16  -2  141.50   22.33   0
  10 -16   2  133.71   16.59   0
  10  16   2  128.56   22.88   0
 -10 -16  -2  118.48   22.30   0
 -10 -17   2  222.03   22.55   0
 -10 -17   2  213.10   23.06   0
  10  17  -2  231.72   23.14   0
 -10  17   2  218.98   22.39   0
  10 -17  -2  199.65   22.57   0
  10 -17  -2  197.56   16.78   0
  -9 -17   2   15.60   21.85   0
  -9 -17   2   18.61   21.62   0
   9  17  -2   13.11   15.56   0
  -9  17   2   22.87   21.80   0
   9 -17  -2   25.16   21.97   0
   9 -17  -2   19.47   21.88   0
   8 -17  -2   30.55   22.49   0
   8  17  -2   35.92   22.39   0
  -8 -17   2   18.54   22.45   0
  -8  17   2   30.63   22.12   0
   8 -17  -2   37.22   22.59   0
   7 -17  -2    8.93   13.81   0
  -7  17   2   11.65   13.41   0
   7  17  -2  -20.88   19.79   0
  -7 -17   2    2.70   19.31   0
   7 -17  -2    4.60   19.55   0
   6  17  -2   18.92   14.25   0
  -6  17   2   -5.74   14.19   0
  -6 -17   2   10.81   14.09   0
   6 -17  -2   10.49   14.04   0
   6 -17  -2   -7.51   14.49   0
   5  17  -2   39.11   14.46   0
  -5 -17   2   31.39   14.79   0
  -5  17   2   20.17   14.73   0
   5 -17  -2   32.71   14.55   0
   5 -17  -2   36.65   20.55   0
   4  17  -2  131.75   21.23   0
  -4 -17   2  136.85   21.67   0
  -4  17   2  147.06   15.10   0
   4 -17  -2  128.39   15.55   0
   4 -17  -2  122.76   15.48   0
   3  17  -2    8.06   21.42   0
  -3  17   2   -8.29   21.25   0
   3 -17  -2   23.60   21.40   0
  -3 -17   2   17.31   15.13   0
   3 -17  -2   10.32   15.35   0
   2 -17  -2  267.88   22.30   0
   2  17  -2  233.36   22.16   0
  -2  17   2  252.06   22.03   0
  -2 -17   2  238.63   16.32   0
   2 -17  -2  237.83   22.49   0
   1 -17  -2    8.17   13.12   0
   1  17  -2   22.76   15.24   0
  -1  17   2   25.71   19.83   0
  -1 -17   2   32.10   19.93   0
   1 -17  -2   32.28   20.15   0
   0 -17  -2  161.59   13.70   0
   0  17  -2  133.44   18.88   0
   0  17   2  141.93   13.47   0
   0 -17   2  163.63   13.86   0
   0 -17  -2  163.78   18.88   0
  -1 -17  -2   -1.42   13.03   0
  -1  17  -2   26.04   19.74   0
   1  17   2   15.89   19.37   0
   1 -17   2    4.42   12.70   0
  -1 -17  -2  -11.73   20.05   0
  -2 -17  -2   24.51   21.50   0
  -2  17  -2    1.94   15.16   0
   2  17   2   26.19   15.12   0
   2 -17   2    7.34   15.28   0
  -2 -17  -2    0.73   15.46   0
  -3 -17  -2  128.42   21.60   0
  -3  17  -2  147.02   21.71   0
   3  17   2  162.62   21.58   0
   3 -17   2  150.10   21.56   0
  -3 -17  -2  134.32   15.66   0
  -4 -17  -2   90.14   15.26   0
  -4  17  -2   90.45   15.05   0
   4  17   2   87.11   14.98   0
   4 -17   2   98.29   15.03   0
  -4 -17  -2   94.18   15.24   0
  -5  17  -2    4.53   14.50   0
  -5 -17  -2    1.73   14.38   0
   5  17   2    6.40   14.38   0
   5 -17   2    3.06   14.30   0
  -5 -17  -2   -6.95   20.53   0
  -6 -17  -2   90.21   20.28   0
  -6  17  -2   75.52   20.17   0
   6  17   2   76.29   14.37   0
   6 -17   2   74.13   19.91   0
  -6 -17  -2   67.85   20.22   0
  -7  17  -2   67.29   13.97   0
  -7 -17  -2   51.06   14.36   0
   7 -17   2   58.51   14.14   0
   7  17   2   59.92   14.01   0
  -7 -17  -2   48.56   19.94   0
  -8  17  -2   36.17   15.68   0
   8 -17   2   27.93   22.56   0
   8  17   2   22.94   22.23   0
  -8 -17  -2   11.35   22.13   0
  -8 -17  -2   25.25   22.18   0
  -9 -17  -2   10.93   21.64   0
   9 -17   2    8.52   22.00   0
  -9  17  -2   -9.05   15.70   0
   9  17   2    1.51   15.24   0
  -9 -17  -2   12.53   21.63   0
 -10  17  -2    7.19   15.40   0
  10  17   2   14.00   23.23   0
  10 -17   2   23.51   23.49   0
 -10 -17  -2   10.28   22.81   0
 -10 -17  -2   12.30   22.90   0
  -9 -18   2    8.51   15.51   0
   9  18  -2   12.14   15.36   0
   9 -18  -2    7.48   22.01   0
  -9 -18   2    8.51   15.47   0
  -9  18   2   13.16   21.61   0
   9 -18  -2   -5.74   21.92   0
   8 -18  -2  -15.23   22.29   0
   8  18  -2   13.18   22.08   0
  -8 -18   2    9.25   21.72   0
  -8 -18   2    4.57   21.96   0
  -8  18   2   16.64   15.31   0
   8 -18  -2   12.73   22.18   0
   7 -18  -2    9.61   15.64   0
  -7 -18   2    1.80   22.14   0
   7  18  -2    7.12   15.68   0
  -7  18   2   -0.21   22.37   0
   7 -18  -2   -4.21   22.26   0
  -6 -18   2   10.82   13.73   0
   6  18  -2    7.32   19.71   0
  -6  18   2   10.44   13.57   0
   6 -18  -2   13.13   13.43   0
   6 -18  -2    2.27   13.89   0
   5  18  -2   -4.31   20.03   0
  -5  18   2    4.39   13.98   0
  -5 -18   2    6.38   14.13   0
   5 -18  -2    0.04   14.39   0
   5 -18  -2  -10.57   19.91   0
   4  18  -2   92.30   14.78   0
  -4 -18   2  129.86   20.61   0
  -4  18   2  111.20   20.39   0
   4 -18  -2   95.70   21.06   0
   4 -18  -2  100.32   20.53   0
   3  18  -2   41.95   14.55   0
  -3  18   2   39.67   14.52   0
  -3 -18   2   66.07   20.84   0
   3 -18  -2   28.41   14.63   0
   3 -18  -2   31.76   20.82   0
   2  18  -2   59.82   15.13   0
  -2  18   2   53.01   14.81   0
  -2 -18   2   67.18   21.18   0
   2 -18  -2   63.83   21.49   0
   2 -18  -2   67.57   15.04   0
   1  18  -2   -1.82   21.00   0
  -1  18   2  -13.01   14.81   0
  -1 -18   2  -13.45   21.14   0
   1 -18  -2  -13.85   21.05   0
   1 -18  -2   13.99   20.78   0
   0  18  -2   26.73   14.71   0
   0  18   2   22.91   15.01   0
   0 -18   2    4.59   21.32   0
   0 -18  -2   27.64   15.04   0
   0 -18  -2   30.24   20.98   0
  -1  18  -2   48.16   15.04   0
   1  18   2   58.97   21.16   0
   1 -18   2   76.35   14.68   0
  -1 -18  -2   40.11   21.15   0
  -1 -18  -2   37.25   21.28   0
  -2  18  -2  -20.66   20.87   0
   2  18   2    6.45   20.65   0
   2 -18   2   -7.13   20.70   0
  -2 -18  -2    8.26   20.96   0
  -2 -18  -2    1.91   14.86   0
  -3 -18  -2   66.99   20.86   0
  -3  18  -2   49.93   14.76   0
   3  18   2   73.50   20.80   0
   3 -18   2   58.55   14.65   0
  -3 -18  -2   60.83   21.06   0
  -4 -18  -2   14.13   14.25   0
  -4  18  -2   15.74   20.22   0
   4  18   2   17.29   14.21   0
   4 -18   2   27.15   19.98   0
  -4 -18  -2   25.30   20.22   0
  -5  18  -2   26.42   20.10   0
  -5 -18  -2   44.75   14.11   0
   5  18   2   42.68   14.20   0
   5 -18   2   47.78   19.79   0
  -5 -18  -2   33.55   14.28   0
  -6  18  -2   29.19   19.59   0
  -6 -18  -2   16.83   14.30   0
   6 -18   2   16.14   19.64   0
   6  18   2   40.16   13.87   0
  -6 -18  -2   24.45   19.67   0
  -7  18  -2  146.12   16.39   0
   7 -18   2  154.98   16.29   0
   7  18   2  170.97   22.96   0
  -7 -18  -2  146.79   16.52   0
  -7 -18  -2  124.81   22.81   0
  -8  18  -2   39.25   15.46   0
   8 -18   2   38.08   22.02   0
   8  18   2   31.70   22.09   0
  -8 -18  -2   24.71   21.89   0
  -8 -18  -2   30.48   15.72   0
  -9 -18  -2   77.50   21.91   0
  -9  18  -2   60.49   15.71   0
   9  18   2   98.32   21.85   0
   9 -18   2   57.51   22.53   0
  -9 -18  -2   57.20   22.26   0
  -9 -19   2    2.57   24.53   0
   9  19  -2    7.21   24.73   0
   9 -19  -2    1.63   24.77   0
  -9  19   2    5.97   24.34   0
  -9 -19   2   17.62   17.21   0
   9 -19  -2  -31.05   24.92   0
   8 -19  -2   39.11   15.88   0
   8  19  -2   51.07   22.16   0
  -8 -19   2   32.64   22.05   0
  -8  19   2   58.22   15.48   0
   8 -19  -2   51.48   22.20   0
  -8 -19   2   63.63   21.96   0
   7 -19  -2  141.64   22.35   0
   7  19  -2  115.58   16.09   0
  -7  19   2   98.23   22.32   0
  -7 -19   2  103.68   22.47   0
   7 -19  -2  121.47   22.18   0
   6 -19  -2    3.95   22.34   0
   6  19  -2   -1.19   22.47   0
  -6  19   2  -21.24   21.99   0
  -6 -19   2   16.01   15.56   0
   6 -19  -2    5.80   15.66   0
   5  19  -2   30.96   13.83   0
  -5  19   2   35.47   19.26   0
  -5 -19   2   20.20   19.58   0
   5 -19  -2   20.42   13.64   0
   5 -19  -2   16.83   19.51   0
  -4  19   2   16.70   19.77   0
   4  19  -2  -12.67   20.02   0
  -4 -19   2   13.88   14.24   0
   4 -19  -2   41.90   19.99   0
   4 -19  -2   25.36   19.45   0
   3  19  -2   85.28   20.52   0
  -3  19   2   61.87   14.66   0
  -3 -19   2   95.64   20.51   0
   3 -19  -2   81.11   14.53   0
   3 -19  -2   82.29   14.35   0
   2  19  -2  111.63   20.30   0
  -2 -19   2   65.70   20.78   0
   2 -19  -2   74.71   14.95   0
  -2  19   2   74.69   14.69   0
   2 -19  -2   64.15   14.49   0
   1  19  -2  208.69   15.38   0
  -1  19   2  228.56   15.15   0
  -1 -19   2  237.18   15.31   0
   1 -19  -2  230.48   15.54   0
   1 -19  -2  221.54   15.45   0
   0  19  -2   86.91   20.50   0
   0  19   2   89.62   20.44   0
   0 -19   2   76.71   20.27   0
   0 -19  -2   70.47   20.81   0
   0 -19  -2   55.67   14.98   0
  -1  19  -2  329.29   21.36   0
   1  19   2  298.12   15.76   0
   1 -19   2  300.22   21.40   0
  -1 -19  -2  310.53   15.88   0
  -1 -19  -2  280.25   16.08   0
  -2  19  -2   12.78   14.65   0
   2  19   2    8.06   14.37   0
   2 -19   2   10.13   19.93   0
  -2 -19  -2    6.12   20.38   0
  -2 -19  -2    9.28   14.58   0
  -3 -19  -2   83.96   14.65   0
  -3  19  -2   81.13   14.33   0
   3 -19   2   82.44   14.55   0
   3  19   2   75.41   14.37   0
  -3 -19  -2   71.95   14.53   0
  -4 -19  -2   28.91   20.04   0
  -4  19  -2   28.66   14.27   0
   4  19   2   32.77   19.63   0
   4 -19   2   48.49   14.04   0
  -4 -19  -2   39.03   14.04   0
  -5  19  -2   -0.57   13.43   0
   5  19   2   12.83   13.66   0
  -5 -19  -2   11.89   13.64   0
   5 -19   2   17.18   19.14   0
  -5 -19  -2   13.04   19.49   0
  -6  19  -2   51.18   15.86   0
  -6 -19  -2   42.78   16.02   0
   6  19   2   57.72   15.91   0
   6 -19   2  106.90   21.85   0
  -6 -19  -2   51.89   15.75   0
  -7  19  -2  116.87   22.01   0
   7 -19   2  103.35   16.12   0
   7  19   2  105.21   22.54   0
  -7 -19  -2  113.84   22.38   0
  -7 -19  -2  109.28   15.85   0
  -8  19  -2   27.76   15.70   0
   8 -19   2   38.33   22.06   0
   8  19   2   52.45   21.81   0
  -8 -19  -2   42.05   21.98   0
  -8 -19  -2   44.55   21.89   0
   8 -20  -2   63.69   17.85   0
  -8 -20   2   91.66   24.63   0
   8  20  -2   78.09   24.86   0
  -8  20   2   60.02   17.66   0
  -8 -20   2   24.55   25.49   0
   8 -20  -2   52.08   24.88   0
   7 -20  -2   68.65   22.02   0
  -7 -20   2   60.09   15.62   0
  -7 -20   2   72.29   21.82   0
   7  20  -2   63.77   15.49   0
  -7  20   2   54.58   15.76   0
   7 -20  -2   37.59   21.85   0
   6 -20  -2  146.48   22.78   0
   6  20  -2  156.23   16.12   0
  -6 -20   2  129.52   22.69   0
  -6  20   2  148.51   22.30   0
   6 -20  -2  125.35   16.15   0
   5  20  -2   -0.30   15.60   0
  -5  20   2    3.77   15.59   0
  -5 -20   2   -7.84   22.13   0
   5 -20  -2   -4.74   15.73   0
   5 -20  -2   -5.03   15.72   0
   4  20  -2  125.33   16.31   0
  -4  20   2  140.37   14.23   0
  -4 -20   2  134.73   14.22   0
   4 -20  -2  152.30   14.30   0
   4 -20  -2  135.38   14.19   0
   3  20  -2   38.73   19.61   0
  -3  20   2   26.02   19.59   0
  -3 -20   2   47.31   13.91   0
   3 -20  -2   43.50   19.82   0
   3 -20  -2   31.95   13.65   0
   2  20  -2  401.26   15.77   0
  -2  20   2  459.34   21.28   0
  -2 -20   2  413.62   16.04   0
   2 -20  -2  444.75   21.48   0
   2 -20  -2  456.59   21.08   0
   1  20  -2  156.19   15.24   0
  -1  20   2  182.09   20.52   0
  -1 -20   2  177.69   20.57   0
   1 -20  -2  145.05   20.49   0
   1 -20  -2  123.66   14.87   0
   0  20  -2  505.15   16.35   0
   0  20   2  475.90   16.16   0
   0 -20   2  499.76   16.58   0
   0 -20  -2  495.39   16.16   0
   0 -20  -2  462.24   16.34   0
  -1  20  -2  102.53   14.60   0
   1  20   2  107.48   20.35   0
   1 -20   2  104.59   14.59   0
  -1 -20  -2   92.84   20.37   0
  -1 -20  -2  108.16   20.18   0
  -2  20  -2  628.07   16.88   0
   2  20   2  637.43   16.73   0
   2 -20   2  598.86   16.75   0
  -2 -20  -2  641.00   16.79   0
  -2 -20  -2  620.87   16.93   0
  -3 -20  -2   -6.82   13.96   0
  -3  20  -2    2.98   19.44   0
   3  20   2   14.49   13.63   0
   3 -20   2    9.19   19.20   0
  -3 -20  -2   15.70   19.70   0
  -4 -20  -2  141.97   21.78   0
  -4  20  -2  163.82   16.79   0
   4  20   2  145.68   21.27   0
   4 -20   2  156.13   16.51   0
  -4 -20  -2  158.64   21.69   0
  -5  20  -2   15.06   15.36   0
  -5 -20  -2   26.53   21.91   0
   5  20   2    8.66   15.59   0
   5 -20   2   -7.37   15.66   0
  -5 -20  -2    9.94   21.86   0
  -6  20  -2  189.93   16.64   0
   6  20   2  214.49   16.63   0
   6 -20   2  203.68   16.76   0
  -6 -20  -2  205.98   22.96   0
  -6 -20  -2  220.35   22.83   0
   7  20   2   60.22   22.33   0
   7 -20   2   65.63   15.89   0
  -7  20  -2   85.65   22.00   0
  -7 -20  -2   56.92   22.45   0
  -7 -20  -2   76.15   22.15   0
  -8  20  -2  236.11   18.35   0
   8 -20   2  235.47   25.52   0
  -8 -20  -2  262.74   25.65   0
  -8 -20  -2  235.58   25.90   0
   8  20   2  224.50   25.55   0
   7 -21  -2   35.35   17.95   0
   7  21  -2   46.96   17.79   0
  -7 -21   2   46.95   24.58   0
  -7  21   2   53.77   17.41   0
   7 -21  -2   56.88   24.71   0
  -7 -21   2   36.89   24.89   0
   6 -21  -2   -0.55   15.23   0
   6  21  -2    1.92   15.25   0
  -6 -21   2   -2.33   21.64   0
  -6  21   2   -5.94   15.38   0
   6 -21  -2   -6.65   21.41   0
  -5 -21   2   12.92   15.23   0
   5  21  -2    1.50   21.81   0
  -5  21   2    7.15   15.36   0
   5 -21  -2   16.95   15.38   0
   5 -21  -2   18.56   15.83   0
   4  21  -2   -1.69   15.36   0
  -4  21   2   -2.19   21.87   0
  -4 -21   2    1.22   21.88   0
   4 -21  -2   -2.38   15.21   0
   4 -21  -2   -6.97   22.20   0
   3  21  -2   -9.87   15.52   0
  -3  21   2   12.54   15.43   0
  -3 -21   2   -4.79   22.07   0
   3 -21  -2   -1.56   15.88   0
   3 -21  -2  -10.38   22.04   0
   2  21  -2   24.72   15.85   0
  -2  21   2   24.32   15.77   0
  -2 -21   2   -6.82   22.64   0
   2 -21  -2   32.56   15.98   0
   2 -21  -2    8.95   15.86   0
   1  21  -2   16.17   20.79   0
  -1  21   2  -32.91   16.26   0
  -1 -21   2   -4.85   15.79   0
   1 -21  -2    3.75   15.91   0
   1 -21  -2  -11.71   20.80   0
   0  21  -2  199.15   21.51   0
   0  21   2  164.03   14.65   0
   0 -21   2  196.64   21.76   0
   0 -21  -2  210.45   21.40   0
   0 -21  -2  196.23   21.55   0
  -1  21  -2    7.71   15.68   0
   1  21   2    6.07   15.55   0
   1 -21   2  -15.98   20.75   0
  -1 -21  -2   -0.86   21.03   0
  -1 -21  -2    5.66   15.88   0
  -2 -21  -2  109.29   22.69   0
  -2  21  -2  131.90   22.72   0
   2  21   2   74.95   22.97   0
   2 -21   2   83.82   22.54   0
  -2 -21  -2   80.92   16.50   0
  -3 -21  -2   14.88   22.17   0
  -3  21  -2   11.74   15.65   0
   3 -21   2   -1.79   15.82   0
   3  21   2   15.73   21.98   0
  -3 -21  -2   10.99   15.76   0
  -4 -21  -2   -5.31   15.65   0
  -4  21  -2   -1.72   22.02   0
   4  21   2   -5.30   15.76   0
   4 -21   2    7.62   21.91   0
  -4 -21  -2    6.52   15.28   0
  -5  21  -2   21.55   15.47   0
   5  21   2   -4.45   21.88   0
  -5 -21  -2   -0.50   21.70   0
   5 -21   2   -0.11   21.67   0
  -5 -21  -2   13.88   15.40   0
  -6  21  -2   -3.84   21.72   0
  -6 -21  -2   19.60   21.77   0
   6  21   2  -11.88   21.80   0
   6 -21   2   22.05   21.48   0
  -6 -21  -2   14.58   21.61   0
   7 -21   2   31.46   24.59   0
  -7 -21  -2    9.54   17.51   0
   7  21   2   12.56   24.48   0
  -7 -21  -2    3.67   24.56   0
  -7  21  -2   32.40   24.74   0
  -6 -22   2   88.52   17.69   0
   5 -22  -2  105.04   22.31   0
  -5 -22   2  112.90   22.40   0
   5  22  -2  121.13   22.25   0
  -5  22   2  132.83   21.96   0
   5 -22  -2  112.75   21.89   0
   4  22  -2  201.38   22.29   0
  -4  22   2  198.87   16.15   0
  -4 -22   2  193.34   16.31   0
   4 -22  -2  206.61   22.21   0
   4 -22  -2  190.59   16.42   0
   3  22  -2   -1.17   21.87   0
  -3 -22   2   12.86   15.39   0
  -3  22   2   11.64   21.75   0
   3 -22  -2    9.91   22.01   0
   3 -22  -2   -5.12   22.16   0
   2  22  -2  213.83   22.29   0
  -2  22   2  207.53   22.38   0
   2 -22  -2  176.77   16.22   0
   2 -22  -2  172.21   22.49   0
  -2 -22   2  182.97   16.33   0
   1  22  -2   -7.69   15.55   0
  -1  22   2  -13.08   21.97   0
  -1 -22   2   18.06   21.26   0
   1 -22  -2   13.84   15.28   0
   1 -22  -2   14.85   22.02   0
   0  22  -2  173.05   22.63   0
   0  22   2  180.21   16.38   0
   0 -22   2  173.21   16.37   0
   0 -22  -2  198.89   16.24   0
   0 -22  -2  184.20   16.43   0
  -1 -22  -2   -2.83   22.19   0
  -1  22  -2   19.94   21.82   0
   1  22   2   14.15   21.83   0
   1 -22   2  -10.95   15.56   0
  -1 -22  -2    3.67   15.10   0
  -2 -22  -2  224.12   16.54   0
  -2  22  -2  212.78   22.43   0
   2  22   2  189.54   16.60   0
   2 -22   2  174.20   16.65   0
  -2 -22  -2  179.80   23.01   0
  -3 -22  -2    6.87   15.75   0
  -3  22  -2   -1.59   15.66   0
   3  22   2   21.41   15.40   0
   3 -22   2   -6.58   22.05   0
  -3 -22  -2   -8.35   15.43   0
  -4  22  -2  200.72   22.21   0
  -4 -22  -2  169.04   22.51   0
   4  22   2  192.32   21.99   0
   4 -22   2  163.71   16.19   0
  -4 -22  -2  149.96   16.31   0
   5  22   2   19.25   14.89   0
  -5  22  -2   21.05   21.52   0
  -5 -22  -2   11.04   15.44   0
   5 -22   2   17.12   15.10   0
  -5 -22  -2   11.41   21.54   0
   4 -23  -2   32.81   24.52   0
   4  23  -2   12.89   24.89   0
  -4 -23   2   34.06   24.33   0
   4 -23  -2   25.68   24.02   0
  -4  23   2   25.93   24.51   0
   3  23  -2   38.45   21.90   0
  -3  23   2   45.69   15.22   0
  -3 -23   2   39.88   21.90   0
   3 -23  -2   42.31   15.25   0
   3 -23  -2   50.58   15.30   0
   2  23  -2    7.37   15.20   0
  -2  23   2    2.93   15.16   0
  -2 -23   2  -15.18   21.66   0
   2 -23  -2    8.89   21.47   0
   2 -23  -2    0.72   15.46   0
   1  23  -2   32.46   15.33   0
  -1  23   2   22.85   15.32   0
  -1 -23   2    6.42   15.78   0
   1 -23  -2   27.90   15.23   0
   1 -23  -2   10.66   15.56   0
   0 -23  -2   24.63   21.68   0
   0  23  -2    8.38   15.26   0
   0  23   2   -2.04   21.69   0
   0 -23   2   11.57   21.60   0
   0 -23  -2   22.41   15.02   0
  -1 -23  -2   -3.17   15.67   0
  -1  23  -2   16.47   15.34   0
   1  23   2  -10.43   15.53   0
   1 -23   2   15.66   21.50   0
  -1 -23  -2    0.98   21.57   0
  -2 -23  -2  -17.07   21.64   0
  -2  23  -2   13.66   15.07   0
   2  23   2   13.52   21.33   0
   2 -23   2   14.41   21.25   0
  -2 -23  -2    9.72   15.30   0
  -3 -23  -2   40.87   21.90   0
  -3  23  -2   38.28   23.27   0
   3 -23   2   38.95   15.14   0
   3  23   2   50.87   23.19   0
  -3 -23  -2   27.32   21.75   0
  -4  23  -2  -15.62   17.52   0
  -4 -23  -2    9.64   17.48   0
   4  23   2    5.42   17.21   0
   4 -23   2   -6.72   24.49   0
  -4 -23  -2    5.06   24.53   0
   1 -24  -2   -1.63   17.27   0
   0 -24  -2   52.39   17.65   0
   0  24  -2   58.20   17.63   0
   0  24   2   85.48   17.45   0
   0 -24   2   46.56   17.64   0
   0 -24  -2   60.96   24.30   0
  -1  24  -2   15.03   17.11   0
   1 -24   2   11.16   17.13   0
  11  -1  -3   40.94   36.59   0
  11  -1  -3   42.25   33.45   0
  10  -1  -3   26.22   26.07   0
  10  -1  -3   26.26   22.73   0
  10   1  -3   23.87   29.41   0
  10   1  -3   15.72   26.30   0
  -9  -1   3  170.12   21.28   0
   9  -1  -3  182.47   25.30   0
   9   1  -3  186.42   25.32   0
   9   1  -3  185.38   25.64   0
   9  -1  -3  171.22   20.97   0
  -8   1   3  640.65   25.20   0
   8   1  -3  579.69   25.67   0
   8  -1  -3  649.65   25.39   0
  -8  -1   3  652.80   29.22   0
   8   1  -3  646.25   26.09   0
   8  -1  -3  633.55   25.32   0
  -7  -1   3  172.63   21.75   0
   7   1  -3  165.33   26.27   0
  -7   1   3  183.64   21.52   0
   7   1  -3  178.46   22.14   0
   7  -1  -3  185.54   21.86   0
  -7   1   3  176.11   21.23   0
   7  -1  -3  173.48   21.84   0
   6   1  -3  730.01   27.87   0
   6  -1  -3  840.67   28.28   0
   6  -1  -3  738.16   21.99   0
  -6  -1   3  798.77   28.14   0
   6   1  -3  840.34   28.66   0
  -6   1   3  795.21   27.77   0
  -6   1   3  780.41   27.28   0
  -5   1   3  677.65   30.05   0
  -5  -1   3  619.55   24.16   0
   5  -1  -3  751.69   31.05   0
   5   1  -3  682.88   24.90   0
   5  -1  -3  681.03   30.48   0
  -5   1   3  658.09   29.77   0
   5   1  -3  650.31   30.82   0
  -4  -1   3   28.57   23.25   0
  -4   1   3   40.12   23.07   0
   4  -1  -3   40.20   23.84   0
   4   1  -3   40.53   23.70   0
   4  -1  -3   33.54   16.64   0
  -4   1   3   40.19   23.15   0
   4   1  -3   44.13   23.21   0
  -3   1   3  461.85   24.68   0
   3  -1  -3  469.65   25.57   0
  -3  -1   3  456.98   19.63   0
   3  -1  -3  447.15   25.04   0
  -3   1   3  425.60   24.90   0
   3   1  -3  482.43   25.78   0
   3   1  -3  461.74   25.10   0
   2  -1  -3  627.65   25.94   0
  -2  -1   3  635.08   21.10   0
  -2   1   3  665.23   25.97   0
   2  -1  -3  688.00   26.79   0
  -2   1   3  624.30   25.89   0
   2   1  -3  662.42   21.49   0
   2   1  -3  625.99   26.14   0
  -1   1   3  119.29   16.95   0
   1  -1  -3  113.23   16.82   0
  -1   1   3  117.89   16.89   0
   1   1  -3  113.51   17.30   0
  -1  -1   3  117.91   16.95   0
   1  -1  -3  119.96   17.48   0
   1   1  -3  116.12   16.73   0
   0   1  -3 1835.00   28.92   0
   0   1   3 1951.29   34.06   0
   0  -1  -3 1851.00   33.00   0
   0  -1  -3 1775.73   33.11   0
   0   1   3 1729.35   32.74   0
   0  -1   3 1802.81   28.87   0
   0   1  -3 1715.69   32.76   0
  -1   1  -3   85.17   23.18   0
   1   1   3   91.04   23.34   0
  -1  -1  -3   90.25   22.84   0
   1   1   3   95.75   16.44   0
  -1   1  -3  102.28   22.69   0
  -1  -1  -3   97.27   16.68   0
   1  -1   3  108.22   23.43   0
  -2   1  -3  900.24   27.25   0
   2   1   3 1052.52   29.07   0
  -2  -1  -3  912.90   27.04   0
   2   1   3  855.09   22.67   0
  -2   1  -3  858.22   21.98   0
  -2  -1  -3  879.59   22.69   0
   2  -1   3  953.81   23.50   0
  -3   1  -3  818.59   27.05   0
   3   1   3  919.22   23.57   0
  -3   1  -3  826.97   26.52   0
   3  -1   3  872.32   23.00   0
  -3  -1  -3  845.84   22.49   0
  -3  -1  -3  832.69   27.32   0
  -4   1  -3  204.35   24.08   0
   4   1   3  213.12   25.54   0
  -4  -1  -3  191.24   24.30   0
   4  -1   3  197.35   19.05   0
  -4  -1  -3  177.05   17.92   0
  -4   1  -3  193.52   23.68   0
  -5  -1  -3  845.21   30.61   0
  -5   1  -3  850.70   30.11   0
   5   1   3  919.76   31.82   0
  -5  -1  -3  807.00   30.10   0
  -5   1  -3  791.72   23.47   0
   5  -1   3  918.83   31.79   0
  -6  -1  -3    5.76   21.95   0
   6   1   3   10.01   16.26   0
  -6  -1  -3    2.62   21.78   0
  -6   1  -3    0.17   21.47   0
   6  -1   3    6.79   22.45   0
  -6   1  -3   14.60   21.64   0
  -7  -1  -3  258.73   21.86   0
   7   1   3  276.42   22.57   0
  -7   1  -3  263.06   21.77   0
  -7  -1  -3  252.22   21.84   0
   7  -1   3  278.67   22.45   0
  -7   1  -3  246.36   21.44   0
   8   1   3    6.14   24.01   0
  -8  -1  -3   -0.19   18.83   0
  -8   1  -3    0.66   19.01   0
  -8  -1  -3   11.28   18.74   0
  -8   1  -3    6.60   18.74   0
   8  -1   3    5.51   19.52   0
   9   1   3    0.88   23.58   0
   9  -1   3    4.84   18.95   0
  -9  -1  -3    4.90   22.39   0
  -9  -1  -3    2.69   18.35   0
  -9   1  -3   -1.30   18.17   0
  -9   1  -3   -0.59   18.23   0
  10   1   3   24.15   26.77   0
  10  -1   3   20.87   25.64   0
 -10  -1  -3   17.99   27.57   0
 -10   1  -3   23.53   19.46   0
 -10  -1  -3   23.14   23.33   0
 -10   1  -3   16.11   19.76   0
 -11   1  -3   54.81   25.04   0
  11  -1   3   55.84   25.82   0
 -11   1  -3   55.91   28.75   0
  11  -2  -3    7.51   25.49   0
  11  -2  -3   10.86   25.47   0
  10  -2  -3    1.35   18.21   0
  10   2  -3    3.87   31.44   0
  10   2  -3    4.18   31.51   0
  10  -2  -3    6.57   22.12   0
  -9  -2   3    0.29   22.61   0
   9  -2  -3    2.01   18.99   0
   9   2  -3    4.69   23.12   0
   9   2  -3    0.16   23.26   0
  -9   2   3    1.72   18.11   0
   9  -2  -3    2.10   19.03   0
   8   2  -3   63.47   19.94   0
   8  -2  -3   72.92   20.33   0
   8  -2  -3   61.41   19.98   0
   8   2  -3   67.17   24.65   0
  -8   2   3   66.84   19.83   0
  -8   2   3   63.26   19.29   0
  -8  -2   3   73.87   19.50   0
   7   2  -3  809.72   30.85   0
  -7  -2   3  786.33   26.74   0
   7  -2  -3  837.01   26.46   0
   7   2  -3  855.86   27.72   0
   7  -2  -3  820.23   26.06   0
  -7   2   3  817.52   25.82   0
  -7   2   3  779.83   25.69   0
   6   2  -3 1143.30   30.22   0
  -6   2   3 1125.81   29.45   0
   6  -2  -3 1234.79   30.13   0
  -6  -2   3 1091.08   29.97   0
   6  -2  -3 1157.87   29.49   0
   6   2  -3 1181.47   30.96   0
  -6   2   3 1128.23   29.05   0
   5   2  -3  530.36   29.56   0
  -5   2   3  524.70   21.77   0
   5  -2  -3  556.78   22.62   0
   5  -2  -3  540.26   29.04   0
  -5  -2   3  526.40   29.16   0
  -5   2   3  542.45   28.41   0
   5   2  -3  504.31   23.48   0
   4   2  -3 1362.06   31.78   0
   4  -2  -3 1274.78   25.63   0
   4  -2  -3 1368.32   31.74   0
  -4   2   3 1279.13   25.61   0
  -4  -2   3 1331.59   31.40   0
   4   2  -3 1385.92   32.36   0
  -4   2   3 1342.55   30.98   0
   3   2  -3  686.14   26.54   0
  -3   2   3  665.89   21.03   0
  -3   2   3  710.45   26.08   0
   3   2  -3  729.24   22.05   0
   3  -2  -3  762.89   26.95   0
  -3  -2   3  670.04   21.01   0
   3  -2  -3  710.90   21.41   0
   2   2  -3  357.22   24.72   0
   2   2  -3  342.27   24.21   0
  -2   2   3  351.47   18.31   0
   2  -2  -3  321.56   18.26   0
   2  -2  -3  359.37   18.74   0
  -2   2   3  306.56   18.01   0
  -2  -2   3  333.36   24.00   0
   1   2  -3    9.09   15.72   0
  -1   2   3    0.34   22.13   0
   1  -2  -3   13.60   22.45   0
   1  -2  -3   15.81   15.67   0
  -1   2   3    9.13   15.61   0
  -1  -2   3   22.33   21.88   0
   0   2  -3    3.84   15.93   0
   0   2   3   21.69   22.54   0
   0  -2  -3    5.19   22.38   0
   0  -2  -3   13.84   22.27   0
   0   2   3   12.35   22.27   0
   0  -2   3    7.32   22.58   0
  -1   2  -3  269.47   18.05   0
   1   2   3  270.33   23.48   0
  -1  -2  -3  282.28   23.93   0
  -1  -2  -3  263.00   17.82   0
   1   2   3  289.43   18.50   0
   1  -2   3  276.40   24.21   0
  -2   2  -3  942.87   27.35   0
   2   2   3 1026.80   28.63   0
  -2  -2  -3  925.46   27.16   0
  -2  -2  -3  937.12   27.43   0
   2   2   3  950.67   27.34   0
   2  -2   3 1034.15   23.39   0
  -3   2  -3  110.17   22.74   0
   3   2   3  127.35   23.96   0
  -3  -2  -3  118.96   22.37   0
  -3  -2  -3  114.94   22.66   0
   3   2   3  105.50   22.63   0
   3  -2   3  102.82   23.52   0
  -4   2  -3  673.78   27.43   0
  -4  -2  -3  648.98   27.09   0
   4   2   3  743.25   29.32   0
   4   2   3  651.00   27.91   0
  -4  -2  -3  665.74   28.21   0
   4  -2   3  707.37   28.21   0
  -5   2  -3  713.11   28.82   0
   5   2   3  743.77   30.53   0
  -5  -2  -3  705.39   28.77   0
  -5  -2  -3  669.58   23.62   0
   5  -2   3  732.85   23.27   0
  -6  -2  -3  634.39   26.79   0
   6   2   3  702.34   22.12   0
  -6   2  -3  676.48   25.82   0
  -6  -2  -3  642.11   26.65   0
   6  -2   3  700.48   26.42   0
  -7  -2  -3  265.93   22.27   0
   7   2   3  293.28   22.88   0
  -7   2  -3  266.25   21.72   0
  -7  -2  -3  272.14   21.92   0
  -7   2  -3  255.36   21.41   0
   7  -2   3  286.29   22.42   0
  -8   2  -3   89.64   19.42   0
  -8  -2  -3   82.32   19.61   0
  -8  -2  -3   80.93   19.47   0
  -8   2  -3   84.62   19.78   0
   8  -2   3  101.15   20.24   0
   8   2   3  101.79   20.46   0
  -9  -2  -3  130.96   23.77   0
   9   2   3  135.10   24.96   0
  -9  -2  -3  114.68   19.97   0
   9  -2   3  140.07   20.04   0
  -9   2  -3  125.66   19.28   0
  -9   2  -3  122.58   19.62   0
 -10  -2  -3   14.38   25.72   0
  10  -2   3   12.17   21.76   0
 -10  -2  -3   13.94   25.85   0
  10   2   3   13.57   31.00   0
 -10   2  -3    6.38   25.81   0
 -10   2  -3   11.64   20.90   0
 -11   2  -3   -2.71   24.65   0
 -11   2  -3   10.34   24.04   0
  11  -2   3    1.81   20.78   0
  12  -2   3   91.33   32.30   0
 -12   2  -3   89.20   34.44   0
 -12   2  -3   83.70   34.54   0
  12  -3  -3   26.14   31.50   0
  12  -3  -3   23.91   28.09   0
  11  -3  -3   -6.22   25.60   0
  11  -3  -3    0.33   25.16   0
  10   3  -3    5.35   37.04   0
  10  -3  -3    1.85   18.38   0
  10   3  -3    3.38   36.04   0
 -10   3   3    9.77   22.88   0
  10  -3  -3    1.56   20.19   0
   9  -3  -3   10.60   19.09   0
  -9   3   3   11.04   22.69   0
   9   3  -3    5.74   23.20   0
   9   3  -3    8.36   23.34   0
   9  -3  -3   16.18   18.74   0
  -9  -3   3   15.81   22.62   0
  -8  -3   3    2.49   18.82   0
   8  -3  -3   -0.41   19.62   0
   8   3  -3   -2.70   19.71   0
  -8   3   3   -2.05   19.05   0
   8   3  -3    6.63   23.57   0
   8  -3  -3    5.46   19.33   0
   7  -3  -3   22.03   20.17   0
   7   3  -3   23.71   19.90   0
  -7   3   3   20.88   19.69   0
  -7  -3   3   24.17   19.38   0
   7  -3  -3   16.87   19.98   0
   7   3  -3   25.59   19.84   0
  -7   3   3   27.07   19.75   0
  -6  -3   3   93.21   16.48   0
   6   3  -3  112.84   22.70   0
   6  -3  -3  131.48   22.58   0
   6  -3  -3  109.30   16.32   0
  -6   3   3  117.53   22.01   0
   6   3  -3  111.16   22.99   0
  -6   3   3  118.05   22.17   0
   5  -3  -3  175.81   26.03   0
   5   3  -3  154.68   25.79   0
  -5   3   3  167.05   25.20   0
   5  -3  -3  164.79   18.68   0
  -5   3   3  157.54   18.34   0
   5   3  -3  172.21   26.00   0
  -5  -3   3  160.96   25.38   0
   4  -3  -3   10.37   22.94   0
   4   3  -3   15.28   23.04   0
   4   3  -3    5.39   17.00   0
   4  -3  -3    4.74   23.46   0
  -4   3   3    4.57   22.94   0
  -4   3   3    4.36   16.10   0
  -4  -3   3    7.56   22.83   0
   3   3  -3    4.34   22.27   0
   3  -3  -3   20.75   15.69   0
   3  -3  -3   22.98   22.50   0
  -3   3   3   20.70   15.69   0
  -3   3   3   17.50   15.88   0
  -3  -3   3   17.14   15.50   0
  -2   3   3  271.69   22.99   0
   2   3  -3  240.72   17.45   0
  -2   3   3  241.01   17.09   0
   2  -3  -3  231.71   17.33   0
   2  -3  -3  261.41   23.64   0
  -2  -3   3  240.92   22.97   0
  -1   3   3 1134.69   28.18   0
   1   3  -3 1031.01   23.13   0
   1  -3  -3 1061.84   27.65   0
   1  -3  -3  978.91   22.93   0
  -1   3   3 1008.56   27.52   0
  -1  -3   3 1017.31   23.28   0
   0  -3   3  322.56   18.22   0
   0   3  -3  330.71   18.44   0
   0   3   3  362.99   24.46   0
   0  -3  -3  356.79   18.52   0
   0  -3  -3  345.37   23.95   0
   0   3   3  333.75   18.25   0
   1  -3   3  977.80   22.88   0
  -1   3  -3  906.25   22.25   0
   1   3   3 1109.75   28.43   0
  -1  -3  -3 1011.22   27.51   0
   1   3   3  980.81   22.99   0
  -1  -3  -3 1020.41   22.88   0
   2  -3   3  187.47   17.25   0
   2   3   3  202.40   17.57   0
  -2   3  -3  193.41   16.77   0
   2   3   3  150.41   16.58   0
  -2  -3  -3  165.23   16.70   0
  -2  -3  -3  167.31   16.71   0
   3  -3   3   16.70   16.56   0
   3   3   3   16.83   16.71   0
  -3   3  -3   22.38   22.63   0
  -3  -3  -3   18.88   21.93   0
  -3  -3  -3   19.80   22.42   0
   3   3   3   18.44   22.42   0
   4  -3   3  105.96   24.08   0
   4   3   3  104.92   17.51   0
   4   3   3   82.61   23.05   0
  -4   3  -3   91.14   16.68   0
  -4  -3  -3   97.03   23.45   0
  -4  -3  -3   96.05   22.57   0
   5  -3   3   98.45   18.14   0
   5   3   3  111.93   18.38   0
  -5   3  -3  112.89   24.49   0
  -5  -3  -3  107.28   17.57   0
   5   3   3  104.69   24.58   0
  -5  -3  -3  100.88   17.84   0
   6   3   3  452.75   24.94   0
  -6   3  -3  369.31   18.24   0
  -6  -3  -3  405.97   23.61   0
  -6  -3  -3  400.16   24.04   0
   6  -3   3  444.18   18.91   0
  -7  -3  -3   36.17   19.55   0
  -7  -3  -3   32.09   19.44   0
  -7   3  -3   24.72   14.13   0
   7   3   3   29.54   20.12   0
   7  -3   3   35.65   20.24   0
  -8  -3  -3  474.11   23.45   0
   8   3   3  501.08   28.24   0
  -8  -3  -3  479.36   23.54   0
  -8   3  -3  481.97   22.76   0
   8  -3   3  484.42   23.19   0
  -9  -3  -3  202.98   24.75   0
  -9  -3  -3  199.64   24.49   0
  -9   3  -3  196.84   19.99   0
   9  -3   3  220.40   20.82   0
  -9   3  -3  208.33   20.26   0
   9   3   3  218.72   21.60   0
 -10  -3  -3  152.12   31.86   0
 -10  -3  -3  148.57   31.47   0
  10  -3   3  156.23   28.01   0
 -10   3  -3  149.24   26.70   0
  10   3   3  153.21   28.80   0
 -10   3  -3  130.33   22.67   0
 -11   3  -3   33.75   20.26   0
  11  -3   3   32.50   21.08   0
 -11   3  -3   43.23   24.43   0
 -12   3  -3   25.75   23.59   0
 -12   3  -3   24.55   27.38   0
  12  -3   3   27.51   24.40   0
  12  -4  -3   13.04   24.26   0
  12  -4  -3   18.32   19.72   0
 -11   4   3   49.19   24.84   0
  11  -4  -3   48.57   21.14   0
  11  -4  -3   49.03   25.85   0
  10  -4  -3   64.09   22.37   0
  10   4  -3   56.60   38.51   0
  10   4  -3   55.40   38.51   0
  10  -4  -3   42.76   22.47   0
 -10   4   3   62.63   21.51   0
 -10  -4   3   55.58   34.83   0
  -9  -4   3  193.51   24.86   0
   9  -4  -3  199.30   20.50   0
   9   4  -3  184.87   21.40   0
   9  -4  -3  187.49   20.50   0
   9   4  -3  182.80   25.45   0
  -9   4   3  199.89   19.95   0
   8  -4  -3   11.91   19.37   0
  -8  -4   3    5.40   22.85   0
   8  -4  -3    6.16   19.36   0
   8   4  -3    6.03   19.30   0
   8   4  -3    9.22   19.16   0
  -8   4   3   -3.84   18.95   0
   7  -4  -3   42.85   20.45   0
   7  -4  -3   39.63   19.74   0
   7   4  -3   41.13   20.07   0
  -7  -4   3   39.33   19.48   0
   7   4  -3   44.11   19.98   0
  -7   4   3   32.52   19.61   0
  -7   4   3   43.38   19.67   0
  -6   4   3   78.16   21.28   0
   6  -4  -3   84.64   21.33   0
   6  -4  -3   72.73   21.83   0
   6   4  -3   70.41   22.07   0
  -6  -4   3   65.47   21.37   0
  -6   4   3   71.85   21.23   0
   6   4  -3   65.67   21.42   0
   5  -4  -3   12.96   23.62   0
   5   4  -3   16.56   23.84   0
   5  -4  -3   14.94   24.27   0
  -5   4   3    9.16   16.71   0
  -5   4   3    4.88   23.66   0
  -5  -4   3   19.24   23.25   0
  -4   4   3  286.35   23.87   0
   4   4  -3  294.67   24.15   0
   4  -4  -3  282.67   23.97   0
  -4   4   3  269.66   23.71   0
   4  -4  -3  288.11   24.45   0
  -4  -4   3  269.36   24.15   0
  -3  -4   3  110.96   23.01   0
   3   4  -3  111.72   23.35   0
   3  -4  -3   90.40   17.06   0
   3  -4  -3  114.92   23.93   0
  -3   4   3   93.25   16.66   0
  -3   4   3  103.42   23.30   0
  -2  -4   3  233.69   23.11   0
   2   4  -3  238.75   23.16   0
   2  -4  -3  225.95   23.08   0
   2  -4  -3  262.09   23.62   0
  -2   4   3  234.11   23.00   0
  -2   4   3  256.82   23.35   0
  -1  -4   3  114.74   22.45   0
   1   4  -3  111.10   16.52   0
   1  -4  -3  123.19   16.39   0
  -1   4   3  124.59   16.00   0
   1  -4  -3  138.87   22.44   0
  -1   4   3  129.80   22.69   0
   0  -4   3  209.76   23.16   0
   0   4  -3  189.81   22.86   0
   0   4   3  198.74   22.75   0
   0  -4  -3  202.78   22.87   0
   0  -4  -3  215.31   16.97   0
   0   4   3  209.48   17.51   0
   1  -4   3   22.82   15.83   0
  -1   4  -3   29.10   15.42   0
   1   4   3   26.20   21.18   0
  -1  -4  -3   34.74   21.69   0
  -1  -4  -3   33.88   15.02   0
   1   4   3   38.35   15.96   0
   2  -4   3  170.22   23.64   0
  -2  -4  -3  168.89   16.57   0
  -2  -4  -3  139.27   22.39   0
   2   4   3  141.94   16.48   0
  -2   4  -3  154.61   16.66   0
   2   4   3  187.04   23.65   0
   3  -4   3  235.01   18.50   0
  -3  -4  -3  200.83   17.60   0
  -3   4  -3  207.83   17.58   0
  -3  -4  -3  201.01   24.54   0
   3   4   3  220.34   17.87   0
   3   4   3  222.72   18.74   0
   4  -4   3  675.70   23.34   0
  -4   4  -3  627.25   22.18   0
  -4  -4  -3  553.61   22.57   0
  -4  -4  -3  632.89   29.90   0
   4   4   3  621.26   29.51   0
   4   4   3  657.62   24.02   0
   5  -4   3   21.82   24.12   0
  -5   4  -3   19.12   23.32   0
  -5  -4  -3   37.05   22.61   0
  -5  -4  -3   28.10   23.06   0
   5   4   3   26.34   16.49   0
   5   4   3   33.18   24.04   0
   6  -4   3  237.09   22.83   0
  -6  -4  -3  196.43   21.88   0
   6   4   3  234.26   23.04   0
  -6   4  -3  220.61   22.06   0
  -6  -4  -3  224.23   22.34   0
   6   4   3  206.91   16.61   0
   7  -4   3   78.67   20.68   0
   7   4   3   84.58   20.68   0
  -7  -4  -3   63.62   20.00   0
  -7   4  -3   62.73   20.27   0
  -7  -4  -3   77.01   24.21   0
  -8  -4  -3  126.84   20.13   0
  -8  -4  -3  131.28   23.61   0
  -8   4  -3  124.00   20.30   0
   8   4   3  120.69   20.73   0
   8  -4   3  124.53   20.38   0
  -9  -4  -3   73.67   23.25   0
  -9  -4  -3   64.56   23.01   0
   9   4   3   69.85   19.94   0
   9  -4   3   65.50   19.52   0
  -9   4  -3   64.63   19.00   0
 -10   4  -3  176.57   22.47   0
 -10  -4  -3  175.82   27.71   0
 -10   4  -3  174.23   22.07   0
  10  -4   3  171.51   23.14   0
 -10  -4  -3  171.14   27.60   0
 -11   4  -3   98.25   24.91   0
  11  -4   3   98.27   25.85   0
 -11   4  -3   82.13   20.46   0
 -12   4  -3   74.03   23.97   0
  12  -4   3   74.13   24.57   0
 -12   4  -3   67.10   23.97   0
  13  -4   3   76.08   35.58   0
 -13   4  -3   73.56   34.56   0
 -13   4  -3   70.50   31.17   0
  13  -4   3   66.21   36.01   0
  13  -5  -3    1.27   31.01   0
  13  -5  -3    2.63   30.71   0
 -12   5   3  199.93   21.53   0
  12  -5  -3  236.88   26.35   0
  12  -5  -3  241.56   26.34   0
  11  -5  -3    3.17   20.54   0
 -11   5   3   16.05   19.55   0
  11  -5  -3    1.29   25.09   0
  10  -5  -3  555.49   25.44   0
  10   5  -3  469.99   37.24   0
  10   5  -3  557.96   40.90   0
  10  -5  -3  546.23   25.50   0
 -10   5   3  541.68   24.99   0
 -10  -5   3  548.45   38.01   0
   9  -5  -3   34.65   13.60   0
   9  -5  -3   28.25   18.91   0
  -9  -5   3   38.04   22.53   0
   9   5  -3   27.47   19.33   0
  -9   5   3   40.06   18.32   0
   9   5  -3   40.37   23.20   0
   8  -5  -3  494.53   22.64   0
   8  -5  -3  492.52   22.42   0
  -8  -5   3  472.70   27.08   0
  -8   5   3  489.35   22.16   0
   8   5  -3  457.04   27.36   0
   8   5  -3  455.60   23.75   0
   7   5  -3   65.61   20.17   0
   7  -5  -3   66.52   20.43   0
   7   5  -3   54.68   20.23   0
   7  -5  -3   73.44   19.66   0
  -7   5   3   65.66   19.50   0
  -7  -5   3   65.11   19.57   0
   6  -5  -3  313.57   16.81   0
   6  -5  -3  315.19   17.20   0
  -6   5   3  314.50   22.22   0
   6   5  -3  273.97   22.66   0
  -6   5   3  300.82   22.07   0
  -6  -5   3  285.78   22.36   0
  -5   5   3  152.31   23.27   0
   5  -5  -3  152.77   23.40   0
  -5   5   3  135.53   23.43   0
   5  -5  -3  138.84   23.99   0
   5   5  -3  125.23   17.25   0
  -5  -5   3  138.85   23.44   0
  -4  -5   3  372.96   20.74   0
  -4   5   3  396.81   20.36   0
   4  -5  -3  407.06   20.85   0
   4  -5  -3  433.23   20.88   0
   4   5  -3  335.66   20.94   0
  -4   5   3  404.22   20.53   0
  -3  -5   3  505.72   25.65   0
  -3   5   3  469.80   19.70   0
   3  -5  -3  523.74   19.95   0
   3  -5  -3  523.17   25.75   0
   3   5  -3  502.10   25.94   0
  -3   5   3  489.20   25.37   0
  -2  -5   3   83.56   22.73   0
   2  -5  -3   95.70   23.01   0
  -2   5   3   81.18   16.76   0
   2   5  -3   86.46   22.70   0
   2  -5  -3   92.41   16.63   0
  -2   5   3   98.23   22.75   0
  -1  -5   3  724.32   25.77   0
   1  -5  -3  689.61   20.28   0
   1   5  -3  693.39   25.63   0
  -1   5   3  775.37   20.86   0
   1  -5  -3  713.45   20.64   0
  -1   5   3  692.74   20.20   0
   0  -5   3  277.10   17.67   0
   0  -5  -3  289.37   17.61   0
   0   5  -3  290.54   17.75   0
   0  -5  -3  298.58   23.35   0
   0   5   3  325.55   24.02   0
   0   5   3  289.54   17.38   0
   1  -5   3  571.01   25.47   0
  -1  -5  -3  541.90   24.94   0
  -1   5  -3  567.57   24.92   0
  -1  -5  -3  536.16   19.39   0
   1   5   3  645.39   25.95   0
   1   5   3  519.81   24.80   0
   2  -5   3  177.57   24.19   0
  -2  -5  -3  156.17   16.99   0
   2   5   3  140.16   17.08   0
  -2   5  -3  148.54   17.37   0
  -2  -5  -3  138.35   22.90   0
   2   5   3  175.31   24.35   0
   3   5   3  475.16   20.27   0
   3  -5   3  449.80   19.80   0
  -3   5  -3  404.07   18.94   0
  -3  -5  -3  422.68   19.29   0
  -3  -5  -3  423.94   19.32   0
   3   5   3  413.94   19.09   0
   4  -5   3  136.57   19.28   0
  -4  -5  -3  106.64   18.49   0
   4   5   3  137.85   19.28   0
  -4  -5  -3  140.54   25.81   0
  -4   5  -3  132.54   25.68   0
   4   5   3  139.12   25.62   0
   5  -5   3  539.16   25.13   0
   5   5   3  491.71   25.07   0
  -5  -5  -3  482.04   19.17   0
  -5  -5  -3  496.83   24.90   0
  -5   5  -3  479.20   24.61   0
   5   5   3  528.56   26.01   0
   6  -5   3  352.15   22.76   0
   6   5   3  345.71   23.20   0
  -6  -5  -3  312.67   22.30   0
  -6  -5  -3  319.46   22.50   0
  -6   5  -3  299.52   16.60   0
   6   5   3  332.51   22.59   0
   7  -5   3  447.47   22.59   0
   7   5   3  410.07   22.92   0
  -7  -5  -3  421.80   22.66   0
  -7   5  -3  414.51   16.92   0
  -7  -5  -3  423.07   22.80   0
   7   5   3  453.69   23.43   0
   8   5   3  193.70   21.36   0
   8  -5   3  206.53   20.41   0
  -8  -5  -3  176.87   20.15   0
  -8   5  -3  183.53   20.62   0
  -8  -5  -3  197.90   24.29   0
  -9  -5  -3  181.14   20.54   0
  -9  -5  -3  191.27   20.12   0
  -9   5  -3  202.25   19.55   0
   9  -5   3  209.57   20.05   0
 -10   5  -3   37.45   20.95   0
 -10  -5  -3   27.46   26.16   0
 -10  -5  -3   35.99   25.94   0
  10  -5   3   36.38   21.92   0
 -11   5  -3  109.40   20.26   0
 -11   5  -3  100.27   20.30   0
  11  -5   3   95.77   21.10   0
 -12   5  -3   55.42   19.21   0
 -12   5  -3   58.41   23.40   0
  12  -5   3   46.39   20.31   0
 -13   5  -3   48.00   26.59   0
  13  -5   3   45.37   27.36   0
 -13   5  -3   44.30   26.66   0
  13  -5   3   44.09   22.38   0
 -13   6   3    9.77   26.03   0
  13  -6  -3    6.01   26.88   0
  13  -6  -3    3.95   31.19   0
  12  -6  -3   28.41   19.50   0
 -12   6   3   18.22   19.14   0
  12  -6  -3   17.32   20.00   0
  11  -6  -3   40.35   20.56   0
 -11   6   3   43.14   19.75   0
  11  -6  -3   38.95   20.49   0
  10  -6  -3   73.45   21.97   0
  10  -6  -3   66.82   21.99   0
  10   6  -3   61.86   27.10   0
 -10  -6   3   70.87   26.76   0
  10   6  -3   74.14   30.97   0
 -10   6   3   85.45   20.99   0
  -9  -6   3   33.55   18.48   0
   9  -6  -3   43.81   18.82   0
   9  -6  -3   47.24   18.74   0
  -9   6   3   39.51   18.43   0
   9   6  -3   36.13   18.80   0
   9   6  -3   42.97   23.07   0
   8  -6  -3  167.78   20.25   0
   8  -6  -3  166.09   20.15   0
  -8   6   3  170.00   20.01   0
   8   6  -3  157.76   20.69   0
  -8  -6   3  167.32   24.13   0
   8   6  -3  162.13   20.65   0
   7  -6  -3  299.60   21.12   0
   7  -6  -3  301.67   21.49   0
   7   6  -3  290.71   21.84   0
  -7   6   3  274.18   21.33   0
  -7  -6   3  298.33   21.64   0
   6  -6  -3  551.56   23.25   0
   6  -6  -3  558.18   23.52   0
  -6   6   3  561.12   22.92   0
   6   6  -3  556.80   24.05   0
  -6  -6   3  561.04   23.65   0
  -5  -6   3   94.41   21.81   0
  -5   6   3   90.09   15.91   0
   5  -6  -3   88.51   16.14   0
   5  -6  -3  102.69   16.61   0
  -5   6   3   99.74   15.90   0
   5   6  -3  100.06   22.23   0
  -4   6   3  443.23   19.57   0
   4  -6  -3  431.01   26.22   0
  -4  -6   3  374.82   19.50   0
  -4   6   3  417.58   25.56   0
   4  -6  -3  450.26   20.33   0
   4   6  -3  405.70   19.96   0
   3  -6  -3   46.26   19.01   0
  -3  -6   3   46.26   15.66   0
   3  -6  -3   49.50   25.28   0
   3   6  -3   52.00   26.93   0
  -3   6   3   47.46   19.01   0
  -3   6   3   75.08   24.48   0
   2  -6  -3  423.44   19.15   0
  -2  -6   3  439.92   25.29   0
   2  -6  -3  433.89   19.55   0
  -2   6   3  432.02   18.72   0
   2   6  -3  405.03   19.24   0
  -2   6   3  441.03   19.44   0
  -1   6   3  275.50   24.43   0
   1  -6  -3  253.46   17.87   0
  -1  -6   3  243.65   24.14   0
   1   6  -3  217.14   17.84   0
  -1   6   3  255.69   17.54   0
   1  -6  -3  262.07   24.39   0
   0   6  -3  521.74   19.49   0
   0  -6  -3  526.98   19.68   0
   0   6   3  587.70   26.11   0
   0  -6   3  558.84   25.61   0
   0  -6  -3  541.21   25.35   0
   0   6   3  544.35   19.51   0
   1   6   3  106.40   17.39   0
  -1  -6  -3  102.73   23.41   0
   1  -6   3   98.94   17.29   0
   1   6   3   93.51   23.26   0
  -1   6  -3   93.52   17.00   0
  -1  -6  -3  110.62   16.74   0
   2   6   3  865.34   28.13   0
  -2  -6  -3  716.12   21.18   0
   2  -6   3  783.38   21.62   0
  -2  -6  -3  738.24   21.06   0
  -2   6  -3  744.30   26.47   0
   2   6   3  717.37   20.74   0
   3   6   3  201.63   20.54   0
   3  -6   3  234.59   27.64   0
  -3  -6  -3  183.78   27.30   0
  -3  -6  -3  191.35   26.41   0
  -3   6  -3  203.22   26.95   0
   3   6   3  194.54   26.91   0
   4   6   3   82.55   24.95   0
  -4  -6  -3   54.73   23.76   0
   4  -6   3   44.97   24.96   0
   4   6   3   60.14   16.72   0
  -4  -6  -3   53.31   17.24   0
  -4   6  -3   60.34   23.79   0
   5   6   3  140.48   21.75   0
   5  -6   3  127.28   16.36   0
  -5  -6  -3  126.83   15.90   0
  -5  -6  -3  151.62   21.98   0
  -5   6  -3  131.45   22.00   0
   5   6   3  156.59   16.79   0
   6  -6   3  164.43   21.24   0
  -6  -6  -3  148.18   20.56   0
   6   6   3  146.62   21.52   0
  -6  -6  -3  136.29   20.91   0
  -6   6  -3  145.00   20.81   0
   6   6   3  141.16   20.64   0
   7   6   3   99.42   20.36   0
   7  -6   3  101.20   14.73   0
  -7  -6  -3   89.99   19.62   0
  -7  -6  -3   95.39   19.98   0
   7   6   3   90.31   19.82   0
  -7   6  -3   92.13   14.36   0
   8  -6   3  140.99   14.96   0
   8   6   3  154.61   20.72   0
  -8  -6  -3  148.48   19.81   0
   8   6   3  136.75   20.45   0
  -8  -6  -3  162.01   20.14   0
  -8   6  -3  151.43   14.69   0
   9  -6   3   15.76   18.56   0
  -9  -6  -3   10.49   22.10   0
  -9  -6  -3    8.90   18.07   0
  -9   6  -3   14.70   18.02   0
 -10   6  -3   20.23   20.26   0
 -10  -6  -3    9.66   25.13   0
 -10  -6  -3   20.63   25.06   0
  10  -6   3   18.10   20.96   0
 -11   6  -3   14.40   19.72   0
  11  -6   3   21.56   20.26   0
 -12   6  -3    2.34   26.76   0
 -12   6  -3    4.42   26.49   0
  12  -6   3    0.07   22.70   0
  13  -6   3    1.06   21.66   0
 -13   6  -3   -0.09   21.21   0
 -13   6  -3    6.15   25.79   0
  13  -6   3    4.51   26.56   0
  13  -7  -3    1.37   26.95   0
  13  -7  -3    6.50   26.62   0
 -13   7   3    7.99   21.18   0
 -12   7   3   52.63   22.13   0
  12  -7  -3   43.02   22.87   0
  12  -7  -3   52.98   28.01   0
  11  -7  -3   69.55   20.65   0
 -11   7   3   64.79   19.91   0
  11  -7  -3   56.15   20.43   0
  10  -7  -3   68.44   15.16   0
  10   7  -3   68.91   26.45   0
  10  -7  -3   81.96   21.37   0
 -10  -7   3   67.40   25.74   0
  10   7  -3   65.68   25.87   0
 -10   7   3   75.53   20.71   0
   9   7  -3  134.83   19.99   0
   9  -7  -3  130.72   14.16   0
   9  -7  -3  123.23   14.32   0
   9   7  -3  136.28   23.68   0
  -9   7   3  151.96   18.66   0
  -9  -7   3  126.85   19.50   0
   8  -7  -3   36.85   19.20   0
   8  -7  -3   25.77   13.57   0
  -8   7   3   22.41   13.57   0
  -8  -7   3   16.50   18.96   0
   8   7  -3   16.89   19.35   0
   8   7  -3   19.98   19.09   0
   7  -7  -3  278.74   20.76   0
   7  -7  -3  290.61   20.96   0
  -7   7   3  267.55   20.73   0
   7   7  -3  283.77   21.45   0
  -7  -7   3  265.54   21.22   0
  -6  -7   3   60.47   19.59   0
   6  -7  -3   54.00   19.67   0
   6   7  -3   48.47   20.00   0
   6  -7  -3   40.53   14.58   0
  -6   7   3   52.69   19.49   0
   5  -7  -3  312.38   16.88   0
  -5   7   3  332.71   16.58   0
  -5  -7   3  338.13   22.36   0
   5   7  -3  267.13   17.13   0
   5  -7  -3  329.27   17.19   0
  -5   7   3  302.35   16.56   0
  -4  -7   3  794.10   20.98   0
   4  -7  -3  935.97   27.02   0
  -4   7   3  855.78   20.50   0
   4   7  -3  738.62   20.58   0
  -4   7   3  917.26   26.44   0
   4  -7  -3  799.84   20.75   0
  -3  -7   3  729.50   27.93   0
   3  -7  -3  749.88   22.05   0
  -3   7   3  711.64   21.14   0
   3   7  -3  677.70   28.02   0
   3  -7  -3  715.76   21.87   0
  -3   7   3  757.77   21.40   0
  -2   7   3  444.92   18.54   0
  -2  -7   3  398.96   18.54   0
  -2   7   3  442.55   21.29   0
   2  -7  -3  434.83   18.68   0
   2   7  -3  470.69   28.29   0
   2  -7  -3  426.21   21.58   0
  -1  -7   3 1896.33   31.17   0
  -1   7   3 2009.43   26.65   0
   1  -7  -3 2007.77   31.18   0
  -1   7   3 1950.97   30.50   0
   1   7  -3 1869.86   26.28   0
   1  -7  -3 1982.99   31.30   0
   0  -7   3  517.07   25.72   0
   0   7   3  529.93   19.96   0
   0   7   3  520.98   19.29   0
   0   7  -3  500.96   25.52   0
   0  -7  -3  504.87   19.50   0
   0  -7  -3  518.34   19.64   0
  -1  -7  -3 1848.33   31.16   0
   1  -7   3 1943.43   26.55   0
  -1  -7  -3 1669.09   25.02   0
   1   7   3 1876.91   30.54   0
  -1   7  -3 1819.52   25.31   0
   1   7   3 1836.02   26.29   0
  -2  -7  -3  119.55   19.32   0
  -2  -7  -3  132.87   27.25   0
   2  -7   3  159.49   19.65   0
   2   7   3  138.18   26.72   0
  -2   7  -3  170.94   27.10   0
   2   7   3  135.50   20.13   0
  -3   7  -3  370.54   19.09   0
   3  -7   3  411.37   26.60   0
  -3  -7  -3  358.01   19.49   0
  -3  -7  -3  351.59   19.23   0
   3   7   3  350.70   19.20   0
   3   7   3  426.25   26.88   0
   4   7   3  126.83   16.46   0
   4  -7   3  152.40   23.59   0
  -4  -7  -3  135.16   16.74   0
   4   7   3  148.04   17.22   0
  -4   7  -3  140.39   16.46   0
  -4  -7  -3  129.78   16.44   0
   5   7   3  300.86   22.54   0
  -5   7  -3  259.51   21.81   0
   5  -7   3  279.15   16.43   0
  -5  -7  -3  251.71   21.56   0
  -5  -7  -3  248.29   16.61   0
   5   7   3  240.56   16.34   0
   6  -7   3   74.65   20.48   0
   6   7   3   72.29   19.74   0
  -6  -7  -3   72.79   19.81   0
  -6  -7  -3   70.81   19.96   0
  -6   7  -3   81.87   19.91   0
   6   7   3   72.80   14.75   0
   7   7   3  165.63   20.79   0
   7  -7   3  159.22   15.30   0
  -7  -7  -3  159.95   20.14   0
  -7  -7  -3  157.07   20.15   0
   7   7   3  147.71   20.42   0
  -7   7  -3  158.20   20.17   0
   8  -7   3   32.96   19.31   0
  -8  -7  -3   30.21   18.66   0
  -8  -7  -3   32.30   18.96   0
   8   7   3   35.52   18.93   0
  -8   7  -3   25.55   13.62   0
  -9   7  -3  465.46   16.70   0
   9  -7   3  503.82   21.53   0
  -9  -7  -3  464.19   22.33   0
  -9  -7  -3  428.04   22.22   0
   9   7   3  469.26   22.92   0
 -10  -7  -3    6.48   20.25   0
  10  -7   3    4.39   20.85   0
 -10  -7  -3    7.26   20.35   0
 -10   7  -3    3.99   20.45   0
 -11   7  -3   92.07   20.19   0
 -11  -7  -3  100.92   32.05   0
 -11  -7  -3   86.86   29.24   0
  11  -7   3  105.04   20.65   0
 -12   7  -3    5.58   21.37   0
  12  -7   3    7.95   22.51   0
 -13   7  -3   53.86   21.76   0
  13  -7   3   52.74   22.59   0
 -13   7  -3   61.61   26.40   0
  13  -7   3   71.41   26.92   0
  13  -8  -3  178.56   23.67   0
  13  -8  -3  177.59   23.56   0
 -13   8   3  181.46   27.38   0
  12  -8  -3   84.06   23.20   0
 -12   8   3   82.07   22.20   0
  12  -8  -3   79.63   23.02   0
 -11  -8   3  246.53   38.08   0
 -11  -8   3  237.71   35.32   0
  11   8  -3  238.45   35.33   0
  11  -8  -3  248.63   21.73   0
 -11   8   3  244.85   20.98   0
  11   8  -3  238.31   35.19   0
  11  -8  -3  223.50   16.06   0
  10  -8  -3  165.63   21.85   0
  10   8  -3  158.37   22.51   0
  10   8  -3  148.17   27.10   0
  10  -8  -3  175.14   21.54   0
 -10  -8   3  148.48   22.18   0
 -10   8   3  168.72   21.42   0
   9   8  -3  368.75   29.06   0
   9  -8  -3  359.81   23.52   0
   9   8  -3  319.28   23.96   0
   9  -8  -3  369.77   17.84   0
  -9   8   3  390.69   23.02   0
  -9  -8   3  343.08   24.18   0
   8  -8  -3  366.44   21.22   0
   8  -8  -3  387.81   21.02   0
  -8   8   3  362.87   20.82   0
  -8  -8   3  369.07   21.49   0
   8   8  -3  356.64   21.52   0
  -7  -8   3   57.42   19.51   0
   7  -8  -3   55.06   14.11   0
   7  -8  -3   50.93   19.61   0
  -7   8   3   59.56   13.56   0
   7   8  -3   47.99   19.61   0
  -6  -8   3  547.88   22.97   0
   6  -8  -3  597.32   22.71   0
   6   8  -3  544.11   23.26   0
  -6   8   3  529.72   16.96   0
   6  -8  -3  546.41   17.22   0
  -5  -8   3  416.18   22.34   0
   5  -8  -3  421.93   17.17   0
  -5   8   3  395.23   22.11   0
   5   8  -3  402.43   22.17   0
   5  -8  -3  425.39   22.14   0
  -4  -8   3  801.78   20.12   0
   4  -8  -3  900.02   25.53   0
  -4   8   3  818.11   24.87   0
   4   8  -3  841.27   25.49   0
   4  -8  -3  834.91   25.35   0
  -3   8   3  383.78   24.83   0
  -3  -8   3  388.46   24.47   0
   3  -8  -3  394.30   25.42   0
  -3   8   3  374.04   18.04   0
   3   8  -3  397.01   24.51   0
   3  -8  -3  350.58   18.37   0
  -2   8   3 1027.72   28.80   0
  -2  -8   3  995.27   28.57   0
   2  -8  -3 1050.23   28.68   0
  -2   8   3  969.67   27.82   0
   2   8  -3  953.95   28.44   0
   2  -8  -3  976.74   28.36   0
  -1   8   3 1152.06   23.31   0
  -1  -8   3 1175.84   23.87   0
   1  -8  -3 1197.34   30.33   0
  -1   8   3 1254.74   30.19   0
   1   8  -3 1126.75   23.47   0
   1  -8  -3 1148.89   23.96   0
   0   8   3 2286.40   33.41   0
   0  -8   3 2402.77   28.65   0
   0  -8  -3 2378.18   34.23   0
   0   8  -3 2217.16   27.92   0
   0  -8  -3 2268.19   34.14   0
   0   8   3 2488.47   34.68   0
   1   8   3  340.97   20.33   0
  -1   8  -3  313.43   19.80   0
   1  -8   3  390.14   27.09   0
  -1  -8  -3  314.34   19.88   0
   1   8   3  306.71   19.47   0
  -1  -8  -3  340.81   19.94   0
  -2  -8  -3  979.17   22.30   0
   2   8   3 1067.14   22.79   0
   2  -8   3 1197.93   29.21   0
  -2  -8  -3  963.49   22.25   0
   2   8   3 1082.78   28.34   0
  -2   8  -3 1000.54   22.01   0
  -3  -8  -3   20.27   16.53   0
   3   8   3   25.32   16.18   0
   3  -8   3   40.54   16.69   0
  -3  -8  -3   29.74   15.99   0
  -3   8  -3   37.18   16.16   0
   3   8   3   36.36   16.67   0
  -4  -8  -3 1356.45   22.81   0
   4  -8   3 1458.86   22.59   0
  -4  -8  -3 1330.18   22.60   0
   4   8   3 1453.05   24.00   0
   4   8   3 1306.64   22.48   0
  -4   8  -3 1339.31   21.64   0
   5  -8   3   44.93   20.74   0
  -5  -8  -3   42.96   20.13   0
  -5  -8  -3   40.51   19.72   0
  -5   8  -3   49.15   19.92   0
   5   8   3   48.10   20.78   0
   5   8   3   47.99   19.72   0
   6  -8   3  552.61   17.44   0
  -6  -8  -3  523.21   17.54   0
  -6  -8  -3  561.30   22.73   0
   6   8   3  544.12   22.74   0
  -6   8  -3  500.21   16.86   0
   6   8   3  552.65   18.46   0
   7  -8   3  100.96   19.82   0
  -7  -8  -3   94.50   19.61   0
  -7  -8  -3  103.26   19.80   0
   7   8   3   97.08   19.67   0
  -7   8  -3  115.69   19.35   0
   8  -8   3  399.14   16.25   0
  -8  -8  -3  440.79   21.77   0
  -8  -8  -3  454.64   21.80   0
   8   8   3  431.29   21.83   0
  -8   8  -3  443.82   16.20   0
  -9   8  -3  117.25   21.71   0
   9  -8   3  110.09   22.23   0
  -9  -8  -3  109.18   21.88   0
   9   8   3  105.08   22.11   0
  -9  -8  -3  102.86   22.05   0
 -10  -8  -3  460.16   24.58   0
  10  -8   3  496.44   23.58   0
 -10   8  -3  469.48   17.68   0
 -10  -8  -3  476.10   25.05   0
  11  -8   3  101.90   20.30   0
 -11  -8  -3   88.15   25.04   0
 -11   8  -3  102.64   20.13   0
 -11  -8  -3   86.14   24.70   0
 -12   8  -3   71.00   22.24   0
  12  -8   3   78.81   22.92   0
 -13   8  -3   16.15   21.32   0
  13  -8   3   18.82   21.93   0
  13  -8   3   20.92   21.88   0
 -13   9   3    9.05   21.25   0
  13  -9  -3   -6.66   22.00   0
  13  -9  -3   11.56   21.74   0
  12  -9  -3   18.24   22.18   0
 -12   9   3   19.03   21.39   0
  12  -9  -3   -9.82   22.82   0
 -11  -9   3    7.24   27.10   0
  11  -9  -3   15.15   19.53   0
  11   9  -3    5.08   27.52   0
 -11  -9   3    4.91   23.42   0
  11   9  -3    6.64   27.52   0
 -11   9   3   -7.14   19.26   0
  11  -9  -3   -3.69   19.86   0
  10  -9  -3   40.25   14.76   0
  10   9  -3   33.28   20.69   0
  10  -9  -3   38.27   20.65   0
 -10   9   3   41.73   20.15   0
  10   9  -3   41.42   20.43   0
 -10  -9   3   43.71   24.76   0
   9  -9  -3    4.11   21.44   0
   9   9  -3    4.34   21.28   0
   9  -9  -3   -0.07   21.27   0
  -9   9   3  -12.56   21.10   0
  -9  -9   3   -3.39   20.92   0
   8   9  -3    6.17   18.53   0
   8  -9  -3    7.72   13.19   0
   8  -9  -3   10.24   13.12   0
  -8   9   3   15.81   12.77   0
  -8  -9   3   12.44   18.08   0
  -7  -9   3   -3.90   18.73   0
   7  -9  -3   -3.40   18.95   0
  -7   9   3    3.29   13.25   0
   7   9  -3    2.22   18.91   0
   7  -9  -3    4.56   13.39   0
  -6  -9   3   15.81   13.34   0
   6  -9  -3   -0.25   13.98   0
  -6   9   3   19.22   13.29   0
   6  -9  -3    8.74   13.54   0
   6   9  -3   -0.30   19.39   0
  -5  -9   3   13.45   19.23   0
   5  -9  -3   16.08   20.22   0
  -5   9   3    6.23   19.45   0
   5  -9  -3   -0.94   19.69   0
   5   9  -3   -2.11   19.80   0
   4  -9  -3   28.08   14.92   0
  -4  -9   3   18.61   20.28   0
   4  -9  -3   36.51   20.40   0
   4   9  -3   16.61   20.44   0
  -4   9   3   29.86   20.03   0
   3   9  -3    8.55   15.53   0
   3  -9  -3   25.44   15.53   0
  -3   9   3   36.85   14.96   0
  -3  -9   3   22.10   15.26   0
   3  -9  -3   27.21   14.95   0
   2  -9  -3   -3.09   16.20   0
  -2  -9   3   -3.26   15.80   0
  -2   9   3    8.28   15.85   0
   2  -9  -3    0.74   16.06   0
   2   9  -3   12.00   15.66   0
  -2   9   3    5.64   16.06   0
  -1   9   3   92.80   24.23   0
   1  -9  -3   69.53   24.13   0
  -1  -9   3   74.59   17.17   0
  -1   9   3   73.87   16.79   0
   1  -9  -3   85.21   17.02   0
   1   9  -3   73.59   23.65   0
   0   9   3   25.17   17.25   0
   0  -9  -3   17.63   17.15   0
   0  -9   3   26.63   17.08   0
   0   9   3   30.41   16.80   0
   0  -9  -3   27.41   17.10   0
   0   9  -3   35.78   23.59   0
   1  -9   3  159.13   17.27   0
  -1  -9  -3  134.56   23.82   0
  -1   9  -3  138.92   17.20   0
   1   9   3  131.96   16.98   0
  -1  -9  -3  116.87   17.40   0
   1   9   3  160.35   24.40   0
  -2  -9  -3   82.95   16.08   0
   2  -9   3   97.97   16.39   0
  -2   9  -3   96.62   15.98   0
   2   9   3   97.05   16.77   0
   2   9   3   72.03   22.30   0
  -2  -9  -3   88.84   22.70   0
   3   9   3   14.30   20.81   0
   3   9   3   10.66   21.71   0
  -3  -9  -3    2.02   20.92   0
   3  -9   3   14.08   21.59   0
  -3   9  -3   12.17   15.04   0
  -3  -9  -3    6.12   21.25   0
  -4  -9  -3  304.80   21.83   0
  -4  -9  -3  290.91   21.62   0
   4  -9   3  300.30   16.51   0
   4   9   3  301.68   21.62   0
  -4   9  -3  293.59   16.23   0
   4   9   3  333.44   22.26   0
  -5  -9  -3   15.18   19.51   0
  -5  -9  -3   19.22   13.60   0
   5  -9   3    1.68   20.19   0
   5   9   3   25.34   19.30   0
  -5   9  -3   26.77   13.77   0
  -6  -9  -3  203.68   20.17   0
   6  -9   3  202.34   15.30   0
  -6  -9  -3  185.34   20.04   0
   6   9   3  198.58   20.04   0
  -6   9  -3  188.83   14.86   0
  -7  -9  -3   57.90   19.26   0
   7  -9   3   57.83   13.75   0
  -7  -9  -3   49.11   19.45   0
   7   9   3   48.68   13.71   0
  -7   9  -3   66.93   13.38   0
  -8   9  -3   64.58   13.52   0
  -8  -9  -3   80.65   18.43   0
   8  -9   3   69.82   19.00   0
  -8  -9  -3   72.00   18.75   0
   8   9   3   70.54   18.77   0
  -9   9  -3   19.79   20.75   0
  -9  -9  -3    9.67   20.50   0
   9  -9   3   -4.75   21.30   0
   9   9   3   -1.65   21.26   0
  -9  -9  -3    4.84   20.76   0
 -10  -9  -3  192.87   21.83   0
 -10   9  -3  206.00   21.04   0
  10  -9   3  220.78   21.34   0
  10   9   3  197.24   22.22   0
 -10  -9  -3  202.94   26.15   0
  11  -9   3   10.54   13.99   0
 -11   9  -3   12.15   18.95   0
 -11  -9  -3   -0.21   23.19   0
 -11  -9  -3    5.09   23.12   0
  12  -9   3  164.12   22.97   0
 -12   9  -3  166.17   22.59   0
  13  -9   3    4.99   23.57   0
 -13   9  -3    6.90   22.77   0
  13  -9   3   13.56   23.00   0
  13 -10  -3   20.90   24.81   0
  13 -10  -3   30.60   24.79   0
 -13  10   3   33.25   24.18   0
 -12  10   3    0.71   14.82   0
  12 -10  -3    4.36   21.79   0
  12 -10  -3  -11.73   22.30   0
 -11  10   3   20.22   13.37   0
  11  10  -3   19.62   19.55   0
 -11 -10   3   22.89   23.31   0
  11  10  -3   14.73   23.82   0
  11 -10  -3   16.41   19.73   0
 -11 -10   3   22.80   23.36   0
  11 -10  -3   28.39   13.87   0
  10 -10  -3   11.49   20.07   0
  10  10  -3   -3.64   20.19   0
  10  10  -3    4.59   19.81   0
 -10  10   3   -3.93   19.75   0
 -10 -10   3    6.06   19.59   0
  10 -10  -3  -11.32   20.56   0
   9 -10  -3   43.29   15.28   0
   9 -10  -3   47.61   21.15   0
   9  10  -3   47.51   21.34   0
  -9  10   3   58.56   20.66   0
  -9 -10   3   53.33   20.56   0
  -8 -10   3   30.42   17.75   0
   8  10  -3   12.48   18.41   0
   8 -10  -3   20.98   18.45   0
  -8  10   3    3.10   18.14   0
   8 -10  -3   15.71   18.50   0
   7  10  -3  168.63   14.89   0
  -7 -10   3  191.26   19.90   0
   7 -10  -3  216.62   19.88   0
  -7  10   3  195.05   19.43   0
   7 -10  -3  205.72   14.55   0
  -6  10   3  177.00   20.02   0
  -6 -10   3  184.48   20.08   0
   6 -10  -3  183.52   15.18   0
   6 -10  -3  184.60   20.15   0
   6  10  -3  160.41   20.35   0
   5 -10  -3  532.82   21.99   0
  -5 -10   3  485.50   16.98   0
  -5  10   3  495.18   16.53   0
   5  10  -3  501.50   21.79   0
   5 -10  -3  483.87   16.67   0
   4 -10  -3  259.93   15.44   0
   4 -10  -3  276.30   21.18   0
  -4 -10   3  248.43   20.94   0
  -4  10   3  272.51   20.39   0
   4  10  -3  259.84   20.66   0
   3 -10  -3  385.24   16.57   0
  -3 -10   3  355.48   16.34   0
  -3  10   3  362.09   21.39   0
   3 -10  -3  366.56   21.87   0
   3  10  -3  325.46   16.61   0
   2 -10  -3  204.08   21.91   0
  -2 -10   3  169.91   21.80   0
  -2  10   3  189.51   21.40   0
   2 -10  -3  179.31   21.78   0
   2  10  -3  165.00   15.98   0
  -1  10   3   89.75   21.50   0
   1 -10  -3   98.10   21.91   0
  -1 -10   3   82.47   15.89   0
   1 -10  -3   90.88   21.90   0
   1  10  -3  109.17   21.52   0
   0 -10  -3  163.34   16.23   0
   0  10   3  151.48   16.21   0
   0 -10  -3  163.85   16.09   0
   0  10  -3  146.26   22.35   0
   0 -10   3  143.22   22.61   0
  -1 -10  -3   26.20   21.31   0
   1 -10   3   -1.95   15.46   0
   1  10   3    1.11   14.94   0
  -1 -10  -3    3.08   15.24   0
  -1  10  -3    9.66   15.12   0
  -2 -10  -3  178.94   15.96   0
   2 -10   3  194.08   22.07   0
   2  10   3  183.45   21.35   0
  -2 -10  -3  181.66   21.81   0
  -2  10  -3  174.01   15.48   0
   3  10   3   36.00   19.81   0
  -3 -10  -3   31.12   19.90   0
   3 -10   3   13.83   14.70   0
  -3  10  -3   20.41   14.39   0
  -3 -10  -3   15.73   20.29   0
  -4 -10  -3  175.46   14.95   0
  -4 -10  -3  190.27   20.18   0
   4 -10   3  196.41   20.86   0
   4  10   3  154.94   15.00   0
  -4  10  -3  182.80   20.37   0
  -5 -10  -3    0.48   13.62   0
  -5 -10  -3   14.15   18.95   0
   5 -10   3    2.40   14.07   0
   5  10   3   -0.69   13.66   0
  -5  10  -3    3.75   13.84   0
  -6 -10  -3   61.89   19.40   0
  -6 -10  -3   71.73   13.92   0
   6 -10   3   78.17   19.86   0
   6  10   3   70.06   19.33   0
  -6  10  -3   81.46   19.48   0
   7 -10   3   39.08   19.08   0
  -7 -10  -3   35.28   18.58   0
  -7 -10  -3   27.70   13.40   0
   7  10   3   32.96   13.27   0
  -7  10  -3   30.69   13.45   0
  -8  10  -3  112.98   21.78   0
  -8 -10  -3   97.69   21.55   0
   8 -10   3   98.76   20.44   0
  -8 -10  -3   89.35   21.83   0
   8  10   3   88.88   22.11   0
  -9 -10  -3    2.95   20.14   0
  -9  10  -3    4.20   20.89   0
   9 -10   3    9.45   20.96   0
  -9 -10  -3   11.67   20.30   0
   9  10   3    8.35   20.75   0
  10 -10   3  127.20   20.97   0
 -10  10  -3  140.61   20.49   0
 -10 -10  -3  141.74   24.83   0
  10  10   3  132.95   21.43   0
 -10 -10  -3  122.73   20.56   0
  11 -10   3  -14.77   22.61   0
 -11  10  -3   -7.71   22.22   0
 -11 -10  -3   -2.81   26.73   0
 -11 -10  -3   -2.11   21.88   0
  12 -10   3   37.46   22.49   0
 -12 -10  -3   35.82   40.77   0
 -12  10  -3   48.59   21.49   0
 -12 -10  -3   33.72   37.74   0
  13 -10   3   11.41   24.77   0
 -13  10  -3   19.23   24.11   0
  13 -10   3   27.25   24.60   0
  12 -11  -3   69.79   21.86   0
 -12  11   3   58.35   21.67   0
 -12 -11   3   54.33   34.88   0
  12  11  -3   58.70   34.89   0
 -12 -11   3   58.70   35.14   0
  12  11  -3   56.11   31.47   0
  12 -11  -3   70.37   22.30   0
 -11 -11   3    1.60   21.88   0
  11 -11  -3    3.68   22.31   0
  11  11  -3    8.13   22.14   0
 -11 -11   3   -3.34   22.15   0
 -11  11   3   16.65   15.12   0
  11  11  -3    7.26   26.94   0
  11 -11  -3   -2.58   22.56   0
  10 -11  -3   72.19   20.46   0
  10  11  -3   84.48   25.25   0
 -10  11   3   83.64   14.45   0
 -10 -11   3   85.95   19.83   0
  10 -11  -3   91.96   20.35   0
  -9 -11   3    4.54   20.16   0
   9 -11  -3    8.52   14.55   0
   9 -11  -3   -7.35   20.70   0
   9  11  -3   -5.61   20.63   0
  -9  11   3    8.80   14.33   0
  -8 -11   3   15.69   20.98   0
   8 -11  -3   12.98   15.00   0
   8  11  -3    0.77   21.59   0
  -8  11   3    6.09   15.06   0
   8 -11  -3   11.21   21.60   0
   7  11  -3   36.05   18.95   0
   7 -11  -3   23.06   19.02   0
  -7 -11   3   38.43   13.09   0
  -7  11   3   32.59   13.28   0
   7 -11  -3   43.26   18.62   0
   6 -11  -3    0.99   13.69   0
  -6 -11   3   -2.51   19.19   0
  -6  11   3    2.53   18.70   0
   6 -11  -3    8.10   13.29   0
   6  11  -3    9.25   19.00   0
   5 -11  -3   50.44   19.68   0
  -5 -11   3   35.67   13.88   0
  -5  11   3   55.99   13.61   0
   5 -11  -3   56.16   13.75   0
   5  11  -3   43.96   13.73   0
   4 -11  -3    5.91   14.00   0
  -4 -11   3    4.75   19.29   0
   4 -11  -3   14.02   13.78   0
  -4  11   3    0.36   13.68   0
   4  11  -3   15.86   13.63   0
   3 -11  -3  139.92   15.07   0
  -3 -11   3  170.38   20.10   0
  -3  11   3  151.44   19.78   0
   3  11  -3  121.31   14.61   0
   3 -11  -3  146.89   20.16   0
   2 -11  -3   38.85   20.07   0
   2 -11  -3   32.83   14.52   0
  -2 -11   3   40.01   14.28   0
   2  11  -3   42.51   14.15   0
  -2  11   3   39.83   19.77   0
  -1  11   3  535.27   22.30   0
   1 -11  -3  534.02   17.37   0
  -1 -11   3  534.86   17.39   0
   1 -11  -3  510.36   22.31   0
   1  11  -3  524.19   22.66   0
   0 -11  -3   98.95   20.84   0
   0 -11   3  104.11   20.90   0
   0 -11  -3  101.75   14.80   0
   0  11   3  104.43   14.87   0
   0  11  -3   99.27   20.77   0
   1 -11   3  711.59   18.27   0
  -1 -11  -3  729.34   22.81   0
   1  11   3  681.49   17.74   0
  -1 -11  -3  694.45   18.01   0
  -1  11  -3  671.57   22.97   0
  -2 -11  -3  120.94   15.01   0
   2  11   3  151.75   20.01   0
  -2  11  -3  127.26   20.56   0
  -2 -11  -3  120.20   20.41   0
   2 -11   3  128.16   14.96   0
  -3 -11  -3  379.62   21.26   0
   3 -11   3  379.83   21.29   0
   3  11   3  367.65   15.78   0
  -3 -11  -3  328.83   16.24   0
  -3  11  -3  360.65   20.93   0
  -4 -11  -3  230.83   20.55   0
   4 -11   3  259.27   20.70   0
   4  11   3  246.26   20.21   0
  -4  11  -3  230.03   20.34   0
  -4 -11  -3  230.24   20.59   0
  -5 -11  -3  372.65   20.88   0
   5  11   3  345.37   20.84   0
  -5 -11  -3  315.53   15.81   0
   5 -11   3  369.15   21.22   0
  -5  11  -3  357.86   20.34   0
  -6 -11  -3  121.12   19.43   0
  -6 -11  -3  105.68   14.25   0
   6 -11   3  110.53   14.27   0
   6  11   3  133.61   19.40   0
  -6  11  -3  115.85   19.00   0
  -7  11  -3  369.48   20.03   0
  -7 -11  -3  353.32   20.57   0
  -7 -11  -3  345.15   20.36   0
   7 -11   3  363.65   15.36   0
   7  11   3  337.26   20.69   0
  -8  11  -3   87.59   15.25   0
  -8 -11  -3   93.61   21.14   0
   8 -11   3   79.55   15.88   0
   8  11   3   76.17   21.79   0
  -8 -11  -3   98.38   21.23   0
  -9 -11  -3  482.96   23.33   0
  -9  11  -3  521.99   22.56   0
   9 -11   3  512.24   22.97   0
   9  11   3  512.10   23.59   0
  -9 -11  -3  522.68   23.17   0
 -10  11  -3  204.79   20.39   0
  10 -11   3  205.27   20.52   0
  10  11   3  187.59   21.29   0
 -10 -11  -3  182.80   21.00   0
 -10 -11  -3  181.21   20.89   0
  11 -11   3   86.03   22.48   0
 -11  11  -3   87.31   21.78   0
  11  11   3   67.84   23.01   0
 -11 -11  -3   65.38   27.25   0
 -11 -11  -3   78.23   22.22   0
 -12 -11  -3  203.92   33.04   0
  12 -11   3  206.87   23.10   0
 -12  11  -3  207.15   22.66   0
 -12 -11  -3  169.91   28.81   0
  12  12  -3   37.38   30.48   0
  12 -12  -3   24.01   22.21   0
 -12 -12   3   30.84   26.53   0
 -12  12   3   22.60   21.61   0
 -12 -12   3   33.63   30.38   0
  12 -12  -3   31.04   22.16   0
  12  12  -3   31.41   26.89   0
  11  12  -3   41.78   22.23   0
  11  12  -3   47.16   22.22   0
  11 -12  -3   34.27   16.19   0
 -11 -12   3   39.66   22.04   0
 -11  12   3   46.13   21.75   0
 -11 -12   3   37.77   26.86   0
  11 -12  -3   48.90   22.39   0
  10 -12  -3  130.79   20.21   0
  10  12  -3  139.17   24.72   0
 -10  12   3  144.93   19.99   0
  10 -12  -3  112.13   20.16   0
 -10 -12   3  137.12   19.80   0
   9 -12  -3  207.79   21.29   0
  -9 -12   3  187.32   21.31   0
   9  12  -3  216.91   21.56   0
  -9  12   3  193.04   15.43   0
   9 -12  -3  195.54   21.29   0
   8 -12  -3  131.60   21.23   0
  -8 -12   3   86.43   15.00   0
   8  12  -3   87.09   15.39   0
  -8  12   3   92.78   21.15   0
   8 -12  -3   87.98   21.54   0
   7  12  -3   46.09   20.18   0
   7 -12  -3   37.09   13.04   0
  -7  12   3   41.67   15.06   0
  -7 -12   3   41.27   12.74   0
   7 -12  -3   44.82   20.05   0
   6  12  -3   -3.81   18.52   0
  -6  12   3    2.66   18.47   0
   6 -12  -3  -15.44   19.12   0
  -6 -12   3   11.84   18.45   0
   6 -12  -3    7.71   18.82   0
   5 -12  -3  109.84   19.68   0
  -5 -12   3   98.12   19.66   0
  -5  12   3  112.80   13.69   0
   5 -12  -3  105.18   14.03   0
   5  12  -3  114.00   19.62   0
   4 -12  -3   45.68   13.91   0
  -4 -12   3   54.67   19.43   0
   4 -12  -3   32.64   14.00   0
  -4  12   3   37.37   13.77   0
   4  12  -3   66.87   19.21   0
   3 -12  -3   90.40   19.72   0
   3 -12  -3  101.92   20.06   0
  -3 -12   3   98.57   19.69   0
  -3  12   3   85.18   19.75   0
   3  12  -3   91.40   19.65   0
   2 -12  -3  569.25   21.83   0
  -2 -12   3  514.11   16.51   0
   2 -12  -3  553.43   21.61   0
  -2  12   3  533.24   21.67   0
   2  12  -3  530.86   21.61   0
   1 -12  -3  445.31   21.56   0
   1 -12  -3  394.54   21.52   0
  -1  12   3  437.38   21.24   0
  -1 -12   3  421.06   16.44   0
   1  12  -3  419.55   16.21   0
   0 -12  -3  734.90   17.58   0
   0 -12  -3  774.01   17.68   0
   0  12   3  762.61   17.61   0
   0 -12   3  751.26   22.84   0
   0  12  -3  691.64   17.33   0
  -1 -12  -3   62.91   14.14   0
   1  12   3   68.07   14.08   0
   1 -12   3   73.20   14.25   0
  -1 -12  -3   70.15   14.36   0
  -1  12  -3   58.38   14.19   0
  -2 -12  -3  100.53   19.57   0
   2  12   3   71.40   14.05   0
   2 -12   3   98.60   19.98   0
  -2 -12  -3   94.20   19.85   0
  -2  12  -3  101.35   19.39   0
   3  12   3   -1.58   13.46   0
   3 -12   3   -4.11   13.92   0
  -3 -12  -3    3.82   13.45   0
  -3 -12  -3   -6.16   13.83   0
  -3  12  -3    5.32   19.02   0
  -4 -12  -3   75.24   13.86   0
   4 -12   3   73.00   19.74   0
   4  12   3   79.24   13.99   0
  -4 -12  -3   66.05   13.97   0
  -4  12  -3   65.97   13.66   0
  -5 -12  -3  181.57   19.87   0
   5 -12   3  195.21   20.02   0
   5  12   3  182.48   19.75   0
  -5 -12  -3  186.80   19.64   0
  -5  12  -3  193.35   19.53   0
  -6  12  -3   61.55   13.76   0
  -6 -12  -3   71.87   13.80   0
  -6 -12  -3   70.41   18.93   0
   6 -12   3   82.71   13.72   0
   6  12   3   73.60   18.89   0
  -7  12  -3   60.21   21.48   0
  -7 -12  -3   66.87   15.19   0
   7 -12   3   61.87   21.99   0
  -7 -12  -3   55.03   21.90   0
   7  12   3   50.91   21.77   0
  -8 -12  -3  101.51   21.02   0
  -8  12  -3  145.05   20.98   0
   8 -12   3  136.03   21.33   0
   8  12   3  124.83   21.60   0
  -8 -12  -3  142.48   21.11   0
  -9 -12  -3   -8.42   19.76   0
  -9  12  -3   11.11   20.05   0
   9 -12   3   10.00   14.31   0
  -9 -12  -3   -1.71   13.85   0
   9  12   3    8.89   14.25   0
 -10  12  -3  132.50   19.90   0
  10 -12   3  112.49   14.60   0
 -10 -12  -3  125.82   20.11   0
  10  12   3  125.70   20.34   0
 -10 -12  -3  119.73   20.03   0
  11 -12   3   49.24   15.83   0
 -11  12  -3   57.96   15.58   0
 -11 -12  -3   46.20   21.81   0
  11  12   3   43.80   27.14   0
 -11 -12  -3   34.43   21.94   0
  12 -12   3   24.50   21.75   0
 -12  12  -3   10.82   21.57   0
 -12 -12  -3   17.32   26.06   0
 -12 -12  -3   11.30   30.55   0
 -12 -13   3    8.07   29.63   0
  12 -13  -3    2.98   17.58   0
  12  13  -3    3.63   30.21   0
 -12  13   3    0.76   24.27   0
 -12 -13   3    9.92   24.10   0
  12  13  -3    2.20   30.06   0
  12 -13  -3    8.94   17.43   0
  11 -13  -3    2.52   16.00   0
 -11 -13   3   -5.82   26.42   0
  11  13  -3    1.78   21.99   0
 -11  13   3   -8.08   15.37   0
  11 -13  -3   -8.09   15.71   0
 -11 -13   3   -7.36   26.21   0
 -10 -13   3   -3.82   21.90   0
  10 -13  -3    7.78   15.76   0
  10  13  -3    1.52   15.73   0
 -10  13   3    9.48   22.21   0
  10 -13  -3   -0.74   22.67   0
  -9 -13   3   10.35   19.30   0
   9  13  -3   13.51   19.86   0
   9 -13  -3    6.27   20.03   0
  -9  13   3    7.02   13.85   0
   9 -13  -3  -14.10   20.18   0
   8 -13  -3  121.16   15.24   0
  -8 -13   3  118.15   21.15   0
   8  13  -3  123.80   21.17   0
   8 -13  -3  131.25   21.21   0
  -8  13   3  133.45   20.84   0
   7 -13  -3   17.34   21.31   0
   7 -13  -3   17.60   15.35   0
   7  13  -3   16.74   21.50   0
  -7 -13   3   21.48   21.16   0
  -7  13   3   20.03   15.08   0
   6  13  -3   82.30   18.65   0
   6 -13  -3   70.70   18.73   0
  -6 -13   3   61.78   13.19   0
  -6  13   3   81.76   18.27   0
   6 -13  -3   89.88   18.70   0
   5  13  -3    2.25   18.81   0
   5 -13  -3    8.95   18.97   0
  -5 -13   3    4.73   18.80   0
   5 -13  -3   32.50   18.63   0
  -5  13   3   16.96   18.53   0
   4  13  -3   -0.95   13.35   0
   4 -13  -3   13.25   13.39   0
  -4 -13   3   22.10   18.78   0
   4 -13  -3    2.14   18.92   0
  -4  13   3    3.60   18.67   0
   3 -13  -3   54.20   19.40   0
   3 -13  -3   43.62   13.88   0
  -3 -13   3   52.70   19.40   0
  -3  13   3   41.80   13.66   0
   3  13  -3   30.66   19.71   0
   2 -13  -3   54.87   13.76   0
  -2 -13   3   24.92   14.18   0
  -2  13   3   35.17   13.58   0
   2 -13  -3   43.19   19.70   0
   2  13  -3   30.58   13.95   0
   1 -13  -3   19.61   13.82   0
   1 -13  -3   17.08   13.98   0
  -1 -13   3   29.65   19.46   0
  -1  13   3   16.27   13.63   0
   1  13  -3   14.33   13.67   0
   0 -13  -3   -0.23   19.43   0
   0 -13  -3  -21.45   19.50   0
   0 -13   3   -1.61   13.75   0
   0  13   3    3.62   19.23   0
   0  13  -3   -3.96   13.54   0
  -1 -13  -3   71.12   19.66   0
  -1 -13  -3   71.47   19.33   0
   1  13   3   72.06   13.59   0
   1 -13   3   92.95   19.52   0
  -1  13  -3   75.37   19.58   0
  -2 -13  -3   30.55   19.36   0
  -2 -13  -3   19.55   19.27   0
   2  13   3   15.83   19.02   0
   2 -13   3   38.47   19.33   0
  -2  13  -3   21.13   13.90   0
  -3 -13  -3   39.69   19.52   0
   3 -13   3   47.12   13.66   0
  -3 -13  -3   31.28   13.92   0
   3  13   3   37.96   13.66   0
  -3  13  -3   40.61   19.07   0
  -4 -13  -3  253.83   20.34   0
   4  13   3  247.10   14.72   0
  -4 -13  -3  262.34   14.94   0
   4 -13   3  274.85   14.77   0
  -4  13  -3  230.77   14.64   0
  -5  13  -3  142.83   13.84   0
   5  13   3  149.45   19.14   0
  -5 -13  -3  147.79   14.15   0
   5 -13   3  135.12   14.04   0
  -5 -13  -3  141.21   19.43   0
  -6  13  -3   16.26   12.75   0
  -6 -13  -3   14.91   18.15   0
   6  13   3   14.13   18.20   0
  -6 -13  -3    8.13   18.30   0
   6 -13   3    1.37   13.03   0
  -7  13  -3  190.08   15.90   0
  -7 -13  -3  195.82   16.02   0
   7  13   3  217.78   22.03   0
  -7 -13  -3  184.41   22.18   0
   7 -13   3  209.77   15.97   0
  -8 -13  -3   11.74   14.52   0
  -8  13  -3   20.29   14.27   0
  -8 -13  -3   14.37   14.44   0
   8 -13   3   11.38   20.59   0
   8  13   3    3.92   20.44   0
  -9  13  -3  -14.35   19.78   0
   9 -13   3   15.52   13.75   0
   9  13   3    6.91   19.65   0
  -9 -13  -3   -3.37   19.13   0
  -9 -13  -3    7.89   19.16   0
 -10  13  -3   21.58   22.39   0
  10 -13   3    6.22   22.52   0
 -10 -13  -3   17.85   21.89   0
  10  13   3   17.04   22.21   0
 -10 -13  -3   16.25   21.88   0
  11 -13   3   11.96   22.08   0
 -11  13  -3   26.98   14.99   0
 -11 -13  -3   12.84   21.27   0
  11  13   3    6.15   22.10   0
 -11 -13  -3   21.66   21.33   0
  12 -13   3   28.65   24.86   0
 -12 -13  -3   37.85   29.76   0
 -12 -13  -3   28.97   24.24   0
  11 -14  -3   48.64   22.08   0
  11  14  -3   24.79   22.34   0
 -11 -14   3   46.42   21.52   0
 -11  14   3   42.35   15.43   0
  11 -14  -3   45.08   15.81   0
 -11 -14   3   43.00   26.48   0
 -10 -14   3   19.77   21.53   0
  10  14  -3   16.31   22.25   0
 -10  14   3   12.34   22.28   0
  10 -14  -3    6.46   22.53   0
  10 -14  -3   -5.16   16.09   0
  -9 -14   3   63.27   13.92   0
   9  14  -3   57.20   20.03   0
  -9  14   3   68.51   14.00   0
   9 -14  -3   62.44   14.01   0
   9 -14  -3   70.58   14.08   0
   8 -14  -3   77.00   15.15   0
  -8 -14   3   84.91   20.52   0
   8  14  -3  107.95   20.32   0
  -8  14   3   97.60   14.54   0
   8 -14  -3   93.35   14.79   0
   7 -14  -3  607.69   17.51   0
   7 -14  -3  650.94   23.32   0
   7  14  -3  645.42   23.62   0
  -7 -14   3  587.12   18.26   0
  -7  14   3  648.98   23.05   0
   6 -14  -3  161.22   15.81   0
   6  14  -3  159.45   22.27   0
  -6 -14   3  149.02   15.91   0
  -6  14   3  153.17   15.80   0
   6 -14  -3  156.00   15.97   0
   5  14  -3  757.29   22.15   0
   5 -14  -3  726.42   16.79   0
  -5 -14   3  777.55   22.04   0
   5 -14  -3  718.99   16.72   0
  -5  14   3  726.97   16.54   0
   4  14  -3  285.53   14.83   0
  -4  14   3  301.27   14.89   0
   4 -14  -3  333.38   19.98   0
   4 -14  -3  284.65   14.81   0
  -4 -14   3  332.93   20.17   0
   3  14  -3  529.33   16.20   0
   3 -14  -3  579.75   21.29   0
   3 -14  -3  595.66   21.05   0
  -3  14   3  599.15   20.99   0
  -3 -14   3  604.78   16.72   0
   2 -14  -3  737.00   22.03   0
   2 -14  -3  705.04   22.08   0
  -2  14   3  745.77   21.80   0
  -2 -14   3  738.95   22.17   0
   2  14  -3  651.68   16.93   0
   1 -14  -3  122.27   14.20   0
   1 -14  -3  121.75   19.40   0
  -1 -14   3  119.62   14.27   0
  -1  14   3  123.20   19.33   0
   1  14  -3   93.77   19.63   0
   0 -14  -3  514.78   21.29   0
   0 -14  -3  510.28   16.26   0
   0  14   3  511.41   16.20   0
   0 -14   3  481.81   16.10   0
   0  14  -3  505.95   16.06   0
  -1 -14  -3   38.20   19.09   0
  -1 -14  -3   44.05   19.19   0
   1  14   3   18.64   13.32   0
   1 -14   3   36.95   13.73   0
  -1  14  -3   16.75   19.36   0
  -2 -14  -3  343.33   15.68   0
   2  14   3  307.82   14.95   0
  -2 -14  -3  299.27   15.16   0
   2 -14   3  341.73   15.45   0
  -2  14  -3  331.19   14.97   0
  -3  14  -3   97.08   19.05   0
  -3 -14  -3   73.85   19.43   0
   3 -14   3   87.90   19.24   0
  -3 -14  -3   73.67   19.12   0
   3  14   3   68.05   18.79   0
  -4  14  -3  231.77   19.15   0
  -4 -14  -3  211.29   19.56   0
   4  14   3  178.39   14.16   0
   4 -14   3  209.62   19.57   0
  -4 -14  -3  197.74   14.27   0
  -5  14  -3  125.79   13.52   0
  -5 -14  -3  125.29   13.66   0
   5 -14   3  126.77   18.82   0
   5  14   3  132.82   18.70   0
  -5 -14  -3  111.94   19.16   0
  -6 -14  -3  319.39   22.72   0
  -6  14  -3  345.81   22.16   0
  -6 -14  -3  324.52   22.83   0
   6 -14   3  354.27   22.41   0
   6  14   3  315.21   16.67   0
   7  14   3  165.30   21.44   0
  -7 -14  -3  138.26   15.67   0
  -7  14  -3  193.40   21.33   0
  -7 -14  -3  166.75   21.41   0
   7 -14   3  166.26   15.59   0
  -8 -14  -3  222.56   15.36   0
  -8  14  -3  280.07   21.03   0
  -8 -14  -3  251.59   21.05   0
   8 -14   3  238.70   15.63   0
   8  14   3  230.81   15.71   0
  -9  14  -3   28.65   13.88   0
   9 -14   3   19.95   13.94   0
  -9 -14  -3   11.00   19.53   0
   9  14   3   28.85   19.38   0
  -9 -14  -3   30.17   19.05   0
 -10  14  -3   94.84   22.38   0
  10 -14   3  105.42   22.35   0
  10  14   3  102.02   22.43   0
 -10 -14  -3  106.18   22.37   0
 -10 -14  -3   81.91   22.38   0
  11 -14   3  -23.75   22.06   0
 -11 -14  -3   -0.07   21.02   0
  11  14   3   -7.76   21.72   0
 -11 -14  -3   12.14   21.08   0
 -11  14  -3   -0.25   21.82   0
  11 -15  -3   14.46   17.56   0
  11  15  -3   12.95   24.78   0
 -11  15   3   -8.55   17.72   0
  11 -15  -3   11.68   23.17   0
 -11 -15   3   13.28   28.58   0
 -11 -15   3   10.34   24.08   0
 -10 -15   3  133.67   22.46   0
  10  15  -3  140.66   16.57   0
 -10  15   3  139.27   22.45   0
  10 -15  -3  160.09   22.48   0
  10 -15  -3  145.91   22.53   0
  -9 -15   3    7.08   21.56   0
  -9  15   3   18.92   21.96   0
   9  15  -3   18.58   22.25   0
   9 -15  -3  -10.40   15.99   0
   9 -15  -3   -9.50   15.95   0
   8  15  -3   -8.78   14.10   0
   8 -15  -3   -0.87   19.69   0
  -8 -15   3   27.48   19.18   0
  -8  15   3    7.91   19.75   0
   8 -15  -3    2.53   19.76   0
   7 -15  -3   10.01   20.29   0
  -7  15   3    9.15   14.30   0
   7  15  -3    9.92   14.33   0
  -7 -15   3   17.77   14.19   0
   7 -15  -3    6.27   14.37   0
   6 -15  -3   -6.20   20.84   0
  -6  15   3    0.74   20.68   0
   6  15  -3   -5.72   21.04   0
  -6 -15   3   15.16   14.62   0
   6 -15  -3   20.97   20.82   0
   5 -15  -3   21.38   14.89   0
   5  15  -3   14.79   21.58   0
  -5 -15   3    3.94   15.41   0
  -5  15   3   -6.58   21.33   0
   5 -15  -3   25.05   21.51   0
   4  15  -3   49.79   13.31   0
   4 -15  -3   34.23   18.74   0
   4 -15  -3   51.91   13.14   0
  -4 -15   3   69.65   12.93   0
  -4  15   3   54.87   13.21   0
   3  15  -3   39.57   13.38   0
   3 -15  -3   24.64   18.85   0
  -3 -15   3   51.78   18.86   0
  -3  15   3   58.06   18.67   0
   3 -15  -3   36.67   13.27   0
   2  15  -3    2.77   12.97   0
   2 -15  -3    3.88   18.99   0
   2 -15  -3    0.55   13.26   0
  -2 -15   3   -2.54   13.33   0
  -2  15   3   -7.98   13.23   0
   1  15  -3  132.32   19.29   0
   1 -15  -3  148.84   14.06   0
   1 -15  -3  129.26   13.81   0
  -1  15   3  138.77   13.96   0
  -1 -15   3  153.53   19.40   0
   0  15  -3   41.28   13.42   0
   0 -15  -3   41.68   19.31   0
   0 -15  -3   39.54   19.00   0
   0 -15   3   32.71   13.70   0
   0  15   3   66.18   18.61   0
  -1  15  -3  226.91   19.45   0
  -1 -15  -3  267.43   19.78   0
  -1 -15  -3  199.68   19.63   0
   1 -15   3  239.27   14.36   0
   1  15   3  213.71   19.50   0
  -2  15  -3   -0.90   13.16   0
   2 -15   3    9.99   13.53   0
  -2 -15  -3    9.90   18.78   0
   2  15   3   -6.30   18.39   0
  -2 -15  -3    5.30   13.32   0
  -3  15  -3  297.53   19.88   0
   3  15   3  291.22   14.51   0
  -3 -15  -3  306.62   20.02   0
   3 -15   3  308.79   14.62   0
  -3 -15  -3  299.76   14.83   0
  -4  15  -3   18.60   18.20   0
  -4 -15  -3   14.47   18.44   0
   4  15   3   -0.37   19.74   0
  -4 -15  -3   21.97   18.25   0
   4 -15   3    8.06   12.88   0
  -5 -15  -3  404.32   22.61   0
  -5  15  -3  404.23   22.55   0
  -5 -15  -3  416.81   17.15   0
   5  15   3  414.65   22.92   0
   5 -15   3  415.41   17.04   0
   6 -15   3   -4.61   14.73   0
  -6 -15  -3    2.11   20.54   0
   6  15   3    8.01   20.38   0
  -6  15  -3   15.05   14.30   0
  -6 -15  -3   11.37   20.49   0
  -7 -15  -3  272.65   15.79   0
  -7 -15  -3  286.55   21.77   0
  -7  15  -3  275.50   15.81   0
   7 -15   3  291.62   21.25   0
   7  15   3  259.28   21.44   0
  -8  15  -3   11.81   13.71   0
  -8 -15  -3    4.58   13.68   0
   8  15   3    4.88   19.49   0
   8 -15   3   20.91   19.73   0
  -8 -15  -3   13.60   19.42   0
  -9  15  -3  109.76   16.52   0
   9 -15   3  126.64   22.85   0
  -9 -15  -3  130.79   16.23   0
   9  15   3  110.76   16.84   0
  -9 -15  -3  118.06   22.74   0
 -10  15  -3   10.96   21.74   0
  10 -15   3    1.66   21.76   0
 -10 -15  -3   -6.98   21.41   0
  10  15   3    6.91   21.80   0
 -10 -15  -3    1.41   15.05   0
  11 -15   3   64.86   24.65   0
 -11  15  -3   44.45   24.92   0
 -11 -15  -3   41.02   24.70   0
 -11 -15  -3   41.08   24.73   0
  11  15   3   34.94   30.21   0
  10  16  -3    7.98   21.98   0
 -10 -16   3    7.38   21.62   0
 -10 -16   3    7.02   21.51   0
 -10  16   3   -5.38   15.81   0
  10 -16  -3    8.57   21.87   0
  10 -16  -3   25.92   15.08   0
  -9 -16   3   -4.89   15.64   0
   9  16  -3   -0.54   22.05   0
  -9  16   3   -3.88   15.73   0
   9 -16  -3   31.40   21.80   0
   9 -16  -3   13.74   15.62   0
  -8 -16   3  106.56   21.42   0
   8  16  -3  118.34   21.79   0
  -8  16   3  115.22   16.57   0
   8 -16  -3  111.03   16.74   0
   8 -16  -3  131.94   21.25   0
   7 -16  -3    8.91   19.61   0
   7  16  -3   -2.20   19.66   0
  -7  16   3    6.36   19.42   0
   7 -16  -3   -8.92   19.81   0
  -7 -16   3   -5.22   14.11   0
   6 -16  -3   58.31   14.65   0
  -6  16   3   90.29   20.14   0
   6  16  -3   70.86   20.59   0
  -6 -16   3   72.27   20.41   0
   6 -16  -3   64.30   14.78   0
  -5  16   3    8.91   20.31   0
   5 -16  -3    7.52   20.74   0
   5  16  -3   26.42   20.50   0
  -5 -16   3   -8.11   20.59   0
   5 -16  -3   17.90   20.77   0
   4 -16  -3    6.80   14.87   0
   4  16  -3   -5.03   15.43   0
   4 -16  -3   11.01   20.98   0
  -4 -16   3   44.35   20.75   0
  -4  16   3   16.34   20.95   0
   3  16  -3   91.98   22.04   0
   3 -16  -3   82.95   15.91   0
  -3  16   3   70.29   15.71   0
  -3 -16   3  103.00   15.72   0
   3 -16  -3   83.50   15.73   0
   2  16  -3   -2.49   12.67   0
   2 -16  -3    5.06   12.75   0
   2 -16  -3   -1.31   13.07   0
  -2 -16   3   -1.72   13.00   0
  -2  16   3   -3.91   12.92   0
   1  16  -3   85.42   18.75   0
   1 -16  -3  107.50   13.53   0
   1 -16  -3   91.62   13.78   0
  -1 -16   3   98.99   13.45   0
  -1  16   3  100.62   13.46   0
   0  16  -3    3.89   13.01   0
   0 -16  -3    4.31   18.36   0
   0 -16  -3   -0.21   18.21   0
   0 -16   3    5.27   13.09   0
   0  16   3   -6.90   18.40   0
  -1  16  -3  110.67   13.55   0
  -1 -16  -3  105.64   19.00   0
  -1 -16  -3  126.28   13.66   0
   1  16   3  112.77   13.55   0
   1 -16   3  115.59   18.89   0
  -2  16  -3   19.61   18.33   0
  -2 -16  -3   53.09   12.96   0
  -2 -16  -3   37.45   12.98   0
   2 -16   3   13.28   18.52   0
   2  16   3   16.85   13.18   0
  -3  16  -3   91.25   15.76   0
  -3 -16  -3   97.46   22.01   0
   3  16   3  119.05   21.70   0
   3 -16   3  118.56   15.45   0
  -3 -16  -3  131.72   21.69   0
  -4  16  -3   33.31   14.55   0
  -4 -16  -3   15.16   21.25   0
   4 -16   3   32.78   21.01   0
   4  16   3   23.30   15.06   0
  -4 -16  -3    3.03   15.10   0
  -5  16  -3  -12.69   20.84   0
  -5 -16  -3   20.71   20.50   0
   5 -16   3   31.84   20.26   0
   5  16   3    3.66   14.52   0
  -5 -16  -3  -12.28   14.57   0
  -6 -16  -3   68.10   20.05   0
   6  16   3   47.44   20.32   0
  -6  16  -3   53.44   20.10   0
   6 -16   3   48.98   14.52   0
  -6 -16  -3   38.70   20.62   0
  -7 -16  -3   -6.91   19.70   0
  -7 -16  -3    6.89   19.77   0
  -7  16  -3    1.07   19.59   0
   7 -16   3    1.55   13.82   0
   7  16   3   21.07   19.51   0
  -8  16  -3   29.57   15.90   0
   8 -16   3   13.63   16.16   0
  -8 -16  -3   23.53   22.19   0
   8  16   3   23.92   22.45   0
  -8 -16  -3   12.93   15.95   0
  -9 -16  -3   18.32   21.50   0
  -9  16  -3   15.92   21.78   0
   9  16   3   13.95   21.67   0
   9 -16   3   16.89   15.97   0
  -9 -16  -3   20.20   21.51   0
  10 -16   3   -1.51   15.52   0
 -10  16  -3    5.10   15.14   0
 -10 -16  -3    7.50   21.33   0
  10  16   3   -1.87   21.76   0
 -10 -16  -3   -9.66   21.28   0
 -10 -17   3   66.16   24.94   0
 -10  17   3   64.64   24.71   0
  10  17  -3   62.14   17.92   0
 -10 -17   3   57.77   24.97   0
  10 -17  -3  109.75   24.98   0
  10 -17  -3   60.53   24.97   0
  -9  17   3   52.71   21.74   0
   9  17  -3   41.19   15.91   0
   9 -17  -3   49.15   21.94   0
   9 -17  -3   34.25   15.97   0
  -9 -17   3   55.85   21.49   0
   8 -17  -3   38.82   15.56   0
  -8 -17   3   42.32   22.08   0
   8  17  -3   28.90   15.81   0
  -8  17   3   42.27   15.63   0
   8 -17  -3   43.90   22.23   0
   7  17  -3    4.68   13.79   0
  -7 -17   3    3.84   19.17   0
  -7  17   3   15.89   19.05   0
   7 -17  -3   18.54   19.61   0
   7 -17  -3   13.99   13.63   0
   6 -17  -3   11.64   19.68   0
  -6  17   3    7.57   14.15   0
   6  17  -3    5.95   14.29   0
   6 -17  -3   14.41   14.06   0
  -6 -17   3    7.58   13.88   0
   5 -17  -3   -5.54   14.40   0
   5  17  -3   -2.82   14.11   0
  -5  17   3   -3.01   14.21   0
   5 -17  -3    4.28   14.21   0
  -5 -17   3   -1.69   14.25   0
   4  17  -3  178.35   21.17   0
   4 -17  -3  177.79   21.40   0
   4 -17  -3  202.12   21.07   0
  -4  17   3  183.39   21.23   0
  -4 -17   3  183.66   15.31   0
   3 -17  -3   48.83   21.22   0
   3  17  -3   35.67   21.29   0
   3 -17  -3   65.54   15.01   0
  -3 -17   3   66.35   15.22   0
  -3  17   3   53.89   15.01   0
   2  17  -3  523.19   22.84   0
   2 -17  -3  513.91   17.00   0
  -2 -17   3  566.90   17.22   0
   2 -17  -3  474.39   17.42   0
  -2  17   3  501.53   17.20   0
   1  17  -3   77.49   15.31   0
   1 -17  -3   57.29   15.52   0
  -1  17   3   64.92   15.35   0
   1 -17  -3   70.80   21.60   0
  -1 -17   3   68.19   15.52   0
   0  17  -3   29.83   15.23   0
   0 -17  -3   27.88   15.13   0
   0  17   3   40.16   21.15   0
   0 -17  -3   32.47   21.60   0
   0 -17   3   26.81   21.61   0
  -1  17  -3   34.55   15.05   0
   1  17   3   19.38   14.83   0
  -1 -17  -3   16.63   15.13   0
   1 -17   3   38.13   21.31   0
  -1 -17  -3   13.13   21.29   0
  -2 -17  -3    3.52   21.44   0
  -2  17  -3    0.07   21.34   0
   2 -17   3   28.50   21.06   0
   2  17   3   23.45   14.87   0
  -2 -17  -3   13.76   15.05   0
  -3 -17  -3   43.03   21.00   0
  -3  17  -3   47.20   15.14   0
   3 -17   3   57.65   14.87   0
  -3 -17  -3   48.59   15.05   0
   3  17   3   56.21   14.94   0
   4  17   3    4.78   14.26   0
  -4 -17  -3   -6.75   14.61   0
  -4  17  -3    7.00   14.43   0
   4 -17   3   14.83   20.32   0
  -4 -17  -3   -8.79   14.72   0
  -5 -17  -3   50.26   20.38   0
   5  17   3   49.12   20.26   0
  -5 -17  -3   69.84   20.25   0
  -5  17  -3   48.45   14.25   0
   5 -17   3   29.12   20.45   0
  -6 -17  -3   -9.67   13.93   0
   6 -17   3    5.61   19.46   0
  -6  17  -3   -8.18   14.05   0
   6  17   3    3.14   13.72   0
  -6 -17  -3   11.01   13.78   0
  -7 -17  -3  138.28   16.59   0
   7 -17   3  135.03   14.54   0
   7  17   3  158.38   21.48   0
  -7  17  -3  152.21   21.55   0
  -7 -17  -3  113.57   14.39   0
  -8  17  -3   58.42   22.18   0
   8 -17   3   76.54   22.15   0
  -8 -17  -3   61.37   16.07   0
  -8 -17  -3   38.24   22.39   0
   8  17   3   49.02   15.81   0
  -9 -17  -3   -2.74   21.65   0
  -9  17  -3    0.13   21.71   0
   9 -17   3   22.26   21.83   0
   9  17   3    0.17   21.66   0
  -9 -17  -3    6.28   21.51   0
  -9 -18   3   22.90   21.53   0
  -9  18   3   14.25   22.82   0
   9 -18  -3    7.36   15.40   0
   9  18  -3   18.26   23.23   0
   9 -18  -3   15.49   15.13   0
  -8 -18   3    0.27   15.23   0
   8  18  -3    1.72   21.81   0
  -8  18   3  -17.27   21.80   0
   8 -18  -3  -23.53   22.32   0
   8 -18  -3   -6.03   15.31   0
   7 -18  -3   74.52   16.36   0
   7  18  -3   79.17   22.51   0
  -7 -18   3   87.88   15.91   0
  -7  18   3   74.95   22.30   0
   7 -18  -3   35.88   16.26   0
  -6 -18   3    4.71   19.48   0
   6 -18  -3   19.79   13.89   0
  -6  18   3    6.98   13.82   0
   6  18  -3    3.59   19.35   0
   6 -18  -3   19.98   19.31   0
   5 -18  -3  106.69   19.60   0
  -5 -18   3   83.98   20.19   0
   5 -18  -3   77.65   14.58   0
  -5  18   3  100.09   13.92   0
   5  18  -3  105.56   19.96   0
   4 -18  -3    7.55   14.39   0
   4  18  -3   14.83   20.04   0
   4 -18  -3   37.88   20.06   0
  -4 -18   3   11.71   14.33   0
  -4  18   3   15.28   19.73   0
   3 -18  -3  182.35   14.94   0
   3  18  -3  183.63   15.56   0
  -3 -18   3  216.59   15.44   0
  -3  18   3  214.12   15.19   0
   3 -18  -3  202.38   15.36   0
   2 -18  -3   74.69   20.73   0
   2  18  -3   71.56   20.71   0
  -2  18   3   59.62   14.76   0
   2 -18  -3   62.88   14.94   0
  -2 -18   3   71.19   14.94   0
   1 -18  -3  -19.21   14.48   0
   1  18  -3   -0.05   14.58   0
   1 -18  -3    5.53   14.44   0
  -1  18   3  -14.80   14.43   0
  -1 -18   3   -4.40   14.65   0
   0 -18  -3  105.53   15.35   0
   0  18  -3  109.04   21.04   0
   0 -18  -3  117.10   21.38   0
   0  18   3  118.38   20.88   0
   0 -18   3  109.93   20.92   0
  -1 -18  -3    0.28   14.62   0
  -1  18  -3    6.21   20.79   0
   1  18   3   -0.28   14.70   0
  -1 -18  -3   -2.12   14.55   0
   1 -18   3  -30.14   20.61   0
  -2 -18  -3  176.77   21.40   0
  -2  18  -3  163.71   15.43   0
  -2 -18  -3  171.12   15.44   0
   2 -18   3  172.63   20.85   0
   2  18   3  170.87   15.38   0
  -3 -18  -3   -4.17   14.64   0
  -3  18  -3   -6.03   20.34   0
  -3 -18  -3   14.54   14.37   0
   3  18   3   11.69   14.38   0
   3 -18   3   13.13   14.14   0
  -4 -18  -3    4.99   14.40   0
  -4  18  -3   24.12   19.96   0
   4 -18   3   23.30   19.97   0
   4  18   3    3.07   19.98   0
  -4 -18  -3   -2.38   20.08   0
  -5 -18  -3    0.53   13.91   0
  -5  18  -3   -0.02   19.51   0
   5 -18   3  -10.10   19.35   0
   5  18   3  -18.48   19.81   0
  -5 -18  -3   10.15   19.53   0
  -6  18  -3   55.24   21.31   0
   6 -18   3   46.07   21.39   0
   6  18   3   80.57   21.11   0
  -6 -18  -3   86.12   21.13   0
  -6 -18  -3   90.64   21.02   0
  -7 -18  -3    6.28   22.24   0
   7 -18   3   21.05   15.44   0
   7  18   3   39.23   22.01   0
  -7  18  -3   15.89   15.67   0
  -7 -18  -3   40.89   21.73   0
  -8 -18  -3  131.41   22.79   0
  -8  18  -3  176.73   22.32   0
   8 -18   3  160.76   22.15   0
   8  18   3  156.58   16.35   0
  -8 -18  -3  136.19   16.17   0
  -9  18  -3  111.14   24.80   0
   9 -18   3  109.80   17.93   0
  -9 -18  -3   69.13   18.20   0
   9  18   3   73.18   25.18   0
  -9 -18  -3   74.86   17.70   0
  -8  19   3   15.18   21.73   0
  -8 -19   3   12.21   21.60   0
   8 -19  -3   14.36   21.93   0
   8  19  -3   18.95   21.71   0
   8 -19  -3    2.01   21.74   0
   7  19  -3   52.80   15.95   0
  -7 -19   3   52.03   15.53   0
   7 -19  -3   41.85   15.86   0
  -7  19   3   55.62   21.90   0
   7 -19  -3   81.22   21.67   0
   6  19  -3    2.81   16.23   0
  -6  19   3    7.29   15.81   0
  -6 -19   3   16.99   22.22   0
   6 -19  -3   16.00   15.68   0
   6 -19  -3    2.19   15.81   0
   5  19  -3   56.94   22.53   0
   5 -19  -3   39.55   16.61   0
  -5 -19   3   43.80   21.06   0
  -5  19   3   71.84   22.25   0
   5 -19  -3   52.86   20.92   0
   4 -19  -3  -14.91   19.44   0
   4  19  -3    3.17   13.76   0
  -4  19   3   20.33   19.40   0
   4 -19  -3  -11.40   19.61   0
  -4 -19   3    6.65   13.68   0
   3 -19  -3    7.16   13.82   0
   3  19  -3   12.08   13.86   0
  -3 -19   3    8.58   14.32   0
   3 -19  -3    8.00   13.93   0
  -3  19   3    7.83   19.79   0
   2 -19  -3    1.25   13.91   0
   2  19  -3   -0.50   13.92   0
   2 -19  -3   -0.75   14.34   0
  -2 -19   3    8.27   14.12   0
  -2  19   3    4.37   13.96   0
   1 -19  -3   -8.18   14.14   0
   1 -19  -3  -12.96   14.63   0
  -1 -19   3    2.72   14.16   0
  -1  19   3    4.35   14.11   0
   1  19  -3   -9.46   20.11   0
   0 -19  -3   15.05   20.07   0
   0  19  -3   11.48   20.22   0
   0 -19  -3   17.61   20.29   0
   0 -19   3    7.30   14.13   0
   0  19   3    9.58   19.94   0
  -1 -19  -3   75.77   20.26   0
  -1  19  -3   40.94   20.42   0
  -1 -19  -3   69.48   14.66   0
   1 -19   3   84.90   20.15   0
   1  19   3   68.98   14.31   0
   2 -19   3   27.79   14.15   0
  -2 -19  -3   62.78   14.14   0
  -2 -19  -3   33.01   14.35   0
   2  19   3   52.88   14.03   0
  -2  19  -3   40.01   20.28   0
  -3 -19  -3  234.41   20.89   0
  -3 -19  -3  243.03   15.51   0
  -3  19  -3  233.89   15.04   0
   3  19   3  249.08   15.11   0
   3 -19   3  239.89   15.01   0
  -4 -19  -3   11.07   19.34   0
  -4  19  -3    4.78   13.81   0
   4  19   3   23.44   19.31   0
   4 -19   3   12.58   19.15   0
  -4 -19  -3   16.86   19.37   0
   5 -19   3   63.94   22.71   0
  -5  19  -3   74.76   16.03   0
   5  19   3   67.75   22.72   0
  -5 -19  -3   71.75   22.81   0
  -5 -19  -3   65.28   16.17   0
  -6  19  -3    9.47   15.57   0
   6 -19   3   10.26   22.04   0
   6  19   3    4.60   21.93   0
  -6 -19  -3    8.44   22.06   0
  -6 -19  -3   23.26   21.90   0
  -7 -19  -3    1.28   15.76   0
  -7  19  -3   14.18   21.71   0
   7  19   3   20.54   15.33   0
   7 -19   3   11.43   21.79   0
  -7 -19  -3   14.97   15.37   0
  -8 -19  -3   -0.32   15.47   0
   8 -19   3   -1.52   15.39   0
   8  19   3   -5.17   21.65   0
  -8  19  -3   20.12   15.13   0
  -8 -19  -3    2.40   21.55   0
  -7  20   3   24.99   21.58   0
   7  20  -3   30.03   21.96   0
   7 -20  -3   32.92   22.00   0
  -7 -20   3   13.13   22.06   0
   7 -20  -3   24.44   22.01   0
   6 -20  -3   29.23   15.53   0
   6  20  -3   10.59   21.95   0
  -6  20   3   62.47   21.83   0
   6 -20  -3   35.03   15.38   0
  -6 -20   3   25.19   21.68   0
   5  20  -3   16.33   15.92   0
  -5  20   3   27.20   22.14   0
  -5 -20   3   24.80   22.18   0
   5 -20  -3   36.01   22.42   0
   5 -20  -3   23.16   15.75   0
   4 -20  -3   -4.02   16.16   0
  -4 -20   3    2.68   15.79   0
  -4  20   3   23.93   15.40   0
   4  20  -3   29.74   22.21   0
   4 -20  -3   17.65   15.62   0
  -3  20   3   52.50   20.80   0
   3  20  -3   37.52   20.97   0
   3 -20  -3   -2.61   21.17   0
  -3 -20   3   25.43   13.66   0
   3 -20  -3   22.64   13.63   0
   2 -20  -3   10.47   19.39   0
   2  20  -3   29.17   19.37   0
   2 -20  -3   41.32   19.49   0
  -2  20   3   29.45   19.35   0
  -2 -20   3   16.79   13.59   0
   1 -20  -3   22.37   19.25   0
   1  20  -3   -9.11   13.90   0
  -1 -20   3   -1.77   19.34   0
   1 -20  -3    1.25   19.50   0
  -1  20   3   11.11   19.11   0
   0 -20  -3  114.09   14.06   0
   0  20  -3   57.90   14.27   0
   0 -20  -3   85.40   14.38   0
   0  20   3  112.59   14.09   0
   0 -20   3   99.94   14.25   0
  -1 -20  -3   -0.10   13.83   0
  -1  20  -3   -5.03   13.95   0
  -1 -20  -3   -5.62   19.79   0
   1 -20   3    0.85   13.78   0
   1  20   3   17.50   19.37   0
  -2 -20  -3  114.36   19.92   0
   2  20   3  105.67   14.48   0
  -2  20  -3  116.68   14.41   0
  -2 -20  -3   92.41   14.60   0
   2 -20   3  114.36   14.19   0
  -3  20  -3   35.53   20.58   0
  -3 -20  -3    6.01   22.21   0
   3  20   3   16.68   15.70   0
   3 -20   3    3.03   15.60   0
  -3 -20  -3   24.74   15.52   0
  -4  20  -3   52.15   15.54   0
   4 -20   3   53.41   15.60   0
  -4 -20  -3   25.36   22.52   0
   4  20   3   82.03   22.06   0
  -4 -20  -3   25.25   16.07   0
   5  20   3    8.77   21.68   0
  -5  20  -3    6.47   15.53   0
   5 -20   3   -2.10   21.72   0
  -5 -20  -3   18.38   21.79   0
  -5 -20  -3    4.56   22.10   0
  -6  20  -3   30.01   15.68   0
   6 -20   3   74.14   21.66   0
   6  20   3   50.04   21.83   0
  -6 -20  -3   42.68   21.97   0
  -6 -20  -3   49.25   21.88   0
   7  20   3    4.76   21.65   0
  -7  20  -3   34.99   21.41   0
   7 -20   3   23.07   15.34   0
  -7 -20  -3   26.82   21.77   0
  -7 -20  -3   10.71   21.79   0
   6  21  -3  152.79   16.16   0
   6 -21  -3  147.93   22.62   0
  -6  21   3  175.94   23.66   0
  -6 -21   3  160.28   22.51   0
   6 -21  -3  168.29   21.92   0
   5  21  -3  166.18   16.24   0
  -5 -21   3  175.61   22.42   0
  -5  21   3  153.12   22.44   0
   5 -21  -3  179.87   22.37   0
   5 -21  -3  190.79   22.17   0
  -4  21   3   86.05   15.18   0
   4  21  -3   65.31   15.60   0
   4 -21  -3   65.50   15.73   0
  -4 -21   3   67.21   22.04   0
   4 -21  -3   79.56   22.18   0
   3  21  -3  186.75   16.36   0
   3 -21  -3  164.24   16.63   0
  -3 -21   3  167.88   16.79   0
  -3  21   3  167.51   16.26   0
   3 -21  -3  176.85   22.29   0
   2  21  -3  104.30   16.40   0
   2 -21  -3  125.99   22.79   0
  -2  21   3  127.72   22.56   0
  -2 -21   3  105.62   16.04   0
   2 -21  -3  105.38   16.11   0
  -1 -21   3  243.94   22.85   0
   1 -21  -3  236.04   22.85   0
   1  21  -3  216.83   22.74   0
  -1  21   3  199.49   16.26   0
   1 -21  -3  205.82   16.66   0
   0 -21  -3   77.97   16.48   0
   0 -21   3   43.68   16.62   0
   0  21  -3   73.58   22.31   0
   0 -21  -3   78.10   22.70   0
   0  21   3   97.75   15.90   0
  -1  21  -3  342.30   23.02   0
  -1 -21  -3  295.13   23.32   0
   1 -21   3  295.75   16.94   0
   1  21   3  319.57   23.04   0
  -1 -21  -3  303.32   17.20   0
  -2  21  -3   60.11   22.69   0
  -2 -21  -3   97.91   22.43   0
   2 -21   3   70.09   15.90   0
   2  21   3   92.90   22.37   0
  -2 -21  -3   62.97   16.15   0
  -3  21  -3  290.51   17.00   0
  -3 -21  -3  290.42   23.27   0
   3 -21   3  315.02   22.98   0
   3  21   3  307.24   23.19   0
  -3 -21  -3  294.62   17.29   0
   4  21   3   -0.92   21.66   0
  -4  21  -3    8.05   21.71   0
   4 -21   3    2.55   15.10   0
  -4 -21  -3   21.04   15.15   0
  -4 -21  -3    0.34   21.75   0
  -5  21  -3   42.09   22.02   0
   5 -21   3   66.15   15.45   0
  -5 -21  -3   64.33   21.72   0
  -5 -21  -3   50.04   15.45   0
   5  21   3   76.69   22.07   0
   6  21   3   22.26   24.44   0
  -6  21  -3   20.47   22.85   0
  -6 -21  -3   32.56   23.05   0
  -6 -21  -3    0.77   23.23   0
   6 -21   3   24.93   17.17   0
  -5 -22   3    3.54   17.22   0
   5  22  -3   -9.97   24.78   0
  -5  22   3   23.71   17.06   0
   5 -22  -3   -2.31   17.52   0
   5 -22  -3   17.49   24.35   0
  -4  22   3  -14.86   21.54   0
   4  22  -3   19.75   21.55   0
   4 -22  -3   21.47   21.52   0
  -4 -22   3  -16.35   21.61   0
   4 -22  -3   -2.12   15.28   0
  -3  22   3    9.39   15.27   0
   3  22  -3   -0.22   21.55   0
   3 -22  -3    7.14   15.27   0
  -3 -22   3    4.48   21.70   0
   3 -22  -3   16.19   15.00   0
  -2  22   3    5.49   15.07   0
   2  22  -3  -18.38   21.61   0
   2 -22  -3    9.41   15.36   0
  -2 -22   3   -9.69   22.06   0
   2 -22  -3   -3.39   21.52   0
   1  22  -3   -5.58   15.62   0
   1 -22  -3   23.56   15.14   0
  -1 -22   3   -1.62   15.12   0
  -1  22   3    9.56   15.14   0
   1 -22  -3    4.49   15.02   0
   0  22  -3    9.33   15.34   0
   0  22   3   -5.56   21.97   0
   0 -22  -3   26.40   21.92   0
   0 -22   3   -4.07   21.55   0
   0 -22  -3  -13.15   15.36   0
   1 -22   3   -8.79   21.35   0
   1  22   3    5.80   15.55   0
  -1 -22  -3   16.92   15.27   0
  -1  22  -3   -2.10   15.37   0
  -1 -22  -3   -0.65   15.46   0
   2 -22   3    5.99   21.47   0
  -2  22  -3   -8.38   15.51   0
   2  22   3  -10.70   21.75   0
  -2 -22  -3   15.52   21.63   0
  -2 -22  -3    8.53   21.43   0
  -3  22  -3  -17.80   21.57   0
  -3 -22  -3   -1.04   15.31   0
   3  22   3   -1.83   21.70   0
   3 -22   3   -3.71   14.94   0
  -3 -22  -3   -0.59   15.38   0
  -4  22  -3    8.59   15.26   0
   4 -22   3  -12.64   21.55   0
   4  22   3   18.76   15.28   0
  -4 -22  -3    7.43   15.14   0
  -4 -22  -3    4.52   15.14   0
  -5 -22  -3   17.10   24.54   0
   5  22   3   19.71   24.47   0
  -5  22  -3   15.91   17.42   0
   5 -22   3   23.01   17.01   0
  -5 -22  -3   38.74   24.35   0
   3  23  -3   -7.03   17.55   0
  -3  23   3   21.80   24.39   0
   3 -23  -3  -12.51   24.72   0
  -3 -23   3   -5.42   17.59   0
   3 -23  -3    4.80   24.34   0
   2  23  -3    5.64   15.37   0
   2 -23  -3   20.58   22.84   0
  -2 -23   3  -12.39   15.18   0
  -2  23   3  -18.19   23.23   0
   2 -23  -3   12.62   15.05   0
   1  23  -3   55.30   21.98   0
   1 -23  -3   52.95   21.79   0
  -1  23   3   49.52   21.89   0
  -1 -23   3   63.41   21.68   0
   1 -23  -3   60.32   21.53   0
   0  23   3   50.21   15.35   0
   0  23  -3   45.78   21.61   0
   0 -23   3   42.10   15.41   0
   0 -23  -3   36.82   15.18   0
   0 -23  -3   43.55   21.53   0
  -1  23  -3  159.59   22.37   0
   1  23   3  176.10   16.22   0
   1 -23   3  173.20   16.17   0
  -1 -23  -3  174.81   22.71   0
  -1 -23  -3  182.29   15.82   0
   2  23   3    3.16   17.44   0
  -2  23  -3    6.85   22.88   0
   2 -23   3    1.46   17.11   0
  -2 -23  -3    1.31   17.41   0
  -2 -23  -3    3.59   14.92   0
  -3  23  -3   83.89   17.51   0
  -3 -23  -3   61.70   17.82   0
   3  23   3   73.77   17.28   0
   3 -23   3   57.81   17.55   0
  -3 -23  -3   70.08   24.68   0
  11   0  -4  140.54   26.48   0
  11   0  -4  140.68   26.39   0
  10   0  -4  471.42   29.96   0
  10   0  -4  461.51   25.45   0
 -10   0   4  470.13   29.79   0
   9   0  -4  690.09   24.78   0
   9   0  -4  714.51   24.81   0
  -9   0   4  701.39   24.62   0
   8   0  -4  465.98   22.87   0
   8   0  -4  507.92   23.17   0
  -8   0   4  497.39   22.99   0
  -7   0   4 1632.55   29.27   0
   7   0  -4 1730.10   30.03   0
   7   0  -4 1337.89   24.38   0
   6   0  -4  592.41   24.69   0
  -6   0   4  561.56   24.08   0
   6   0  -4  568.17   24.17   0
  -5   0   4  909.78   27.20   0
   5   0  -4  911.66   27.65   0
   5   0  -4  888.16   27.13   0
  -4   0   4  501.06   21.41   0
   4   0  -4  569.11   29.39   0
  -4   0   4  562.67   28.45   0
   4   0  -4  533.79   22.16   0
  -3   0   4  561.98   19.81   0
   3   0  -4  547.23   20.52   0
  -3   0   4  537.29   25.51   0
   3   0  -4  541.73   26.09   0
   2   0  -4  206.19   18.06   0
  -2   0   4  244.38   24.20   0
  -2   0   4  233.53   23.68   0
   2   0  -4  251.46   23.97   0
   1   0  -4 8023.70   47.49   0
  -1   0   4 7935.61   46.75   0
  -1   0   4 7614.36   46.56   0
   1   0  -4 7742.06   47.05   0
   0   0   4 2362.80   33.30   0
   0   0  -4 2211.92   28.41   0
   0   0  -4 2277.84   32.78   0
   1   0   4 9999.00   55.44   0
  -1   0  -4 9085.93   52.66   0
  -1   0  -4 8948.69   49.34   0
  -2   0  -4  485.72   19.75   0
   2   0   4  518.38   20.73   0
  -2   0  -4  508.42   19.67   0
  -3   0  -4  517.45   19.91   0
   3   0   4  613.59   20.99   0
  -3   0  -4  548.44   20.07   0
  -4   0  -4 1371.41   25.43   0
   4   0   4 1481.85   26.38   0
  -4   0  -4 1328.58   24.78   0
  -5   0  -4   -1.32   15.74   0
   5   0   4   -1.46   16.48   0
  -5   0  -4   25.42   15.90   0
  -6   0  -4  603.91   23.52   0
   6   0   4  636.96   19.54   0
  -6   0  -4  548.04   18.74   0
  -7   0  -4  309.45   21.77   0
   7   0   4  316.26   22.62   0
  -7   0  -4  301.31   21.82   0
   8   0   4  151.66   20.81   0
  -8   0  -4  162.41   20.04   0
  -8   0  -4  140.86   19.85   0
  -9   0  -4   11.22   18.15   0
  -9   0  -4   10.55   18.09   0
   9   0   4    9.58   18.87   0
 -10   0  -4   48.53   25.20   0
  10   0   4   45.59   21.77   0
 -10   0  -4   37.49   20.93   0
  11   0   4   19.58   20.43   0
 -11   0  -4   19.23   24.20   0
 -11   0  -4   22.54   23.99   0
 -12   0  -4   78.33   24.25   0
 -12   0  -4   78.00   27.83   0
  12   0   4   85.40   28.69   0
  12  -1  -4   -0.82   27.57   0
  12  -1  -4    2.50   27.39   0
  11  -1  -4   -1.35   25.13   0
  11  -1  -4    5.82   24.84   0
  11   1  -4   -6.22   24.92   0
  11   1  -4    2.30   24.92   0
  10  -1  -4   37.60   21.98   0
 -10   1   4   33.61   26.15   0
  10   1  -4   30.56   22.12   0
  10   1  -4   32.11   22.15   0
  10  -1  -4   33.84   21.96   0
 -10  -1   4   40.56   26.11   0
   9   1  -4   68.25   19.66   0
   9  -1  -4   95.20   19.70   0
  -9  -1   4   96.83   19.47   0
  -9   1   4   94.67   19.47   0
   9   1  -4   92.53   19.75   0
   9  -1  -4   91.92   19.70   0
  -8  -1   4   79.45   19.54   0
   8   1  -4   65.55   19.91   0
  -8   1   4   74.79   14.22   0
   8  -1  -4   80.25   19.87   0
   8   1  -4   72.14   20.00   0
   8  -1  -4   68.60   19.80   0
   7   1  -4  106.80   20.39   0
  -7  -1   4  103.97   20.26   0
   7  -1  -4  109.78   20.69   0
  -7   1   4  109.22   14.87   0
   7   1  -4  116.43   20.57   0
   7  -1  -4  109.87   20.37   0
  -7   1   4  117.34   20.04   0
   6   1  -4  146.88   21.34   0
  -6   1   4  132.48   21.07   0
  -6  -1   4  146.12   20.84   0
  -6   1   4  163.54   20.95   0
   6  -1  -4  162.48   21.45   0
   6   1  -4  136.27   21.83   0
   6  -1  -4  144.71   15.41   0
  -5   1   4  396.77   24.27   0
  -5   1   4  368.97   24.38   0
   5   1  -4  415.70   25.18   0
   5   1  -4  371.18   24.75   0
  -5  -1   4  378.94   18.47   0
   5  -1  -4  369.11   19.40   0
   5  -1  -4  388.84   24.79   0
  -4   1   4   35.13   25.13   0
  -4  -1   4   48.80   25.10   0
   4  -1  -4   34.95   26.45   0
  -4   1   4   50.53   24.94   0
   4  -1  -4   45.98   18.06   0
   4   1  -4   52.51   26.00   0
   4   1  -4   37.53   25.39   0
  -3  -1   4   16.78   16.01   0
   3  -1  -4   17.77   22.93   0
   3   1  -4   19.67   16.92   0
  -3   1   4   28.09   16.36   0
   3  -1  -4   34.12   16.54   0
  -3   1   4   33.00   22.73   0
   3   1  -4   10.91   22.98   0
  -2   1   4   86.20   16.63   0
   2  -1  -4   90.06   17.00   0
  -2   1   4   87.26   23.11   0
   2  -1  -4   91.67   23.23   0
   2   1  -4   76.93   23.72   0
  -2  -1   4   90.92   23.17   0
   2   1  -4  105.63   23.05   0
   1  -1  -4  133.33   17.03   0
  -1  -1   4  136.93   16.68   0
   1   1  -4  136.74   16.70   0
  -1   1   4  124.71   16.50   0
   1  -1  -4  140.16   17.00   0
  -1   1   4  134.52   16.85   0
   1   1  -4  138.38   16.81   0
   0   1   4   -6.85   21.98   0
   0   1  -4   -2.43   22.25   0
   0  -1  -4   -2.58   21.95   0
   0   1   4  -12.23   22.58   0
   0  -1   4   -6.37   22.29   0
   0  -1  -4   -0.54   22.04   0
   0   1  -4    6.07   15.45   0
  -1   1  -4  159.69   23.17   0
   1   1   4  194.44   24.02   0
  -1  -1  -4  164.47   23.18   0
   1   1   4  169.07   17.11   0
   1  -1   4  177.09   24.06   0
  -1  -1  -4  167.59   17.28   0
  -1   1  -4  148.84   16.96   0
  -2   1  -4   46.12   16.57   0
  -2  -1  -4   48.70   16.35   0
  -2   1  -4   49.72   16.28   0
   2   1   4   45.38   16.36   0
   2  -1   4   52.29   17.22   0
  -2  -1  -4   50.13   16.64   0
   2   1   4   50.90   17.21   0
  -3   1  -4   27.13   22.69   0
   3   1   4   31.12   16.87   0
   3  -1   4   29.28   16.87   0
  -3   1  -4   25.13   22.23   0
  -3  -1  -4   24.52   16.07   0
  -3  -1  -4   25.37   15.87   0
  -4   1  -4   -5.95   24.68   0
  -4   1  -4   -5.69   16.88   0
   4   1   4   10.99   25.09   0
  -4  -1  -4    2.74   16.99   0
   4  -1   4    4.89   17.93   0
  -4  -1  -4    0.49   24.42   0
  -5   1  -4  161.85   23.09   0
   5   1   4  177.31   17.63   0
  -5  -1  -4  180.05   23.07   0
  -5   1  -4  166.58   22.58   0
  -5  -1  -4  153.69   16.88   0
   5  -1   4  191.09   23.57   0
  -6  -1  -4    3.10   14.00   0
  -6   1  -4   -4.35   20.02   0
   6  -1   4   -4.22   14.52   0
   6   1   4   -3.23   14.61   0
  -6   1  -4    5.97   19.36   0
  -6  -1  -4    1.69   13.95   0
  -7  -1  -4  110.71   20.09   0
  -7   1  -4  130.27   19.95   0
  -7  -1  -4  113.12   19.99   0
  -7   1  -4  113.95   19.65   0
   7  -1   4  106.24   20.90   0
   7   1   4  125.46   20.87   0
  -8   1  -4  170.95   20.15   0
   8   1   4  188.04   20.58   0
   8  -1   4  180.26   20.47   0
  -8   1  -4  175.25   19.75   0
  -8  -1  -4  168.94   14.97   0
  -8  -1  -4  184.70   20.30   0
   9   1   4  149.40   14.89   0
  -9  -1  -4  143.82   19.44   0
  -9   1  -4  150.04   19.51   0
  -9   1  -4  152.73   19.10   0
   9  -1   4  153.74   20.03   0
  -9  -1  -4  145.09   19.45   0
  10   1   4  266.80   23.73   0
 -10  -1  -4  228.64   22.90   0
 -10  -1  -4  261.57   27.04   0
 -10   1  -4  254.41   22.49   0
 -10   1  -4  246.22   22.52   0
  10  -1   4  241.06   23.18   0
  11   1   4   42.37   24.96   0
  11  -1   4   44.04   20.43   0
 -11  -1  -4   36.32   19.93   0
 -11   1  -4   40.99   19.66   0
 -11  -1  -4   31.63   24.51   0
 -11   1  -4   45.73   24.06   0
  12  -1   4   35.27   25.34   0
 -12  -1  -4   26.90   30.27   0
 -12   1  -4   28.38   23.47   0
 -12   1  -4   28.66   23.37   0
  12   1   4   31.31   28.86   0
 -12  -1  -4   31.82   29.94   0
  12  -2  -4   17.61   27.48   0
  12  -2  -4    6.69   23.94   0
  11  -2  -4  134.10   26.00   0
  11  -2  -4  113.70   21.71   0
  11   2  -4  127.11   26.33   0
  11   2  -4   96.39   26.59   0
  10   2  -4    9.40   21.19   0
  10   2  -4    5.23   26.46   0
  10  -2  -4   -1.35   21.65   0
  10  -2  -4   -1.37   21.72   0
 -10  -2   4    5.50   25.81   0
   9  -2  -4  196.53   20.59   0
   9   2  -4  206.94   24.63   0
  -9  -2   4  219.25   20.39   0
   9  -2  -4  214.85   20.44   0
  -9   2   4  205.20   20.10   0
   9   2  -4  220.08   24.53   0
   8   2  -4    8.43   13.43   0
  -8  -2   4   19.60   18.58   0
   8  -2  -4    7.66   13.79   0
   8   2  -4   16.05   13.33   0
   8  -2  -4   17.37   18.94   0
  -8   2   4    8.34   18.85   0
  -8   2   4    5.54   19.02   0
   7   2  -4  303.25   21.59   0
   7   2  -4  331.67   22.28   0
   7  -2  -4  349.89   22.18   0
  -7  -2   4  340.10   21.70   0
   7  -2  -4  336.20   21.83   0
  -7   2   4  318.51   21.43   0
  -7   2   4  348.46   21.55   0
   6   2  -4  111.57   20.72   0
   6   2  -4  115.79   21.00   0
  -6   2   4  108.20   15.13   0
  -6  -2   4  104.88   15.17   0
  -6   2   4  120.15   20.55   0
   6  -2  -4  110.45   21.18   0
   6  -2  -4  103.59   20.88   0
   5  -2  -4  248.63   24.07   0
  -5   2   4  250.00   23.32   0
   5   2  -4  235.63   17.54   0
  -5  -2   4  236.32   17.46   0
   5  -2  -4  248.10   23.54   0
  -5   2   4  247.77   23.31   0
   5   2  -4  259.82   17.92   0
  -4   2   4  819.53   22.61   0
   4   2  -4  832.69   29.03   0
   4   2  -4  838.21   23.03   0
   4  -2  -4  834.92   28.83   0
  -4  -2   4  823.85   22.68   0
  -4   2   4  801.71   28.32   0
   4  -2  -4  894.33   29.62   0
   3   2  -4   65.88   16.80   0
   3   2  -4   74.84   23.88   0
  -3  -2   4   83.92   22.98   0
  -3   2   4   76.81   23.15   0
   3  -2  -4   75.48   23.64   0
   3  -2  -4   76.23   16.74   0
  -3   2   4   84.49   16.35   0
   2   2  -4  279.92   24.49   0
  -2   2   4  263.54   18.17   0
  -2   2   4  289.31   18.49   0
   2  -2  -4  278.75   18.71   0
   2  -2  -4  280.21   18.28   0
   2   2  -4  308.94   25.05   0
  -2  -2   4  304.59   24.44   0
   1   2  -4 1002.95   22.63   0
   1   2  -4 1076.32   28.15   0
  -1   2   4 1055.99   22.82   0
  -1   2   4  993.72   27.26   0
   1  -2  -4 1072.53   22.99   0
  -1  -2   4 1066.93   27.82   0
   1  -2  -4  985.23   27.65   0
   0   2  -4  114.43   16.63   0
   0   2  -4  127.51   16.59   0
   0   2   4  126.82   23.43   0
   0  -2  -4  118.67   22.82   0
   0  -2  -4  103.38   23.16   0
   0  -2   4  119.11   16.78   0
   0   2   4  109.32   22.70   0
  -1  -2  -4 1286.81   28.67   0
  -1   2  -4 1271.09   23.77   0
   1   2   4 1350.91   29.86   0
   1   2   4 1259.31   28.38   0
  -1  -2  -4 1281.15   28.68   0
   1  -2   4 1375.82   24.29   0
  -1   2  -4 1226.01   28.56   0
  -2   2  -4  361.68   24.91   0
  -2  -2  -4  361.62   24.90   0
   2   2   4  375.39   19.83   0
  -2  -2  -4  362.26   18.54   0
   2   2   4  376.41   24.59   0
   2  -2   4  401.29   25.65   0
  -3  -2  -4   25.48   15.60   0
  -3   2  -4   23.63   15.72   0
  -3   2  -4   31.75   15.84   0
   3   2   4   17.92   16.68   0
   3   2   4   20.39   21.97   0
  -3  -2  -4   34.20   22.24   0
   3  -2   4   13.17   16.44   0
  -4  -2  -4  464.79   20.05   0
   4   2   4  461.65   20.11   0
  -4   2  -4  461.40   20.03   0
  -4   2  -4  483.91   26.08   0
   4  -2   4  526.81   27.56   0
  -4  -2  -4  477.83   20.52   0
   4   2   4  514.91   21.31   0
  -5   2  -4   44.19   15.27   0
   5   2   4   50.56   16.19   0
  -5   2  -4   46.86   21.92   0
   5  -2   4   65.53   22.35   0
  -5  -2  -4   56.87   21.37   0
  -5  -2  -4   45.12   15.89   0
  -6   2  -4   12.79   19.93   0
   6   2   4   14.00   14.46   0
  -6  -2  -4   22.41   19.30   0
  -6   2  -4   17.13   19.47   0
   6  -2   4   11.81   20.45   0
  -6  -2  -4   12.99   19.77   0
  -7  -2  -4  226.86   15.86   0
  -7   2  -4  215.49   15.74   0
   7   2   4  259.14   21.54   0
  -7  -2  -4  244.83   20.95   0
  -7   2  -4  225.93   15.40   0
   7  -2   4  254.72   21.39   0
  -8   2  -4    2.26   13.42   0
  -8  -2  -4    1.42   18.74   0
   8   2   4   -1.69   19.17   0
  -8  -2  -4   -7.48   18.62   0
  -8   2  -4    1.29   18.68   0
   8  -2   4   -3.16   19.13   0
  -9  -2  -4  314.05   20.81   0
  -9  -2  -4  326.07   24.75   0
  -9   2  -4  296.44   20.58   0
  -9   2  -4  327.76   20.53   0
   9  -2   4  337.68   21.14   0
   9   2   4  341.20   21.46   0
  10   2   4  231.11   27.83   0
  10  -2   4  220.61   23.07   0
 -10   2  -4  208.18   21.99   0
 -10  -2  -4  205.12   22.75   0
 -10   2  -4  198.70   21.99   0
 -10  -2  -4  215.43   22.55   0
  11   2   4   34.48   25.26   0
  11  -2   4   35.57   20.56   0
 -11  -2  -4   32.45   19.80   0
 -11  -2  -4   28.21   24.40   0
 -11   2  -4   32.40   19.76   0
 -11   2  -4   22.75   20.12   0
 -12  -2  -4  146.99   41.42   0
 -12   2  -4  154.04   26.88   0
  12  -2   4  161.29   28.11   0
 -12   2  -4  158.13   21.98   0
 -12  -2  -4  149.47   41.33   0
 -13   2  -4    1.21   30.18   0
 -13   2  -4    3.92   33.66   0
  13  -2   4    3.92   30.74   0
  13  -3  -4   23.95   31.39   0
  13  -3  -4   35.00   38.18   0
  12  -3  -4   59.30   20.18   0
  12  -3  -4   66.28   24.42   0
  11  -3  -4   72.20   21.15   0
  11  -3  -4   81.27   21.10   0
  11   3  -4   77.08   25.75   0
  11   3  -4   73.11   29.72   0
 -11  -3   4   85.15   29.24   0
  10   3  -4  131.10   27.47   0
  10  -3  -4  140.34   22.49   0
  10   3  -4  142.25   27.32   0
 -10   3   4  139.94   21.62   0
 -10  -3   4  141.20   22.40   0
  10  -3  -4  143.17   27.06   0
  -9   3   4   69.17   18.69   0
  -9  -3   4   72.78   18.89   0
   9   3  -4   69.96   19.21   0
   9  -3  -4   68.44   19.03   0
   9   3  -4   69.99   23.02   0
  -9   3   4   71.28   18.64   0
   9  -3  -4   60.97   19.05   0
   8   3  -4   30.02   19.57   0
  -8   3   4   39.07   18.94   0
   8  -3  -4   35.82   19.40   0
   8   3  -4   35.85   19.34   0
  -8  -3   4   33.89   18.99   0
   8  -3  -4   36.97   19.13   0
  -8   3   4   38.30   13.59   0
  -7   3   4    9.20   13.43   0
   7   3  -4   -0.53   19.57   0
  -7   3   4   13.39   19.08   0
  -7  -3   4   -3.33   19.24   0
   7  -3  -4   -0.21   19.42   0
   7  -3  -4   15.03   19.52   0
   7   3  -4    0.06   19.63   0
  -6  -3   4   14.21   13.81   0
   6   3  -4    8.19   14.56   0
  -6   3   4   20.85   19.67   0
   6   3  -4    9.52   20.01   0
   6  -3  -4   12.15   20.33   0
   6  -3  -4   20.20   13.96   0
  -6   3   4   11.54   14.11   0
   5  -3  -4  305.65   23.56   0
  -5  -3   4  305.64   23.41   0
   5   3  -4  300.01   23.93   0
   5  -3  -4  310.67   24.17   0
   5   3  -4  302.17   24.27   0
  -5   3   4  307.69   23.00   0
  -5   3   4  302.17   23.44   0
  -4   3   4   38.47   24.32   0
   4   3  -4   44.88   24.18   0
   4  -3  -4   51.25   17.72   0
   4  -3  -4   37.78   24.67   0
   4   3  -4   45.50   17.85   0
  -4  -3   4   59.88   24.30   0
  -4   3   4   50.26   17.34   0
   3   3  -4  402.03   21.71   0
  -3   3   4  421.27   18.68   0
   3  -3  -4  380.54   21.48   0
   3  -3  -4  400.67   19.02   0
  -3   3   4  406.20   21.08   0
   3   3  -4  434.81   22.16   0
  -3  -3   4  396.02   18.79   0
   2   3  -4   64.99   23.20   0
  -2   3   4   26.48   23.26   0
   2  -3  -4   13.42   16.62   0
   2  -3  -4   28.80   23.36   0
  -2   3   4   17.78   16.18   0
  -2  -3   4   53.41   23.39   0
  -1   3   4  227.03   24.33   0
   1   3  -4  189.21   17.74   0
   1  -3  -4  216.94   23.98   0
   1  -3  -4  231.57   24.20   0
  -1   3   4  220.43   23.79   0
  -1  -3   4  197.68   17.82   0
   0   3  -4   50.75   16.24   0
   0   3   4   54.61   16.95   0
   0  -3  -4   52.72   16.54   0
   0  -3  -4   62.23   22.78   0
   0   3   4   55.69   22.80   0
   0  -3   4   51.08   16.57   0
  -1   3  -4  497.64   19.42   0
  -1  -3  -4  478.56   19.41   0
   1   3   4  502.19   19.48   0
  -1  -3  -4  509.87   19.62   0
   1   3   4  525.76   20.19   0
   1  -3   4  514.69   20.16   0
  -2  -3  -4    0.57   16.00   0
  -2   3  -4    6.83   16.10   0
  -2  -3  -4   11.35   22.94   0
   2   3   4    2.93   16.77   0
   2   3   4   -4.87   22.78   0
   2  -3   4    9.24   23.60   0
   3   3   4 1125.70   24.32   0
  -3   3  -4 1100.35   24.15   0
  -3  -3  -4 1148.08   24.66   0
   3   3   4 1234.99   25.89   0
  -3  -3  -4 1152.65   24.75   0
   3  -3   4 1179.89   25.38   0
   4   3   4   49.78   24.44   0
  -4  -3  -4   50.00   23.35   0
  -4   3  -4   38.57   16.85   0
  -4  -3  -4   44.34   23.54   0
   4  -3   4   51.37   24.24   0
   4   3   4   36.68   23.70   0
   5   3   4  337.16   23.07   0
  -5   3  -4  381.65   22.98   0
   5   3   4  373.39   18.43   0
  -5  -3  -4  337.97   23.40   0
   5  -3   4  387.42   17.80   0
  -5  -3  -4  335.46   17.48   0
  -6  -3  -4   46.74   19.74   0
   6   3   4   42.76   14.72   0
  -6   3  -4   41.61   14.46   0
  -6  -3  -4   31.68   19.78   0
   6  -3   4   52.22   20.52   0
  -7   3  -4   13.58   13.63   0
  -7   3  -4   17.57   13.64   0
   7   3   4    4.98   19.86   0
  -7  -3  -4   22.52   19.20   0
   7  -3   4   26.22   19.86   0
  -7  -3  -4   24.47   19.08   0
  -8  -3  -4  123.44   19.36   0
  -8   3  -4   97.21   19.64   0
  -8  -3  -4  107.46   19.30   0
  -8   3  -4  111.59   19.22   0
   8  -3   4  131.73   20.08   0
   8   3   4  114.26   19.93   0
  -9  -3  -4  187.27   19.47   0
  -9  -3  -4  172.77   19.75   0
  -9   3  -4  185.23   19.67   0
   9  -3   4  195.23   23.76   0
   9   3   4  213.11   20.33   0
  -9   3  -4  190.73   19.32   0
  10  -3   4  236.51   22.61   0
 -10  -3  -4  230.07   22.53   0
 -10   3  -4  219.60   22.32   0
 -10  -3  -4  220.99   22.71   0
  10   3   4  243.17   23.08   0
 -10   3  -4  238.75   22.34   0
  11  -3   4  357.90   23.16   0
 -11  -3  -4  327.07   27.63   0
  11   3   4  331.20   24.30   0
 -11  -3  -4  323.02   27.53   0
 -11   3  -4  325.43   22.53   0
 -11   3  -4  335.18   22.85   0
 -12   3  -4  210.92   28.41   0
 -12   3  -4  180.00   23.51   0
  12  -3   4  204.04   29.24   0
 -13   3  -4   74.08   27.34   0
 -13   3  -4   89.35   30.90   0
  13  -3   4   81.89   27.72   0
  13  -4  -4   63.60   27.88   0
  13  -4  -4   67.64   27.82   0
  12  -4  -4    3.50   19.75   0
  12  -4  -4    5.27   19.16   0
  11  -4  -4  139.72   21.74   0
  11  -4  -4  157.89   21.80   0
  11   4  -4  153.33   26.84   0
 -11   4   4  155.41   20.74   0
 -11  -4   4  148.26   30.29   0
  11   4  -4  152.08   30.44   0
  10   4  -4   93.24   26.01   0
  10  -4  -4   76.14   21.55   0
  10   4  -4   76.90   26.62   0
  10  -4  -4   80.38   21.75   0
 -10   4   4   55.95   21.16   0
 -10  -4   4   76.09   21.56   0
   9   4  -4   81.78   22.99   0
  -9  -4   4   67.81   18.71   0
  -9   4   4   69.01   18.49   0
   9   4  -4   64.20   19.19   0
   9  -4  -4   78.67   19.11   0
   9  -4  -4   75.95   19.04   0
  -8   4   4   37.55   19.41   0
   8  -4  -4   41.48   19.42   0
  -8  -4   4   42.42   18.85   0
   8   4  -4   48.56   19.10   0
   8  -4  -4   40.59   13.79   0
   8   4  -4   39.72   19.26   0
  -8   4   4   50.18   18.85   0
   7   4  -4   38.07   19.74   0
   7   4  -4   38.24   19.54   0
   7  -4  -4   31.24   20.09   0
  -7  -4   4   32.60   13.83   0
   7  -4  -4   34.19   19.32   0
  -7   4   4   37.83   19.33   0
  -7   4   4   40.60   19.35   0
  -6   4   4   53.70   20.02   0
   6  -4  -4   48.72   20.70   0
  -6  -4   4   53.29   19.88   0
   6  -4  -4   44.72   20.19   0
   6   4  -4   50.99   20.24   0
  -6   4   4   51.59   19.77   0
   6   4  -4   55.00   20.30   0
   5   4  -4  230.83   16.81   0
   5  -4  -4  294.03   23.19   0
  -5   4   4  261.96   17.01   0
   5  -4  -4  242.81   16.47   0
   5   4  -4  259.41   17.04   0
  -5   4   4  246.58   16.62   0
  -5  -4   4  240.85   16.79   0
   4  -4  -4   91.95   24.39   0
   4   4  -4   90.14   17.37   0
   4   4  -4   75.30   23.91   0
  -4   4   4   76.49   16.82   0
  -4   4   4   97.54   23.56   0
  -4  -4   4   79.98   16.95   0
   4  -4  -4   67.76   17.36   0
   3   4  -4  290.92   26.96   0
   3  -4  -4  334.49   27.58   0
  -3   4   4  291.58   26.78   0
   3  -4  -4  290.36   19.63   0
  -3   4   4  300.17   19.89   0
  -3  -4   4  289.78   19.67   0
  -2   4   4  117.41   23.70   0
   2   4  -4  119.33   16.79   0
   2  -4  -4  127.64   23.95   0
   2  -4  -4  118.31   16.96   0
  -2   4   4  111.65   23.35   0
  -2  -4   4  116.14   23.60   0
  -1   4   4   21.60   16.58   0
  -1   4   4   12.19   16.04   0
   1   4  -4    5.05   22.97   0
   1  -4  -4    5.78   16.13   0
   1  -4  -4    8.26   16.47   0
  -1  -4   4    5.56   23.20   0
   0  -4  -4  720.37   20.97   0
   0   4   4  815.73   27.49   0
   0   4  -4  731.74   20.98   0
   0   4   4  697.54   20.68   0
   0  -4  -4  744.52   26.67   0
   0  -4   4  720.75   20.98   0
   1   4   4   -2.88   23.74   0
  -1  -4  -4   -5.87   22.88   0
  -1   4  -4   -9.13   23.17   0
  -1  -4  -4    5.89   22.94   0
   1   4   4    6.72   22.53   0
   1  -4   4   -4.55   23.51   0
   2   4   4  295.32   23.41   0
   2  -4   4  311.26   18.41   0
   2   4   4  303.28   24.69   0
  -2  -4  -4  293.56   23.87   0
  -2  -4  -4  274.78   23.61   0
  -2   4  -4  292.70   17.60   0
  -3  -4  -4   30.89   25.17   0
   3   4   4   29.28   26.16   0
  -3   4  -4   14.30   17.85   0
   3  -4   4    3.10   26.06   0
  -3  -4  -4    1.54   25.07   0
   3   4   4   25.09   24.81   0
   4   4   4  471.88   25.77   0
  -4   4  -4  413.21   24.53   0
   4   4   4  412.01   24.28   0
  -4  -4  -4  415.11   24.80   0
  -4  -4  -4  401.18   24.51   0
   4  -4   4  448.77   19.18   0
   5   4   4  181.39   22.70   0
   5   4   4  176.47   21.51   0
  -5   4  -4  170.95   21.63   0
  -5  -4  -4  153.50   21.76   0
  -5  -4  -4  171.90   21.15   0
   5  -4   4  189.00   22.21   0
   6   4   4   51.68   14.25   0
  -6  -4  -4   55.20   19.57   0
  -6  -4  -4   47.72   14.33   0
  -6   4  -4   56.06   14.42   0
   6  -4   4   57.19   14.70   0
   6   4   4   75.14   20.39   0
  -7  -4  -4   70.38   19.49   0
  -7  -4  -4   77.60   19.62   0
   7   4   4   68.22   20.13   0
  -7   4  -4   72.81   19.70   0
   7  -4   4   76.96   19.94   0
  -8  -4  -4    8.42   18.43   0
  -8  -4  -4   11.86   12.75   0
  -8   4  -4    2.23   13.37   0
   8   4   4   -0.90   19.27   0
   8  -4   4    2.79   19.05   0
  -9  -4  -4  102.08   18.85   0
   9   4   4  110.78   19.53   0
  -9  -4  -4   98.31   18.80   0
   9  -4   4  109.73   19.16   0
  -9   4  -4  107.55   18.38   0
  -9   4  -4  104.30   18.67   0
 -10  -4  -4   -1.79   25.20   0
 -10  -4  -4    7.79   20.20   0
 -10   4  -4   17.22   20.08   0
  10  -4   4    4.03   20.95   0
 -10   4  -4    6.37   20.48   0
  10   4   4   12.38   25.48   0
  11   4   4    8.49   20.01   0
 -11  -4  -4   11.10   23.91   0
 -11  -4  -4    9.99   23.90   0
  11  -4   4   14.98   19.95   0
 -11   4  -4   17.21   19.26   0
 -11   4  -4   23.62   19.20   0
 -12   4  -4   31.43   26.97   0
 -12   4  -4   29.29   27.00   0
  12  -4   4   27.82   22.87   0
 -13   4  -4  120.48   27.27   0
  13  -4   4  131.20   23.13   0
 -13   4  -4  134.12   27.16   0
  13  -5  -4  109.84   27.76   0
  13  -5  -4  105.81   27.78   0
  12  -5  -4   11.21   27.07   0
 -12   5   4   11.90   26.36   0
  12  -5  -4    1.97   22.71   0
  11  -5  -4  168.39   21.57   0
 -11  -5   4  183.36   30.29   0
 -11   5   4  173.87   20.76   0
  11   5  -4  176.27   30.54   0
  11  -5  -4  181.28   21.57   0
  11   5  -4  163.43   26.96   0
  10  -5  -4   40.35   20.95   0
 -10   5   4   41.22   20.59   0
  10  -5  -4   50.28   21.16   0
  10   5  -4   41.90   21.30   0
 -10  -5   4   38.64   25.24   0
  10   5  -4   39.88   26.08   0
  -9  -5   4  128.68   19.11   0
   9   5  -4  121.61   19.45   0
   9   5  -4  109.66   19.39   0
   9  -5  -4  130.90   19.30   0
   9  -5  -4  114.04   14.11   0
  -9   5   4  128.10   18.54   0
  -8   5   4   -4.48   18.64   0
   8  -5  -4   -2.74   18.88   0
   8   5  -4  -11.17   19.08   0
   8   5  -4    4.60   18.88   0
   8  -5  -4    5.89   18.70   0
  -8  -5   4   -2.32   18.22   0
  -8   5   4   -7.06   18.86   0
  -7   5   4   32.18   13.45   0
   7  -5  -4   30.04   13.81   0
   7   5  -4   17.08   13.98   0
   7  -5  -4   27.88   14.06   0
  -7  -5   4   25.94   19.23   0
  -7   5   4   18.56   19.10   0
   7   5  -4   28.32   19.37   0
  -6   5   4  156.05   20.33   0
  -6   5   4  148.82   20.26   0
   6   5  -4  153.33   20.72   0
   6  -5  -4  145.47   15.12   0
   6  -5  -4  144.49   20.49   0
   6   5  -4  157.09   20.84   0
  -6  -5   4  153.45   20.43   0
  -5   5   4  864.10   19.93   0
   5  -5  -4  762.88   19.33   0
   5   5  -4  857.42   25.31   0
  -5   5   4  790.05   19.34   0
   5  -5  -4  915.64   25.48   0
  -5  -5   4  827.79   19.97   0
   4   5  -4  325.31   18.02   0
  -4   5   4  361.99   17.97   0
   4  -5  -4  342.66   18.01   0
  -4   5   4  354.92   17.78   0
   4  -5  -4  359.48   18.18   0
  -4  -5   4  363.35   24.18   0
  -3   5   4  262.47   25.64   0
   3  -5  -4  252.58   25.66   0
   3   5  -4  195.57   18.56   0
  -3   5   4  250.24   25.34   0
   3  -5  -4  247.50   25.94   0
  -3  -5   4  229.77   25.26   0
  -2  -5   4   54.23   18.96   0
   2   5  -4   55.93   26.36   0
   2  -5  -4   50.28   26.73   0
   2  -5  -4   62.86   19.12   0
  -2   5   4   53.36   26.23   0
  -2   5   4   51.94   19.09   0
   1   5  -4  104.51   22.72   0
  -1   5   4   80.88   16.34   0
   1  -5  -4   99.91   23.28   0
  -1   5   4   88.76   23.78   0
   1  -5  -4   90.11   16.54   0
  -1  -5   4   94.37   16.66   0
   0  -5   4  239.60   17.89   0
   0   5  -4  219.11   17.97   0
   0  -5  -4  263.78   24.05   0
   0   5   4  209.15   17.44   0
   0  -5  -4  221.25   17.52   0
   0   5   4  265.92   24.69   0
  -1  -5  -4   60.24   22.61   0
  -1  -5  -4   37.60   16.44   0
   1   5   4   42.74   15.89   0
   1  -5   4   35.16   23.17   0
  -1   5  -4   44.43   16.20   0
   1   5   4   47.21   23.46   0
   2  -5   4  227.23   19.41   0
  -2   5  -4  215.32   26.63   0
  -2  -5  -4  180.29   19.58   0
   2   5   4  171.33   19.16   0
  -2  -5  -4  180.00   26.58   0
   2   5   4  212.95   27.63   0
  -3   5  -4  318.64   25.17   0
   3  -5   4  333.22   25.80   0
  -3  -5  -4  304.39   18.94   0
   3   5   4  281.84   18.59   0
   3   5   4  357.02   26.33   0
  -3  -5  -4  305.87   25.37   0
   4  -5   4  396.55   18.44   0
  -4  -5  -4  397.92   18.30   0
  -4   5  -4  381.07   17.75   0
  -4  -5  -4  389.59   23.73   0
   4   5   4  448.32   24.85   0
   4   5   4  390.39   17.83   0
   5  -5   4  270.42   22.29   0
  -5  -5  -4  254.83   16.15   0
  -5   5  -4  253.55   21.88   0
   5   5   4  259.08   21.67   0
  -5  -5  -4  261.01   22.16   0
   5   5   4  269.44   16.65   0
   6  -5   4  397.70   17.00   0
  -6  -5  -4  363.57   16.72   0
  -6   5  -4  365.93   21.44   0
   6   5   4  371.99   16.61   0
   6   5   4  397.68   17.27   0
  -6  -5  -4  362.33   16.69   0
   7   5   4    7.72   19.61   0
  -7  -5  -4   16.61   18.62   0
  -7   5  -4   29.35   18.63   0
  -7  -5  -4    8.56   19.10   0
   7   5   4    5.21   13.36   0
   7  -5   4    7.00   13.88   0
   8   5   4  118.18   19.82   0
  -8  -5  -4  108.29   18.83   0
  -8   5  -4  113.15   19.03   0
  -8  -5  -4  107.59   19.13   0
   8  -5   4  100.78   19.70   0
  -9  -5  -4    8.55   21.18   0
   9  -5   4    1.67   21.64   0
   9   5   4    7.66   21.78   0
  -9  -5  -4   -3.40   21.03   0
  -9   5  -4   -6.94   21.42   0
 -10  -5  -4   85.94   20.89   0
 -10   5  -4   80.43   20.55   0
 -10  -5  -4   82.40   20.77   0
  10   5   4   76.56   26.02   0
  10  -5   4   83.10   21.27   0
 -10   5  -4   88.71   20.63   0
 -11   5  -4   37.41   19.52   0
 -11  -5  -4   14.73   19.74   0
 -11   5  -4   27.35   23.56   0
 -11  -5  -4   24.03   23.63   0
  11  -5   4   24.01   19.94   0
 -12   5  -4  139.76   27.51   0
  12  -5   4  137.65   23.49   0
 -12   5  -4  131.14   22.71   0
 -13   5  -4   25.67   25.92   0
 -13   5  -4   23.96   26.14   0
  13  -5   4   12.40   22.29   0
  13  -6  -4   61.66   22.47   0
  13  -6  -4   63.29   27.42   0
 -12   6   4    9.73   21.17   0
  12  -6  -4   12.40   22.16   0
  12  -6  -4   10.35   22.61   0
  11   6  -4  229.45   27.41   0
  11  -6  -4  226.93   21.87   0
  11  -6  -4  253.86   21.80   0
  11   6  -4  255.01   27.58   0
 -11   6   4  267.90   21.18   0
 -11  -6   4  253.80   27.29   0
  10  -6  -4   57.39   20.89   0
  10   6  -4   47.97   21.08   0
 -10  -6   4   45.33   20.86   0
  10  -6  -4   52.80   21.21   0
 -10   6   4   45.59   20.30   0
  10   6  -4   42.80   21.15   0
  -9  -6   4  287.44   21.84   0
   9  -6  -4  311.82   23.10   0
   9   6  -4  290.81   24.03   0
  -9   6   4  280.75   21.31   0
   9  -6  -4  302.63   23.37   0
   9   6  -4  280.44   23.87   0
   8   6  -4  167.77   20.36   0
   8   6  -4  190.39   20.41   0
  -8  -6   4  191.27   19.67   0
   8  -6  -4  168.98   14.87   0
  -8   6   4  176.52   14.58   0
   8  -6  -4  170.25   15.08   0
  -7   6   4  111.58   19.51   0
   7   6  -4   98.32   19.97   0
   7  -6  -4   96.94   14.53   0
  -7   6   4   95.70   19.88   0
   7   6  -4  104.18   19.88   0
   7  -6  -4  102.64   19.65   0
  -7  -6   4   97.00   19.93   0
  -6   6   4  378.49   21.20   0
   6  -6  -4  376.35   21.58   0
   6  -6  -4  350.21   21.35   0
   6   6  -4  347.51   21.89   0
  -6   6   4  334.21   15.92   0
  -6  -6   4  375.10   21.44   0
  -5  -6   4   15.45   20.08   0
   5  -6  -4   36.78   20.44   0
  -5   6   4   26.62   20.08   0
   5  -6  -4   21.37   20.07   0
  -5   6   4   31.15   19.88   0
   5   6  -4   32.34   19.99   0
   4   6  -4   88.63   21.96   0
  -4   6   4   97.18   15.67   0
   4  -6  -4  118.03   21.59   0
  -4  -6   4  106.49   21.31   0
  -4   6   4   96.39   21.58   0
   4  -6  -4  118.40   22.13   0
  -3  -6   4   50.36   23.04   0
  -3   6   4   50.47   23.23   0
   3   6  -4   55.25   22.98   0
   3  -6  -4   48.99   23.53   0
   3  -6  -4   44.63   16.52   0
  -3   6   4   54.02   16.31   0
  -2  -6   4  519.52   20.26   0
   2   6  -4  582.15   20.53   0
   2  -6  -4  563.93   20.57   0
  -2   6   4  628.07   27.56   0
   2  -6  -4  626.87   27.41   0
  -2   6   4  586.69   20.19   0
  -1  -6   4  464.02   27.88   0
   1  -6  -4  431.52   21.38   0
   1   6  -4  439.61   20.59   0
   1  -6  -4  441.62   21.83   0
  -1   6   4  472.29   21.97   0
  -1   6   4  465.06   27.57   0
   0  -6   4  962.51   30.34   0
   0  -6  -4  916.87   23.22   0
   0  -6  -4  967.03   23.17   0
   0   6  -4  938.04   29.39   0
   0   6   4  930.74   22.65   0
   0   6   4 1025.34   24.00   0
   1  -6   4  232.61   19.89   0
  -1  -6  -4  246.21   26.75   0
  -1   6  -4  238.70   26.43   0
   1   6   4  246.43   26.07   0
  -1  -6  -4  242.50   26.39   0
   1   6   4  263.10   27.27   0
   2  -6   4  565.68   20.75   0
  -2  -6  -4  514.91   20.07   0
  -2   6  -4  550.26   20.19   0
  -2  -6  -4  591.41   26.51   0
   2   6   4  567.30   21.14   0
   2   6   4  552.08   26.46   0
   3  -6   4   17.94   16.45   0
  -3  -6  -4    8.38   22.37   0
   3   6   4   13.39   23.25   0
   3   6   4   14.12   15.80   0
  -3  -6  -4   24.50   15.93   0
  -3   6  -4    6.45   22.85   0
   4  -6   4    7.24   15.27   0
   4   6   4    7.30   14.51   0
   4   6   4    3.90   21.43   0
  -4  -6  -4   -6.43   14.85   0
  -4  -6  -4   -9.50   20.79   0
  -4   6  -4    1.06   21.03   0
   5   6   4    7.43   20.48   0
   5  -6   4   -0.82   14.45   0
  -5  -6  -4    3.39   19.19   0
  -5  -6  -4   -2.61   19.78   0
  -5   6  -4    7.57   13.96   0
   5   6   4  -16.64   19.80   0
   6  -6   4  180.78   20.73   0
   6   6   4  191.15   21.07   0
  -6  -6  -4  167.69   15.09   0
  -6   6  -4  164.57   15.01   0
  -6  -6  -4  181.95   20.30   0
   6   6   4  173.33   20.26   0
   7  -6   4  130.73   20.38   0
   7   6   4  128.84   20.05   0
  -7  -6  -4  116.43   19.65   0
  -7   6  -4  105.52   19.75   0
   7   6   4  128.00   19.54   0
  -7  -6  -4  124.17   19.91   0
  -8  -6  -4  459.54   21.77   0
   8   6   4  479.60   21.98   0
   8   6   4  428.52   17.16   0
  -8  -6  -4  467.10   21.92   0
   8  -6   4  462.99   16.66   0
  -8   6  -4  458.07   16.60   0
  -9  -6  -4   14.52   20.73   0
  -9   6  -4   15.18   14.81   0
   9   6   4   11.94   26.44   0
  -9  -6  -4   20.46   20.90   0
   9  -6   4   15.35   15.28   0
  10  -6   4  262.67   22.12   0
 -10  -6  -4  259.23   26.43   0
 -10  -6  -4  266.55   26.51   0
 -10   6  -4  263.11   21.39   0
 -11   6  -4   -4.49   19.35   0
 -11  -6  -4   -6.53   23.36   0
 -11   6  -4   16.99   18.90   0
 -11  -6  -4   -0.45   19.11   0
  11  -6   4    2.19   19.62   0
 -12  -6  -4   73.04   38.76   0
 -12   6  -4   73.23   22.25   0
 -12   6  -4   76.02   22.29   0
 -12  -6  -4   80.18   38.71   0
  12  -6   4   85.77   22.79   0
 -13   6  -4   29.99   25.88   0
 -13   6  -4   22.51   21.43   0
  13  -6   4    8.02   22.15   0
  13  -7  -4   18.91   21.93   0
  13  -7  -4   21.64   22.21   0
 -13   7   4   24.99   26.15   0
 -12   7   4  121.11   22.91   0
  12  -7  -4  148.50   23.15   0
  12  -7  -4  143.23   22.90   0
  11  -7  -4   14.44   19.94   0
  11   7  -4   12.76   24.20   0
  11  -7  -4   29.53   19.72   0
 -11  -7   4   16.70   23.78   0
 -11   7   4    5.28   19.39   0
  11   7  -4   10.21   24.14   0
  10  -7  -4  227.02   21.62   0
  10  -7  -4  229.34   21.96   0
 -10  -7   4  236.51   26.37   0
  10   7  -4  211.13   22.72   0
 -10   7   4  223.87   21.66   0
  10   7  -4  200.21   22.43   0
   9  -7  -4   65.40   21.79   0
   9  -7  -4   76.67   21.82   0
  -9  -7   4   70.66   21.43   0
   9   7  -4   64.54   22.21   0
  -9   7   4   67.00   21.33   0
   9   7  -4   65.51   21.92   0
   8  -7  -4  224.61   20.08   0
   8   7  -4  213.69   20.11   0
   8  -7  -4  196.42   20.02   0
  -8  -7   4  222.43   19.90   0
  -8   7   4  234.20   19.84   0
   8   7  -4  219.04   20.24   0
  -7   7   4  395.30   20.85   0
   7  -7  -4  406.75   16.28   0
   7   7  -4  355.80   16.46   0
   7  -7  -4  401.36   21.25   0
  -7   7   4  402.56   16.26   0
  -7  -7   4  422.12   21.32   0
  -6   7   4   95.92   13.99   0
  -6   7   4  113.29   19.89   0
  -6  -7   4  115.30   19.58   0
   6  -7  -4  123.99   19.60   0
   6  -7  -4  112.58   20.03   0
   6   7  -4   91.29   14.48   0
  -5  -7   4  342.52   21.19   0
  -5   7   4  329.07   16.16   0
   5  -7  -4  333.98   21.37   0
   5  -7  -4  351.75   21.78   0
  -5   7   4  335.90   21.20   0
   5   7  -4  281.80   16.05   0
  -4  -7   4  125.06   20.95   0
   4  -7  -4  126.06   15.56   0
   4   7  -4  123.17   15.54   0
  -4   7   4  155.72   20.63   0
  -4   7   4  128.07   21.35   0
   4  -7  -4  131.46   21.11   0
  -3  -7   4  446.22   18.20   0
   3  -7  -4  440.93   18.21   0
   3   7  -4  454.08   18.18   0
  -3   7   4  457.63   17.84   0
   3  -7  -4  496.93   18.29   0
  -3   7   4  464.97   18.27   0
   2   7  -4  364.69   24.63   0
  -2  -7   4  366.43   18.25   0
   2  -7  -4  380.41   18.45   0
  -2   7   4  375.23   18.11   0
   2  -7  -4  427.41   24.91   0
  -2   7   4  401.64   24.95   0
  -1  -7   4 1578.33   29.84   0
   1  -7  -4 1662.43   24.71   0
  -1   7   4 1700.36   24.91   0
   1   7  -4 1525.15   29.56   0
   1  -7  -4 1620.47   29.88   0
  -1   7   4 1617.25   29.28   0
   0   7   4  450.43   19.33   0
   0  -7  -4  454.60   20.07   0
   0  -7   4  485.53   26.24   0
   0   7   4  478.00   20.00   0
   0  -7  -4  452.81   19.59   0
   0   7  -4  428.10   19.15   0
   1   7   4 1333.42   29.52   0
  -1  -7  -4 1256.36   28.49   0
   1   7   4 1176.14   28.16   0
  -1   7  -4 1187.86   28.11   0
   1  -7   4 1281.11   23.27   0
  -1  -7  -4 1192.96   28.40   0
  -2   7  -4  119.60   16.43   0
   2  -7   4  111.89   17.16   0
  -2  -7  -4  142.65   23.38   0
   2   7   4  172.99   24.14   0
   2   7   4  109.71   16.47   0
  -2  -7  -4  112.05   16.76   0
   3  -7   4  347.40   17.68   0
   3   7   4  375.25   17.90   0
  -3   7  -4  362.82   22.82   0
   3   7   4  352.37   22.98   0
  -3  -7  -4  329.45   16.94   0
  -3  -7  -4  329.74   22.92   0
   4  -7   4   47.75   14.62   0
   4   7   4   48.58   20.87   0
  -4   7  -4   27.66   14.64   0
  -4  -7  -4   25.93   14.44   0
  -4  -7  -4   45.23   20.22   0
   4   7   4   18.80   20.26   0
   5   7   4  387.76   17.05   0
   5  -7   4  378.20   16.62   0
   5   7   4  363.12   21.31   0
  -5  -7  -4  337.82   16.14   0
  -5  -7  -4  385.67   21.53   0
  -5   7  -4  374.11   21.49   0
   6   7   4   -8.40   19.20   0
   6  -7   4    2.45   19.67   0
  -6  -7  -4    2.93   19.08   0
  -6  -7  -4   -4.10   13.43   0
  -6   7  -4   -2.94   13.68   0
   6   7   4    3.61   13.83   0
   7  -7   4  333.67   21.23   0
   7   7   4  321.33   21.51   0
   7   7   4  312.08   16.04   0
  -7  -7  -4  304.13   20.79   0
  -7   7  -4  309.70   15.48   0
  -7  -7  -4  319.57   20.91   0
   8   7   4   -2.47   18.54   0
   8  -7   4   -1.86   18.68   0
  -8  -7  -4   -1.20   18.19   0
   8   7   4    3.14   18.27   0
  -8  -7  -4    3.10   17.97   0
  -8   7  -4   -1.70   18.48   0
   9  -7   4   99.67   21.94   0
   9   7   4  110.89   22.00   0
  -9   7  -4  112.23   21.33   0
  -9  -7  -4  116.95   21.10   0
  -9  -7  -4  111.89   21.50   0
 -10  -7  -4    3.31   24.42   0
 -10   7  -4   12.85   20.02   0
  10  -7   4   12.60   20.29   0
 -10  -7  -4    5.53   19.83   0
 -11   7  -4   10.12   19.03   0
 -11  -7  -4    8.12   23.01   0
 -11  -7  -4    6.13   18.96   0
  11  -7   4   15.11   19.41   0
 -12   7  -4    3.21   21.26   0
 -12   7  -4   12.99   21.59   0
 -12  -7  -4    0.61   30.14   0
  12  -7   4   -3.44   22.13   0
 -12  -7  -4    2.90   33.53   0
 -13   7  -4   -2.36   27.29   0
 -13   7  -4    2.92   21.33   0
  13  -7   4    3.40   21.55   0
  13  -8  -4   -1.01   21.71   0
  13  -8  -4   -5.36   22.00   0
 -13   8   4    8.14   21.03   0
  12  -8  -4   39.08   22.01   0
  12   8  -4   20.84   41.52   0
  12   8  -4   22.05   43.87   0
 -12   8   4   17.60   21.62   0
  12  -8  -4   18.56   22.27   0
  11  -8  -4   -3.15   19.79   0
  11   8  -4   10.96   23.90   0
  11   8  -4    7.65   19.62   0
 -11  -8   4   16.82   22.90   0
  11  -8  -4    6.84   19.47   0
 -11   8   4    7.92   13.55   0
  10   8  -4   -0.68   20.15   0
 -10  -8   4    2.44   19.76   0
  10  -8  -4   -0.91   20.27   0
  10  -8  -4    8.95   20.07   0
 -10   8   4   -4.56   19.88   0
  10   8  -4    6.85   24.66   0
   9  -8  -4    3.69   21.11   0
   9   8  -4   -3.37   21.13   0
  -9  -8   4    0.41   20.58   0
   9  -8  -4   21.16   20.94   0
  -9   8   4   -0.65   20.85   0
   9   8  -4    2.33   20.89   0
   8   8  -4   14.24   18.36   0
  -8   8   4   19.19   12.93   0
   8  -8  -4   16.46   18.63   0
   8  -8  -4   29.48   13.15   0
  -8  -8   4   23.97   17.86   0
   8   8  -4   11.77   18.47   0
   7   8  -4   46.25   13.53   0
   7  -8  -4   45.80   19.13   0
   7  -8  -4   39.78   13.64   0
  -7   8   4   48.66   13.66   0
  -7  -8   4   48.93   18.88   0
   6  -8  -4   85.73   14.26   0
   6  -8  -4   83.20   19.81   0
   6   8  -4   82.67   14.23   0
  -6   8   4   84.69   19.41   0
  -6   8   4   81.39   19.74   0
  -6  -8   4   76.86   13.96   0
  -5  -8   4    9.14   19.10   0
  -5   8   4    9.21   13.82   0
   5   8  -4   -1.77   13.77   0
   5  -8  -4   -1.86   13.87   0
   5  -8  -4    0.14   19.68   0
  -5   8   4   -9.66   13.76   0
   4  -8  -4   86.53   14.68   0
  -4   8   4  103.99   14.32   0
  -4  -8   4  110.02   20.09   0
   4  -8  -4  104.52   20.49   0
   4   8  -4  100.84   20.38   0
  -4   8   4   99.77   20.46   0
  -3  -8   4  106.15   15.29   0
   3  -8  -4  122.60   21.33   0
  -3   8   4  143.79   21.20   0
   3  -8  -4  134.28   21.45   0
  -3   8   4  136.40   20.81   0
   3   8  -4  106.31   15.40   0
  -2  -8   4   -7.03   15.33   0
   2  -8  -4   11.40   15.29   0
   2   8  -4   -1.90   21.56   0
  -2   8   4    7.13   15.24   0
   2  -8  -4   11.49   21.57   0
  -2   8   4    9.78   21.22   0
  -1  -8   4  250.06   17.24   0
   1  -8  -4  226.31   17.30   0
  -1   8   4  254.90   17.41   0
  -1   8   4  234.65   16.70   0
   1  -8  -4  254.98   23.58   0
   1   8  -4  233.08   23.22   0
   0   8  -4   96.26   22.66   0
   0  -8   4  105.89   16.39   0
   0  -8  -4  100.55   22.74   0
   0   8   4   85.01   22.77   0
   0  -8  -4   99.88   16.41   0
   0   8   4  107.58   16.64   0
   1  -8   4  402.74   24.07   0
   1   8   4  438.95   24.30   0
   1   8   4  336.34   17.58   0
  -1   8  -4  372.14   17.70   0
  -1  -8  -4  370.63   23.63   0
  -1  -8  -4  356.65   17.53   0
   2  -8   4   -2.87   21.71   0
  -2  -8  -4   -4.57   21.40   0
  -2   8  -4   -3.42   21.29   0
  -2  -8  -4  -15.71   21.37   0
   2   8   4    5.00   20.81   0
   2   8   4    1.84   21.89   0
  -3  -8  -4  332.53   21.92   0
   3  -8   4  347.82   16.57   0
   3   8   4  371.95   16.98   0
  -3   8  -4  338.66   21.81   0
  -3  -8  -4  352.59   16.31   0
   3   8   4  321.09   21.96   0
  -4  -8  -4    7.89   13.72   0
  -4  -8  -4    2.78   14.12   0
  -4   8  -4   -4.20   19.81   0
   4   8   4    3.92   13.81   0
   4   8   4    4.23   20.20   0
   4  -8   4    0.02   19.99   0
   5   8   4  133.21   19.99   0
  -5  -8  -4  148.73   20.02   0
   5   8   4  162.44   15.13   0
   5  -8   4  136.71   20.53   0
  -5  -8  -4  130.94   14.60   0
  -5   8  -4  173.28   19.63   0
   6   8   4    7.65   13.70   0
  -6  -8  -4   -1.22   13.43   0
  -6  -8  -4   -4.33   13.56   0
  -6   8  -4   -4.34   13.46   0
   6   8   4    5.08   13.45   0
   6  -8   4   -0.20   13.87   0
  -7  -8  -4    1.17   18.60   0
   7  -8   4    4.74   13.28   0
  -7  -8  -4    3.67   18.38   0
   7   8   4   -2.15   18.77   0
   7   8   4    0.50   19.01   0
  -7   8  -4   -6.34   18.81   0
   8  -8   4   -2.87   13.02   0
  -8  -8  -4   -5.84   17.92   0
  -8  -8  -4   13.94   17.33   0
   8   8   4    6.42   17.99   0
  -8   8  -4   -0.44   12.81   0
   8   8   4    0.17   18.31   0
   9   8   4   49.45   21.41   0
  -9  -8  -4   50.18   15.05   0
   9  -8   4   64.25   21.08   0
  -9  -8  -4   48.64   21.02   0
  -9   8  -4   51.56   21.21   0
 -10   8  -4   -2.45   19.66   0
  10  -8   4    4.82   20.25   0
 -10  -8  -4   -5.16   19.31   0
 -10  -8  -4    3.41   19.30   0
 -11  -8  -4   83.43   24.17   0
 -11   8  -4   91.91   19.74   0
 -11  -8  -4   79.66   19.83   0
  11  -8   4   88.27   21.53   0
 -12   8  -4   13.56   21.37   0
 -12  -8  -4    0.42   30.42   0
  12  -8   4   -1.52   22.05   0
 -12  -8  -4    8.18   30.21   0
 -13   8  -4   51.02   24.49   0
 -13   8  -4   48.03   24.38   0
  13  -8   4   47.68   25.06   0
 -13   9   4   10.67   23.89   0
  13  -9  -4   -2.38   24.78   0
  13  -9  -4   -0.22   24.63   0
 -12   9   4  155.87   16.37   0
  12   9  -4  172.47   33.16   0
 -12  -9   4  170.43   36.44   0
 -12  -9   4  160.51   33.36   0
  12  -9  -4  170.42   23.27   0
  12   9  -4  164.89   33.18   0
  12  -9  -4  166.41   23.15   0
  11  -9  -4   -1.43   21.04   0
  11   9  -4    4.85   22.00   0
  11   9  -4   -1.25   27.49   0
 -11   9   4   19.80   21.65   0
 -11  -9   4    2.79   25.53   0
  11  -9  -4   -9.77   16.11   0
  10   9  -4   43.23   24.95   0
  10  -9  -4   57.34   20.12   0
  10  -9  -4   45.50   20.11   0
 -10  -9   4   42.87   19.56   0
  10   9  -4   49.09   20.00   0
 -10   9   4   31.56   19.72   0
   9   9  -4    0.20   20.46   0
   9  -9  -4    5.37   20.85   0
   9   9  -4    4.55   20.67   0
   9  -9  -4   -1.70   15.01   0
  -9   9   4    0.73   14.52   0
  -9  -9   4   -4.00   20.35   0
   8  -9  -4   14.30   21.55   0
   8  -9  -4   11.53   19.94   0
  -8   9   4   23.32   21.38   0
   8   9  -4   -2.43   21.95   0
  -8  -9   4   21.88   19.28   0
   7  -9  -4   92.69   19.22   0
  -7   9   4   80.26   18.90   0
   7   9  -4   91.20   19.13   0
  -7  -9   4   77.94   13.75   0
   7  -9  -4   88.63   19.19   0
  -6  -9   4   16.65   13.68   0
   6  -9  -4   33.23   13.78   0
  -6   9   4   29.25   13.44   0
   6  -9  -4   18.22   13.87   0
   6   9  -4   24.88   19.24   0
   5  -9  -4   88.12   14.04   0
  -5   9   4  102.21   19.40   0
  -5  -9   4   79.63   19.56   0
   5   9  -4   78.38   19.60   0
   5  -9  -4   93.12   19.88   0
  -5   9   4   79.96   13.77   0
  -4  -9   4  205.90   20.24   0
  -4   9   4  197.73   20.41   0
   4  -9  -4  185.25   14.97   0
   4  -9  -4  182.01   20.70   0
  -4   9   4  188.15   14.71   0
   4   9  -4  170.30   14.83   0
   3   9  -4  246.17   15.70   0
   3  -9  -4  286.71   21.03   0
  -3  -9   4  271.39   21.31   0
   3  -9  -4  281.97   21.31   0
  -3   9   4  324.21   21.31   0
  -3   9   4  283.77   20.83   0
  -2   9   4   64.47   15.13   0
  -2  -9   4   60.13   14.90   0
   2  -9  -4   56.04   20.77   0
   2  -9  -4   58.46   14.98   0
  -2   9   4   44.27   20.38   0
   2   9  -4   57.95   14.74   0
  -1  -9   4  -17.42   21.03   0
  -1   9   4    6.02   14.90   0
   1  -9  -4    7.29   14.73   0
   1  -9  -4    7.74   14.50   0
   1   9  -4   12.93   14.43   0
  -1   9   4   -1.85   14.46   0
   0  -9  -4  150.35   21.44   0
   0  -9   4  159.62   15.83   0
   0   9  -4  141.52   15.66   0
   0   9   4  162.43   21.92   0
   0  -9  -4  168.59   21.83   0
   0   9   4  144.30   21.27   0
  -1  -9  -4   34.69   20.65   0
   1  -9   4   27.84   21.07   0
  -1   9  -4   14.31   20.74   0
   1   9   4   15.14   20.42   0
  -1  -9  -4   11.08   14.80   0
   1   9   4   15.41   15.06   0
  -2  -9  -4   -9.33   14.64   0
   2  -9   4    0.30   20.54   0
  -2  -9  -4    7.47   14.30   0
   2   9   4    9.90   14.80   0
   2   9   4    4.27   14.15   0
  -2   9  -4   -9.43   20.47   0
  -3  -9  -4   56.24   14.37   0
  -3  -9  -4   65.23   19.92   0
   3  -9   4   67.73   20.35   0
   3   9   4   57.03   14.14   0
   3   9   4   66.33   20.72   0
  -3   9  -4   63.48   14.31   0
   4   9   4   14.86   20.09   0
   4  -9   4    6.84   19.65   0
  -4  -9  -4   -6.57   19.32   0
   4   9   4    1.79   19.34   0
  -4  -9  -4   12.64   19.10   0
  -4   9  -4  -12.01   19.51   0
   5  -9   4   62.43   19.92   0
  -5  -9  -4   64.22   19.37   0
   5   9   4   49.85   19.41   0
  -5  -9  -4   60.22   19.37   0
  -5   9  -4   66.69   19.15   0
   5   9   4   88.97   19.76   0
   6  -9   4  133.15   13.99   0
   6   9   4  119.28   20.07   0
  -6  -9  -4  108.35   19.32   0
  -6  -9  -4  100.73   14.30   0
  -6   9  -4  120.62   19.39   0
   6   9   4  116.60   14.02   0
   7   9   4  102.66   14.18   0
   7  -9   4  109.87   19.35   0
  -7  -9  -4   99.45   14.22   0
  -7  -9  -4   95.74   13.69   0
   7   9   4   99.09   13.99   0
  -7   9  -4  106.39   13.77   0
   8  -9   4   81.41   21.91   0
  -8  -9  -4   84.15   21.35   0
  -8   9  -4   78.71   15.46   0
  -8  -9  -4   75.89   15.65   0
   8   9   4   79.46   22.00   0
   9  -9   4  120.76   21.01   0
  -9   9  -4  132.52   20.78   0
  -9  -9  -4  106.12   20.74   0
   9   9   4  113.49   21.19   0
  -9  -9  -4  108.70   20.90   0
 -10   9  -4   77.42   14.67   0
  10   9   4   86.50   20.64   0
  10  -9   4   72.15   14.75   0
 -10  -9  -4   71.25   20.09   0
 -10  -9  -4   80.96   20.05   0
 -11  -9  -4  131.59   27.78   0
 -11   9  -4  128.45   16.69   0
 -11  -9  -4  132.74   27.81   0
  11  -9   4  139.81   23.21   0
 -12  -9  -4  117.11   27.97   0
 -12  -9  -4  113.04   27.91   0
 -12   9  -4  147.76   22.21   0
  12  -9   4  144.66   22.38   0
  12 -10  -4    0.09   15.36   0
 -12 -10   4   -0.72   30.10   0
  12  10  -4   -2.82   26.60   0
  12  10  -4    0.35   26.25   0
 -12 -10   4   -0.43   26.13   0
 -12  10   4    0.97   21.24   0
  12 -10  -4   13.71   21.45   0
  11 -10  -4   64.83   22.80   0
  11  10  -4   59.67   23.06   0
 -11  10   4   61.42   21.91   0
  11 -10  -4   69.72   22.44   0
 -11 -10   4   67.88   26.93   0
  11  10  -4   61.63   22.63   0
  10 -10  -4   -0.36   20.12   0
  10  10  -4    9.09   19.97   0
 -10  10   4    9.08   19.51   0
  10  10  -4   18.80   19.40   0
 -10 -10   4   10.05   19.21   0
  10 -10  -4    4.12   19.95   0
   9  10  -4    7.03   14.38   0
   9 -10  -4   23.63   14.51   0
   9 -10  -4   22.68   20.35   0
  -9  10   4   17.70   14.24   0
  -9 -10   4   19.88   19.76   0
   8 -10  -4   -0.81   21.40   0
  -8  10   4   -2.11   20.91   0
   8 -10  -4   -0.36   21.30   0
   8  10  -4   -9.61   21.34   0
  -8 -10   4   11.02   20.84   0
   7 -10  -4    7.84   18.45   0
   7 -10  -4    1.57   13.13   0
  -7 -10   4   12.05   12.90   0
  -7  10   4    2.54   12.92   0
   7  10  -4   -6.89   18.57   0
  -6 -10   4    5.50   18.78   0
   6 -10  -4   -2.70   13.50   0
  -6  10   4  -23.96   18.78   0
   6 -10  -4    4.84   19.14   0
   6  10  -4    9.26   18.94   0
   5 -10  -4    5.63   13.44   0
  -5 -10   4   -0.11   13.23   0
   5  10  -4   -3.50   19.06   0
   5 -10  -4   -2.56   13.78   0
  -5  10   4    2.90   13.17   0
  -4 -10   4  167.74   19.87   0
  -4  10   4  173.99   14.88   0
   4 -10  -4  151.87   14.70   0
   4 -10  -4  160.17   20.36   0
  -4  10   4  144.15   19.89   0
   4  10  -4  149.49   14.66   0
  -3  10   4    2.43   19.81   0
  -3 -10   4   16.13   19.20   0
   3 -10  -4   13.89   13.58   0
  -3  10   4   18.47   13.62   0
   3 -10  -4   -0.95   19.90   0
   3  10  -4    6.38   13.63   0
   2 -10  -4  113.48   14.80   0
  -2  10   4  130.08   15.10   0
   2 -10  -4  126.99   15.17   0
   2  10  -4  134.62   20.18   0
  -2 -10   4  124.21   14.91   0
  -2  10   4  110.04   14.55   0
   1 -10  -4   25.93   14.42   0
  -1 -10   4   35.69   14.25   0
   1 -10  -4   22.40   14.33   0
  -1  10   4   28.98   14.33   0
  -1  10   4   21.66   14.15   0
   1  10  -4   33.28   14.23   0
   0 -10   4   11.70   14.18   0
   0 -10  -4   15.17   20.04   0
   0 -10  -4   12.06   19.87   0
   0  10   4    1.70   19.61   0
   0  10   4   -3.20   20.55   0
   0  10  -4    2.52   14.22   0
  -1 -10  -4   10.73   19.67   0
  -1 -10  -4  -10.51   14.20   0
  -1  10  -4   -8.10   19.86   0
   1  10   4   -1.90   19.56   0
   1 -10   4   -7.76   20.23   0
   1  10   4    3.19   14.30   0
  -2 -10  -4  399.12   16.47   0
  -2  10  -4  415.18   21.42   0
   2  10   4  442.99   22.10   0
  -2 -10  -4  429.03   21.35   0
   2  10   4  412.30   16.16   0
   2 -10   4  452.29   21.87   0
  -3 -10  -4   78.54   14.13   0
   3  10   4   84.15   13.98   0
   3 -10   4   76.27   14.68   0
  -3 -10  -4   81.33   19.69   0
   3  10   4   97.90   14.56   0
  -3  10  -4   95.56   19.60   0
   4  10   4  259.09   15.16   0
   4 -10   4  280.53   20.93   0
  -4  10  -4  274.32   15.20   0
  -4 -10  -4  291.98   20.46   0
   4  10   4  303.04   20.98   0
  -4 -10  -4  258.57   20.52   0
   5 -10   4  148.18   19.63   0
   5  10   4  124.32   14.49   0
  -5 -10  -4  106.43   14.29   0
   5  10   4  118.44   13.83   0
  -5  10  -4  106.05   14.23   0
  -5 -10  -4  123.35   14.10   0
   6  10   4   35.45   13.77   0
  -6 -10  -4   42.88   18.95   0
   6  10   4   50.07   18.93   0
  -6 -10  -4   43.77   13.42   0
   6 -10   4   39.95   13.68   0
  -6  10  -4   43.43   13.47   0
  -7 -10  -4  373.59   20.59   0
  -7 -10  -4  349.97   20.44   0
   7 -10   4  351.42   15.30   0
   7  10   4  360.18   15.70   0
  -7  10  -4  392.22   20.15   0
   8 -10   4   74.89   21.87   0
  -8 -10  -4   93.90   20.70   0
   8  10   4   93.73   21.62   0
  -8 -10  -4   91.69   21.22   0
  -8  10  -4   90.83   15.22   0
   9 -10   4  129.92   15.50   0
  -9 -10  -4  116.23   15.16   0
   9  10   4  143.18   21.06   0
  -9 -10  -4  109.87   15.18   0
  -9  10  -4  117.29   15.16   0
 -10 -10  -4  269.60   21.14   0
 -10  10  -4  293.66   21.10   0
  10 -10   4  259.23   16.03   0
  10  10   4  293.19   21.93   0
 -10 -10  -4  293.81   21.53   0
  11 -10   4  228.40   17.13   0
 -11 -10  -4  231.69   23.78   0
 -11  10  -4  248.87   23.07   0
 -11 -10  -4  222.51   28.48   0
 -12 -10  -4  127.59   28.02   0
 -12  10  -4  160.99   22.18   0
 -12 -10  -4  136.97   27.69   0
  12 -10   4  145.68   22.71   0
  12 -11  -4   23.89   21.73   0
 -12 -11   4   24.34   21.22   0
  12  11  -4   27.48   26.70   0
 -12 -11   4   21.83   26.35   0
 -12  11   4   42.57   14.99   0
  12  11  -4   20.85   26.46   0
  12 -11  -4   31.30   15.36   0
  11 -11  -4   37.71   22.53   0
  11 -11  -4   45.10   22.20   0
 -11 -11   4   33.54   21.94   0
  11  11  -4   47.84   22.11   0
  11  11  -4   47.32   26.89   0
 -11  11   4   47.70   21.92   0
  10  11  -4   43.45   19.43   0
  10  11  -4   28.47   19.65   0
 -10  11   4   42.74   19.52   0
  10 -11  -4   38.89   19.53   0
  10 -11  -4   38.28   14.07   0
 -10 -11   4   35.76   19.34   0
   9 -11  -4   63.61   20.56   0
  -9  11   4   62.64   14.39   0
   9  11  -4   62.42   20.63   0
   9 -11  -4   48.66   14.87   0
  -9 -11   4   66.03   20.18   0
  -8 -11   4   32.84   20.33   0
   8 -11  -4   31.50   15.00   0
  -8  11   4   34.19   14.77   0
   8 -11  -4   45.59   20.99   0
   8  11  -4   33.04   20.88   0
   7 -11  -4   66.13   15.69   0
  -7 -11   4   69.16   20.08   0
  -7  11   4   56.50   21.57   0
   7  11  -4   66.35   22.11   0
   7 -11  -4   80.40   15.51   0
   6 -11  -4   10.21   13.28   0
   6 -11  -4   -1.38   18.42   0
  -6  11   4   -4.67   12.80   0
  -6 -11   4   -1.95   12.94   0
   6  11  -4    8.46   18.42   0
  -5 -11   4    6.90   13.13   0
   5 -11  -4   10.26   19.11   0
   5  11  -4   -5.95   19.15   0
  -5  11   4   16.69   18.45   0
   5 -11  -4   21.64   18.73   0
   4 -11  -4   22.90   13.56   0
   4  11  -4   29.92   13.52   0
  -4 -11   4   23.36   19.02   0
   4 -11  -4   24.81   19.49   0
  -4  11   4   15.72   13.61   0
  -3 -11   4  115.15   14.02   0
   3 -11  -4  108.93   14.28   0
  -3  11   4   71.36   19.44   0
   3  11  -4   93.12   14.15   0
   3 -11  -4  103.67   19.79   0
   2  11  -4  145.33   19.95   0
  -2 -11   4  139.39   20.24   0
   2 -11  -4  146.46   14.70   0
  -2  11   4  129.38   15.01   0
   2 -11  -4  132.61   20.00   0
  -2  11   4  141.35   19.89   0
  -1  11   4    4.82   13.92   0
   1  11  -4   15.35   13.85   0
   1 -11  -4   24.65   13.67   0
  -1  11   4   13.00   19.30   0
  -1 -11   4    4.87   13.81   0
   1 -11  -4    8.65   19.55   0
   0  11   4  606.37   22.32   0
   0 -11   4  578.92   21.98   0
   0  11  -4  543.64   16.70   0
   0  11   4  548.57   16.48   0
   0 -11  -4  569.49   21.88   0
   0 -11  -4  539.87   16.93   0
   1  11   4    2.47   13.93   0
   1 -11   4    2.43   13.67   0
  -1 -11  -4   -7.28   14.07   0
  -1 -11  -4    5.49   13.60   0
   1  11   4   -2.01   13.69   0
  -1  11  -4  -27.04   19.76   0
  -2 -11  -4   62.09   19.40   0
   2 -11   4   36.75   14.20   0
  -2 -11  -4   59.99   19.61   0
  -2  11  -4   52.84   13.60   0
   2  11   4   47.46   19.20   0
   2  11   4   46.86   20.21   0
  -3 -11  -4  136.79   14.88   0
   3  11   4  168.07   14.79   0
   3 -11   4  180.22   20.02   0
  -3 -11  -4  156.85   14.12   0
  -3  11  -4  138.81   14.03   0
   3  11   4  142.78   14.40   0
  -4  11  -4   -4.70   18.99   0
  -4 -11  -4    0.35   19.16   0
  -4 -11  -4   17.76   18.92   0
   4 -11   4    4.57   13.74   0
   4  11   4    8.02   18.95   0
   4  11   4   18.37   13.70   0
  -5 -11  -4  147.21   14.37   0
   5 -11   4  132.17   14.04   0
  -5 -11  -4  150.22   14.14   0
   5  11   4  131.62   14.17   0
  -5  11  -4  130.86   14.30   0
   6 -11   4   94.52   18.90   0
   6  11   4   73.34   13.82   0
  -6 -11  -4   78.02   13.51   0
  -6 -11  -4   78.11   13.67   0
  -6  11  -4   69.43   13.36   0
  -7 -11  -4   29.22   21.55   0
   7 -11   4   21.50   15.39   0
  -7 -11  -4   28.28   15.13   0
   7  11   4   28.36   21.63   0
  -7  11  -4   35.27   21.29   0
  -8 -11  -4    7.99   14.46   0
  -8  11  -4   14.04   14.47   0
  -8 -11  -4   15.38   14.50   0
   8 -11   4   13.82   14.75   0
   8  11   4    6.44   14.65   0
  -9  11  -4   -9.10   19.86   0
   9 -11   4   17.12   20.03   0
  -9 -11  -4   -6.53   19.65   0
  -9 -11  -4    4.91   13.49   0
   9  11   4    0.04   19.99   0
 -10  11  -4   -3.31   13.74   0
  10 -11   4    6.01   13.67   0
  10  11   4    3.15   20.87   0
 -10 -11  -4    3.94   20.73   0
 -10 -11  -4   -2.39   20.65   0
  11 -11   4   -0.29   15.94   0
  11  11   4   11.44   26.63   0
 -11  11  -4   12.05   21.64   0
 -11 -11  -4    6.12   26.17   0
 -11 -11  -4    8.17   21.54   0
  12 -11   4    8.55   23.19   0
 -12  11  -4   18.67   22.63   0
 -12 -11  -4    0.73   27.26   0
 -12 -11  -4   -1.30   27.34   0
  12  12  -4   13.20   30.16   0
  12  12  -4   10.37   24.15   0
 -12 -12   4    9.72   29.51   0
  12 -12  -4   20.49   24.64   0
 -12 -12   4    7.92   24.01   0
  12 -12  -4   14.22   24.49   0
 -12  12   4   -0.24   17.42   0
  11  12  -4   47.47   21.82   0
 -11  12   4   42.50   21.81   0
 -11 -12   4   51.70   21.39   0
  11  12  -4   41.68   22.19   0
  11 -12  -4   47.77   22.19   0
  11 -12  -4   39.47   15.89   0
  10 -12  -4  -10.31   22.67   0
  10  12  -4    5.26   22.23   0
  10 -12  -4    1.76   15.86   0
 -10 -12   4   -1.15   22.02   0
 -10  12   4   13.37   15.64   0
   9 -12  -4   -1.23   14.18   0
   9 -12  -4    1.64   19.75   0
   9  12  -4    2.36   19.78   0
  -9 -12   4    7.32   19.42   0
  -9  12   4    1.12   19.36   0
  -8 -12   4   47.15   20.27   0
  -8  12   4   28.53   20.59   0
   8 -12  -4   42.00   20.61   0
   8 -12  -4   45.18   20.90   0
   8  12  -4   43.62   14.52   0
   7 -12  -4   55.23   15.58   0
  -7 -12   4   65.00   21.43   0
   7  12  -4   48.71   15.16   0
   7 -12  -4   69.13   15.42   0
  -7  12   4   64.92   15.11   0
  -6 -12   4   71.61   13.05   0
   6  12  -4   76.38   18.61   0
   6 -12  -4   68.99   18.52   0
   6 -12  -4   49.56   18.74   0
  -6  12   4   68.22   18.30   0
  -5 -12   4   13.30   18.67   0
   5 -12  -4    0.40   18.78   0
   5 -12  -4    1.12   18.57   0
   5  12  -4    0.33   18.73   0
  -5  12   4   -8.52   18.50   0
  -4  12   4    7.16   12.96   0
   4 -12  -4   -2.26   13.50   0
  -4 -12   4    2.57   13.32   0
   4  12  -4   -0.94   12.99   0
   4 -12  -4   -2.50   18.74   0
  -3 -12   4   15.83   19.15   0
   3 -12  -4   16.29   19.34   0
   3  12  -4   24.14   13.30   0
   3 -12  -4   17.93   19.10   0
  -3  12   4   24.46   18.79   0
   2 -12  -4  107.06   19.67   0
  -2  12   4  113.06   14.03   0
   2 -12  -4   96.23   14.29   0
   2  12  -4  103.31   14.13   0
  -2 -12   4  110.99   14.16   0
   1 -12  -4   -0.15   19.32   0
   1 -12  -4   11.64   19.51   0
  -1 -12   4   18.65   13.67   0
  -1  12   4   18.18   18.94   0
   1  12  -4    6.77   13.75   0
   0  12   4  174.11   14.43   0
   0 -12   4  147.79   14.55   0
   0  12  -4  157.00   14.52   0
   0 -12  -4  156.30   14.84   0
   0 -12  -4  173.87   14.57   0
   1 -12   4    2.82   13.71   0
  -1 -12  -4   17.22   13.57   0
   1  12   4    3.58   13.51   0
  -1  12  -4    1.19   13.75   0
  -1 -12  -4   13.32   13.51   0
  -2 -12  -4   25.57   13.39   0
   2 -12   4   12.69   13.74   0
  -2 -12  -4   16.21   13.55   0
  -2  12  -4   11.38   13.71   0
   2  12   4   19.12   13.36   0
   3  12   4   11.27   19.22   0
  -3 -12  -4   16.59   18.98   0
   3 -12   4   29.64   19.29   0
  -3 -12  -4   15.23   13.53   0
  -3  12  -4   23.84   13.42   0
  -4 -12  -4   16.79   18.70   0
  -4 -12  -4  -12.54   13.39   0
  -4  12  -4   -5.82   13.33   0
   4  12   4   -9.42   18.62   0
   4 -12   4  -14.93   13.66   0
   5 -12   4   61.02   13.42   0
  -5 -12  -4   53.38   18.80   0
  -5 -12  -4   55.29   13.58   0
  -5  12  -4   49.01   18.91   0
   5  12   4   60.37   13.47   0
   6 -12   4   42.41   20.15   0
  -6  12  -4   49.18   19.86   0
   6  12   4   39.83   15.50   0
  -6 -12  -4   29.59   13.10   0
  -6 -12  -4   34.30   18.34   0
   7 -12   4   21.18   15.20   0
  -7 -12  -4   45.53   20.91   0
   7  12   4   41.50   20.95   0
  -7 -12  -4   17.98   21.07   0
  -7  12  -4   31.17   20.84   0
  -8  12  -4   27.93   20.54   0
   8 -12   4   40.60   20.33   0
  -8 -12  -4   46.17   20.23   0
  -8 -12  -4   42.86   20.23   0
   8  12   4   42.07   20.30   0
   9 -12   4   76.61   14.30   0
  -9 -12  -4   68.65   19.82   0
  -9  12  -4   69.31   20.10   0
  -9 -12  -4   47.12   14.49   0
   9  12   4   58.49   20.30   0
 -10  12  -4    2.20   22.22   0
  10 -12   4   17.93   22.19   0
 -10 -12  -4    0.10   21.54   0
  10  12   4   10.96   22.06   0
 -10 -12  -4   14.75   21.51   0
  11 -12   4   34.70   15.68   0
 -11  12  -4   20.31   22.02   0
 -11 -12  -4   26.46   21.67   0
  11  12   4   43.55   22.00   0
 -11 -12  -4   34.77   21.53   0
  11  13  -4   18.16   26.35   0
  11  13  -4   10.89   21.88   0
  11 -13  -4   31.38   15.29   0
 -11  13   4   -7.63   21.94   0
 -11 -13   4   17.54   21.50   0
  11 -13  -4   13.22   15.21   0
  10 -13  -4  110.63   22.47   0
  10  13  -4  104.24   22.90   0
  10 -13  -4  103.43   22.52   0
 -10  13   4  100.09   22.28   0
 -10 -13   4  113.33   22.23   0
   9 -13  -4  -26.03   19.95   0
   9  13  -4   -0.98   19.61   0
  -9  13   4   10.81   19.33   0
   9 -13  -4    2.08   19.33   0
  -9 -13   4   15.18   19.05   0
   8  13  -4  376.44   16.88   0
  -8 -13   4  349.00   16.87   0
   8 -13  -4  406.21   22.37   0
   8 -13  -4  392.56   16.59   0
  -8  13   4  419.72   21.96   0
   7  13  -4    3.53   14.77   0
  -7 -13   4   -1.70   20.73   0
   7 -13  -4   -8.27   20.97   0
  -7  13   4    5.00   14.52   0
   7 -13  -4  -19.93   14.95   0
  -6 -13   4  451.00   23.16   0
  -6  13   4  436.66   22.88   0
   6 -13  -4  433.88   23.05   0
   6 -13  -4  457.14   23.12   0
   6  13  -4  365.01   17.07   0
   5  13  -4    0.69   13.01   0
  -5 -13   4   -2.53   13.15   0
  -5  13   4    7.23   18.16   0
   5 -13  -4   10.06   18.42   0
   5 -13  -4   24.00   18.42   0
   4 -13  -4  204.41   14.32   0
  -4 -13   4  214.21   14.58   0
  -4  13   4  200.55   13.85   0
   4 -13  -4  200.26   14.21   0
   4  13  -4  205.44   19.71   0
   3 -13  -4  453.04   15.63   0
  -3 -13   4  399.22   15.87   0
  -3  13   4  467.43   20.28   0
   3 -13  -4  427.73   20.74   0
   3  13  -4  404.97   20.85   0
  -2  13   4   57.44   19.13   0
   2 -13  -4   57.04   13.76   0
  -2 -13   4   53.95   13.99   0
   2 -13  -4   48.97   14.01   0
   2  13  -4   62.23   19.08   0
  -1 -13   4  616.68   16.69   0
  -1  13   4  557.63   21.15   0
   1  13  -4  546.26   21.41   0
   1 -13  -4  567.02   16.40   0
   1 -13  -4  560.56   21.39   0
   0  13   4   15.92   13.32   0
   0 -13  -4    4.15   13.32   0
   0 -13  -4    9.86   19.12   0
   0 -13   4   12.88   13.28   0
   0  13  -4   13.84   19.06   0
   1  13   4  120.60   13.94   0
  -1  13  -4  114.32   19.52   0
   1 -13   4  117.02   14.26   0
  -1 -13  -4  129.69   19.74   0
  -1 -13  -4  113.40   14.22   0
  -2 -13  -4   -1.14   13.34   0
  -2  13  -4   11.44   13.58   0
  -2 -13  -4   -2.42   19.17   0
   2  13   4    2.31   13.20   0
   2 -13   4   -5.84   13.52   0
  -3 -13  -4   40.77   18.98   0
  -3 -13  -4    9.66   13.63   0
   3 -13   4   40.51   18.91   0
   3  13   4   34.03   18.82   0
  -3  13  -4   27.65   13.67   0
  -4 -13  -4  141.30   19.06   0
   4 -13   4  136.76   13.65   0
  -4 -13  -4  109.38   13.81   0
   4  13   4  115.77   18.74   0
  -4  13  -4   99.29   13.77   0
  -5 -13  -4  322.03   20.06   0
   5  13   4  359.55   19.61   0
  -5 -13  -4  287.55   15.02   0
  -5  13  -4  313.59   19.62   0
   5 -13   4  359.50   14.73   0
   6 -13   4  118.92   15.63   0
  -6 -13  -4  134.78   21.77   0
   6  13   4  100.53   22.07   0
  -6 -13  -4  106.40   15.82   0
  -6  13  -4  106.02   15.95   0
  -7 -13  -4  688.66   18.72   0
   7  13   4  791.58   24.32   0
   7 -13   4  776.93   23.67   0
  -7 -13  -4  781.16   24.20   0
  -7  13  -4  742.20   18.11   0
   8 -13   4   17.66   20.17   0
  -8  13  -4    0.54   20.01   0
  -8 -13  -4    3.30   14.12   0
  -8 -13  -4    3.30   19.86   0
   8  13   4    3.88   20.03   0
   9  13   4  147.73   15.00   0
  -9 -13  -4  158.50   20.17   0
  -9  13  -4  138.71   14.88   0
   9 -13   4  154.61   20.14   0
  -9 -13  -4  138.95   14.93   0
  10  13   4   13.78   21.80   0
 -10 -13  -4   -4.28   21.78   0
  10 -13   4   16.11   15.40   0
 -10  13  -4    6.09   15.65   0
 -10 -13  -4   -1.20   21.54   0
  11 -13   4   34.49   21.50   0
  11  13   4   24.49   21.49   0
 -11 -13  -4   15.80   21.53   0
 -11  13  -4   18.05   15.52   0
 -11 -13  -4   11.56   21.70   0
  11  14  -4   53.89   24.98   0
  11 -14  -4   52.78   17.94   0
  11 -14  -4   61.57   15.97   0
 -11 -14   4   73.62   23.34   0
 -11  14   4   68.82   17.73   0
  10 -14  -4  -14.67   15.84   0
  10  14  -4    4.70   21.76   0
  10 -14  -4    1.12   22.03   0
 -10  14   4  -17.55   21.73   0
 -10 -14   4    3.97   21.39   0
  -9 -14   4   44.96   22.19   0
   9  14  -4   54.88   22.74   0
   9 -14  -4   39.16   16.00   0
  -9  14   4   49.03   22.23   0
   9 -14  -4   38.54   22.80   0
   8 -14  -4   60.37   20.01   0
   8 -14  -4   35.28   20.08   0
  -8 -14   4   34.83   20.11   0
   8  14  -4   35.36   20.33   0
  -8  14   4   40.94   19.90   0
  -7  14   4   -1.17   14.33   0
   7  14  -4   12.29   20.40   0
   7 -14  -4   -4.97   14.64   0
  -7 -14   4   11.66   14.24   0
   7 -14  -4    9.24   14.65   0
   6  14  -4   24.35   14.66   0
   6 -14  -4   19.15   14.92   0
  -6 -14   4   20.14   14.56   0
  -6  14   4   25.77   14.58   0
   6 -14  -4    1.15   21.23   0
   5 -14  -4   92.78   21.98   0
  -5 -14   4  115.73   22.03   0
   5 -14  -4  123.23   21.83   0
  -5  14   4  116.26   15.58   0
   5  14  -4  127.35   21.68   0
  -4 -14   4   -7.90   13.13   0
   4 -14  -4   -5.49   12.95   0
   4 -14  -4   13.50   12.78   0
  -4  14   4   -9.38   12.98   0
   4  14  -4   -2.02   13.03   0
   3 -14  -4  218.50   14.25   0
  -3  14   4  217.98   19.23   0
   3  14  -4  191.64   13.97   0
  -3 -14   4  216.87   14.36   0
   3 -14  -4  208.91   19.40   0
   2 -14  -4  141.81   14.20   0
  -2 -14   4  137.05   14.31   0
   2  14  -4  136.18   13.81   0
   2 -14  -4  163.62   19.22   0
  -2  14   4  152.07   18.93   0
   1 -14  -4   33.90   13.54   0
   1 -14  -4   42.90   18.98   0
  -1  14   4   25.76   19.06   0
  -1 -14   4   49.78   13.46   0
   1  14  -4   41.30   19.08   0
   0 -14  -4  291.47   15.01   0
   0 -14  -4  308.84   14.67   0
   0 -14   4  282.20   20.24   0
   0  14   4  281.09   14.78   0
   0  14  -4  303.33   20.05   0
  -1 -14  -4    3.22   13.67   0
  -1  14  -4   15.47   13.28   0
  -1 -14  -4    6.08   13.53   0
   1 -14   4    3.81   13.55   0
   1  14   4   20.66   13.16   0
   2  14   4  281.32   14.57   0
  -2 -14  -4  285.09   14.73   0
  -2 -14  -4  271.34   14.73   0
  -2  14  -4  280.64   19.60   0
   2 -14   4  312.39   19.98   0
  -3 -14  -4   30.71   18.37   0
   3  14   4   29.55   18.50   0
   3 -14   4    9.58   18.83   0
  -3  14  -4    8.79   13.34   0
  -3 -14  -4   18.47   18.77   0
   4 -14   4  -13.50   13.23   0
   4  14   4   16.41   18.01   0
  -4 -14  -4   13.96   18.16   0
  -4 -14  -4   10.52   18.17   0
  -4  14  -4   31.04   12.56   0
   5 -14   4  180.80   15.84   0
  -5 -14  -4  230.98   21.89   0
   5  14   4  225.90   21.57   0
  -5 -14  -4  197.05   22.38   0
  -5  14  -4  196.63   22.14   0
   6 -14   4   48.47   21.17   0
  -6 -14  -4   65.81   20.80   0
  -6 -14  -4   72.18   20.92   0
   6  14   4   54.59   15.02   0
  -6  14  -4   61.82   14.99   0
  -7  14  -4   10.88   14.40   0
   7  14   4    8.04   14.25   0
   7 -14   4   19.41   14.11   0
  -7 -14  -4   -5.75   19.94   0
  -7 -14  -4   -6.06   20.28   0
  -8  14  -4   80.65   14.32   0
  -8 -14  -4   70.90   14.56   0
   8  14   4   69.96   19.89   0
  -8 -14  -4   86.25   19.72   0
   8 -14   4   78.08   20.26   0
  -9 -14  -4   29.74   21.96   0
  -9  14  -4   19.16   22.60   0
   9  14   4   28.38   15.67   0
  -9 -14  -4   29.05   15.44   0
   9 -14   4   18.17   22.30   0
 -10  14  -4   10.20   15.35   0
 -10 -14  -4    7.04   21.41   0
  10 -14   4   16.06   21.76   0
  10  14   4   13.99   21.74   0
 -10 -14  -4   11.50   15.01   0
 -11 -14  -4   19.54   29.46   0
  11 -14   4  -11.01   24.70   0
 -11  14  -4    0.88   17.49   0
  11  14   4    7.63   24.49   0
 -11 -14  -4    3.31   24.36   0
  10 -15  -4  122.30   22.33   0
 -10 -15   4  108.03   22.19   0
  10  15  -4  123.16   22.46   0
 -10  15   4  127.45   22.33   0
  10 -15  -4  110.33   16.32   0
   9 -15  -4   17.64   22.41   0
  -9 -15   4   23.12   15.69   0
   9 -15  -4   31.17   22.16   0
   9  15  -4   28.81   22.26   0
  -9  15   4   24.37   22.01   0
   8  15  -4   42.76   20.97   0
   8 -15  -4   32.63   13.81   0
  -8  15   4   34.54   13.75   0
   8 -15  -4   30.51   19.71   0
  -8 -15   4   32.39   13.86   0
  -7 -15   4    9.00   13.72   0
   7  15  -4   11.47   20.08   0
   7 -15  -4   -4.22   14.06   0
   7 -15  -4   -4.35   19.96   0
  -7  15   4   -6.05   19.68   0
   6  15  -4  177.97   15.50   0
  -6  15   4  174.11   15.08   0
  -6 -15   4  180.87   15.23   0
   6 -15  -4  171.38   15.46   0
   6 -15  -4  168.47   15.38   0
   5  15  -4  221.45   21.99   0
   5 -15  -4  217.39   21.66   0
  -5  15   4  223.20   15.68   0
  -5 -15   4  222.15   16.01   0
   5 -15  -4  219.86   16.08   0
  -4  15   4  569.97   22.83   0
   4 -15  -4  517.05   17.45   0
   4  15  -4  518.71   17.48   0
  -4 -15   4  555.99   17.91   0
   4 -15  -4  552.53   23.25   0
   3 -15  -4  235.43   16.62   0
  -3 -15   4  234.90   21.29   0
  -3  15   4  245.11   16.14   0
   3 -15  -4  239.90   16.47   0
   3  15  -4  230.37   16.47   0
  -2 -15   4  499.42   15.74   0
   2  15  -4  522.08   15.68   0
   2 -15  -4  552.09   15.58   0
  -2  15   4  522.54   15.60   0
   2 -15  -4  515.60   15.66   0
  -1 -15   4  118.85   18.90   0
  -1  15   4   95.76   13.55   0
   1 -15  -4  107.36   19.09   0
   1  15  -4   95.54   13.66   0
   1 -15  -4   97.79   13.63   0
   0 -15   4   82.21   13.38   0
   0  15   4   64.37   18.56   0
   0 -15  -4   81.14   13.29   0
   0 -15  -4   72.58   18.59   0
   0  15  -4   60.20   13.22   0
  -1 -15  -4    5.60   13.12   0
   1 -15   4   -7.05   18.60   0
   1  15   4   18.62   18.34   0
  -1 -15  -4   14.79   18.44   0
  -1  15  -4   11.82   13.18   0
  -2 -15  -4  268.95   14.56   0
   2  15   4  314.16   19.53   0
   2 -15   4  326.03   19.54   0
  -2 -15  -4  328.43   19.49   0
  -2  15  -4  291.30   19.43   0
   3 -15   4  101.29   15.99   0
  -3 -15  -4   99.87   15.84   0
  -3 -15  -4   89.76   15.87   0
  -3  15  -4  129.21   15.62   0
   3  15   4  114.98   15.69   0
  -4 -15  -4  449.00   23.03   0
  -4 -15  -4  428.17   23.09   0
   4 -15   4  481.54   22.57   0
   4  15   4  442.93   22.89   0
  -4  15  -4  413.94   17.28   0
  -5  15  -4  239.26   21.64   0
  -5 -15  -4  245.00   15.89   0
  -5 -15  -4  235.50   21.67   0
   5 -15   4  221.87   21.48   0
   5  15   4  239.95   21.57   0
   6  15   4  450.94   16.77   0
  -6  15  -4  428.56   16.08   0
   6 -15   4  457.46   22.12   0
  -6 -15  -4  430.56   16.92   0
  -6 -15  -4  446.66   22.16   0
  -7  15  -4   47.16   19.84   0
   7  15   4   19.51   14.21   0
  -7 -15  -4   26.14   14.15   0
  -7 -15  -4   25.42   19.99   0
   7 -15   4   22.24   14.16   0
   8 -15   4   32.88   22.95   0
  -8  15  -4   21.52   22.48   0
  -8 -15  -4   29.86   15.99   0
  -8 -15  -4   43.60   22.34   0
   8  15   4   29.85   22.50   0
  -9 -15  -4    0.86   15.48   0
   9 -15   4    4.82   22.02   0
   9  15   4   21.54   21.66   0
  -9 -15  -4   -0.71   21.64   0
  -9  15  -4   23.01   15.34   0
 -10  15  -4   15.70   21.28   0
  10 -15   4   11.76   21.75   0
 -10 -15  -4   11.28   21.35   0
 -10 -15  -4    8.86   21.41   0
  10  15   4   16.54   21.49   0
 -10 -16   4  101.20   23.35   0
  10 -16  -4  104.73   23.36   0
  10  16  -4   72.60   18.35   0
 -10  16   4   81.83   17.60   0
  10 -16  -4   93.24   25.30   0
   9 -16  -4   35.47   21.67   0
  -9  16   4   17.55   15.47   0
  -9 -16   4   11.44   22.00   0
   9  16  -4   10.06   15.70   0
   9 -16  -4    2.97   15.40   0
  -8 -16   4   -4.80   15.62   0
   8 -16  -4   -9.82   22.49   0
  -8  16   4   -9.33   15.70   0
   8  16  -4   -9.00   16.03   0
   8 -16  -4   -8.40   15.88   0
   7  16  -4   54.47   19.79   0
   7 -16  -4   51.27   19.64   0
  -7 -16   4   59.38   14.07   0
  -7  16   4   59.59   13.97   0
   7 -16  -4   76.31   19.85   0
   6  16  -4    9.41   14.28   0
   6 -16  -4    2.75   19.92   0
  -6  16   4   17.18   19.59   0
  -6 -16   4   -7.81   19.79   0
   6 -16  -4   15.18   19.83   0
   5  16  -4  370.53   21.85   0
   5 -16  -4  355.79   16.28   0
  -5  16   4  378.87   21.59   0
   5 -16  -4  436.54   21.84   0
  -5 -16   4  376.06   16.37   0
   4  16  -4   58.08   14.53   0
   4 -16  -4   33.97   14.81   0
  -4  16   4   35.01   15.13   0
   4 -16  -4   56.80   15.04   0
  -4 -16   4   33.01   21.28   0
  -3 -16   4  377.71   16.50   0
  -3  16   4  412.55   22.15   0
   3 -16  -4  371.20   22.40   0
   3 -16  -4  376.78   16.44   0
   3  16  -4  353.94   16.84   0
   2 -16  -4  144.15   15.94   0
   2 -16  -4  132.92   21.86   0
  -2  16   4  175.15   21.66   0
  -2 -16   4  140.04   22.06   0
   2  16  -4  149.16   21.80   0
  -1  16   4   -8.93   15.18   0
   1 -16  -4   -9.53   21.56   0
   1 -16  -4  -12.20   15.33   0
  -1 -16   4   -2.73   15.22   0
   1  16  -4  -12.84   15.41   0
   0  16  -4  185.10   16.19   0
   0  16   4  196.25   16.12   0
   0 -16   4  217.60   22.19   0
   0 -16  -4  181.52   16.27   0
   0 -16  -4  214.52   16.17   0
   1 -16   4    9.26   15.06   0
  -1 -16  -4   11.28   15.34   0
  -1  16  -4   10.54   15.20   0
  -1 -16  -4   12.17   15.07   0
   1  16   4   -0.76   15.04   0
   2  16   4   83.45   15.27   0
   2 -16   4   77.34   15.43   0
  -2 -16  -4   79.35   21.85   0
  -2 -16  -4   73.50   15.33   0
  -2  16  -4   59.34   21.72   0
   3  16   4   82.32   15.21   0
  -3  16  -4   75.12   15.39   0
  -3 -16  -4   72.71   15.36   0
   3 -16   4  108.84   21.16   0
  -3 -16  -4   86.60   15.25   0
  -4  16  -4  174.99   15.65   0
  -4 -16  -4  196.28   16.07   0
  -4 -16  -4  188.05   15.36   0
   4 -16   4  188.21   15.55   0
   4  16   4  189.48   15.25   0
  -5 -16  -4   41.53   14.66   0
  -5 -16  -4   41.96   14.60   0
  -5  16  -4   29.66   14.58   0
   5  16   4   48.44   14.21   0
   5 -16   4   34.10   14.44   0
  -6  16  -4  203.00   20.64   0
  -6 -16  -4  189.08   14.95   0
  -6 -16  -4  185.87   20.49   0
   6 -16   4  180.73   14.97   0
   6  16   4  182.29   14.81   0
  -7 -16  -4   -2.72   19.17   0
   7 -16   4   22.47   19.20   0
  -7 -16  -4   13.65   13.58   0
  -7  16  -4  -13.20   14.13   0
   7  16   4   12.09   13.48   0
  -8 -16  -4   62.54   15.90   0
  -8 -16  -4   85.46   22.23   0
   8 -16   4   75.79   16.11   0
   8  16   4   73.96   16.11   0
  -8  16  -4   74.70   15.91   0
  -9 -16  -4   71.42   21.89   0
  -9  16  -4   77.48   21.78   0
   9  16   4   68.16   15.54   0
   9 -16   4   77.08   16.09   0
  -9 -16  -4   80.85   15.71   0
 -10  16  -4   35.12   24.56   0
  10 -16   4   14.65   17.51   0
 -10 -16  -4    4.88   24.42   0
 -10 -16  -4   40.27   24.45   0
  -9 -17   4   65.19   21.76   0
   9  17  -4   55.28   21.89   0
   9 -17  -4   35.21   21.87   0
  -9  17   4   76.85   21.78   0
   9 -17  -4   57.83   15.97   0
   8 -17  -4  -10.75   15.67   0
  -8 -17   4    5.39   15.31   0
   8  17  -4    9.69   21.75   0
  -8  17   4  -10.78   15.43   0
   8 -17  -4   -7.11   22.10   0
   7  17  -4   71.77   22.48   0
[truncated: 1,687,357 more chars]
