# Supplementary material for: Crystal structures of titanium–aluminium and –gallium complexes bearing two μ2-CH3 units
Source: Acta Crystallogr E Crystallogr Commun. 2017 Apr 13;73(Pt 5):691–3. doi: 10.1107/S2056989017004856 (PMC5418785; doi:10.1107/S2056989017004856)
Supplement: Supplementary file 2 [file e-73-00691-1sup2.hkl]

data_1                                                                    
_shelx_title ' Ti(C10H15)(C15H18Al(CH3)3) in P2(1)/c'                           
_shelx_refln_list_code          4                                               
_shelx_F_calc_maximum      202.81                                               
_exptl_crystal_F_000       980.00                                               
_reflns_d_resolution_high  0.8107                                               
                                                                                
loop_                                                                           
 _space_group_symop_operation_xyz                                               
 'x, y, z'                                                                      
 '-x, y+1/2, -z+1/2'                                                            
 '-x, -y, -z'                                                                   
 'x, -y-1/2, z-1/2'                                                             
                                                                                
_cell_length_a    12.1618                                                       
_cell_length_b    19.8355                                                       
_cell_length_c    10.0403                                                       
_cell_angle_alpha  90.000                                                       
_cell_angle_beta   91.417                                                       
_cell_angle_gamma  90.000                                                       
                                                                                
_shelx_F_squared_multiplier     1.000                                           
                                                                                
loop_                                                                           
 _refln_index_h                                                                 
 _refln_index_k                                                                 
 _refln_index_l                                                                 
 _refln_F_squared_calc                                                          
 _refln_F_squared_meas                                                          
 _refln_F_squared_sigma                                                         
 _refln_observed_status                                                         
   2   1   0       1862.88       1603.86       123.35 o                         
   3   1   0        787.13        706.91        98.89 o                         
   4   1   0        342.91        336.91        85.98 o                         
   5   1   0        163.78        101.75        75.45 o                         
   6   1   0         33.72         13.58        92.58 o                         
   7   1   0         14.18         30.23        97.21 o                         
   1   2   0          8.38        -21.02        45.79 o                         
   2   2   0       5315.91       4799.01        97.85 o                         
   3   2   0        380.67        327.89        62.37 o                         
   4   2   0        937.89        862.27        76.66 o                         
   5   2   0        370.68        422.15        79.67 o                         
   6   2   0       5215.60       5614.69       128.03 o                         
   7   2   0        493.72        508.12        71.28 o                         
   8   2   0       4331.33       4436.16       108.24 o                         
   1   3   0        205.08        181.86        63.86 o                         
   2   3   0       1092.85        940.18        67.63 o                         
   3   3   0       6841.71       6308.53       133.02 o                         
   4   3   0        940.73        860.09        47.30 o                         
   5   3   0       5095.58       5068.71       138.49 o                         
   6   3   0        473.21        432.76        71.67 o                         
   7   3   0         22.09         15.28        65.93 o                         
   8   3   0       1847.55       1861.65        69.98 o                         
   9   3   0         32.78         37.43        66.07 o                         
  10   3   0       4763.98       4708.25       135.98 o                         
   0   4   0      20356.88      18602.00       306.06 o                         
   1   4   0         72.85         82.96        52.41 o                         
   2   4   0       9119.78       8703.33       398.41 o                         
   3   4   0        632.45        566.46        50.85 o                         
   4   4   0       9458.72       9101.46       158.12 o                         
   5   4   0        802.36        770.94        56.23 o                         
   6   4   0          2.76          6.87        59.27 o                         
   7   4   0         62.49         60.24        57.14 o                         
   8   4   0        147.13        130.70        57.46 o                         
   9   4   0         98.07        104.88        55.56 o                         
  10   4   0       1727.16       1635.59        69.76 o                         
  11   4   0        353.07        389.95        89.59 o                         
   1   5   0         53.61         61.85        53.62 o                         
   2   5   0          0.01        -34.65        45.79 o                         
   3   5   0        375.20        390.68        43.96 o                         
   4   5   0         52.22         88.41        44.02 o                         
   5   5   0        608.94        561.52        43.74 o                         
   6   5   0        601.70        609.09        48.78 o                         
   7   5   0         96.66         97.89        44.92 o                         
   8   5   0         74.79        100.97        53.50 o                         
   9   5   0       1903.12       1955.60        64.59 o                         
  10   5   0          1.04          1.74        49.98 o                         
  11   5   0       1697.46       1682.72        74.71 o                         
  12   5   0        347.79        342.41        81.88 o                         
   0   6   0       1894.85       1715.32        73.21 o                         
   1   6   0        142.61        117.22        47.35 o                         
   2   6   0       7406.48       6966.73       139.12 o                         
   3   6   0        387.85        372.78        43.72 o                         
   4   6   0       1047.49        939.79        57.65 o                         
   5   6   0        346.78        333.43        54.72 o                         
   6   6   0       1700.15       1699.51        52.77 o                         
   7   6   0       1705.93       1672.85        44.22 o                         
   8   6   0       2068.13       2133.67        52.01 o                         
   9   6   0        797.86        800.26        55.53 o                         
  10   6   0       1698.78       1660.53        58.50 o                         
  11   6   0        724.54        739.85        63.13 o                         
  12   6   0        553.21        517.19        64.01 o                         
  13   6   0        537.95        540.57       113.29 o                         
   1   7   0      11436.74      11523.02       230.55 o                         
   2   7   0        125.25        111.27        36.99 o                         
   3   7   0       5576.95       5189.86       148.46 o                         
   4   7   0         43.22         50.26        52.72 o                         
   5   7   0       4006.40       4091.11        57.65 o                         
   6   7   0        465.75        433.37        41.95 o                         
   7   7   0       3436.89       3556.40        77.03 o                         
   8   7   0        539.36        530.81        39.01 o                         
   9   7   0       1162.99       1075.61        41.28 o                         
  10   7   0         33.14          8.63        59.00 o                         
  11   7   0        247.79        270.41        59.58 o                         
  12   7   0          1.19         23.93        52.39 o                         
  13   7   0        119.48        118.49        72.75 o                         
   0   8   0       1658.66       1800.84        79.98 o                         
   1   8   0         91.73         82.54        37.33 o                         
   2   8   0       4473.26       4774.32        69.08 o                         
   3   8   0        210.06        242.48        49.04 o                         
   4   8   0        706.84        650.44        46.65 o                         
   5   8   0        261.03        332.85        40.53 o                         
   6   8   0        314.43        352.29        43.53 o                         
   7   8   0         92.99        109.72        35.86 o                         
   8   8   0        152.03        152.56        36.22 o                         
   9   8   0        156.13        161.63        34.99 o                         
  10   8   0        244.86        257.93        45.66 o                         
  11   8   0         75.11         57.86        58.14 o                         
  12   8   0        152.31        185.08        52.93 o                         
  13   8   0         63.41         67.22        66.93 o                         
  14   8   0         54.53         46.85        81.22 o                         
   1   9   0          4.92         19.77        44.02 o                         
   2   9   0        134.52        152.89        47.57 o                         
   3   9   0       6064.20       6004.21       203.71 o                         
   4   9   0         49.82         40.06        44.00 o                         
   5   9   0       2995.61       2583.40        39.46 o                         
   6   9   0        429.15        354.28        38.99 o                         
   7   9   0        570.39        533.96        38.71 o                         
   8   9   0        624.47        624.19        38.92 o                         
   9   9   0        138.28        105.91        33.49 o                         
  10   9   0        325.50        307.62        43.42 o                         
  11   9   0          7.33         10.23        46.61 o                         
  12   9   0        399.38        423.55        62.34 o                         
  13   9   0        230.45        291.03        68.23 o                         
   0  10   0        789.37        832.23        73.40 o                         
   1  10   0        211.24        268.55        54.12 o                         
   2  10   0       1532.51       1679.86        48.05 o                         
   3  10   0       1058.87       1104.41        47.16 o                         
   4  10   0       1087.21       1047.57        43.70 o                         
   5  10   0        197.91        161.42        36.10 o                         
   6  10   0        175.37        127.86        40.99 o                         
   7  10   0        396.36        371.77        34.88 o                         
   8  10   0        260.30        255.32        36.37 o                         
   9  10   0        241.39        257.65        44.34 o                         
  10  10   0        553.58        527.37        41.28 o                         
  11  10   0        770.12        899.39        50.10 o                         
  12  10   0          1.66          0.06        59.84 o                         
  13  10   0        738.50        898.22        62.39 o                         
   1  11   0        609.72        694.73        49.42 o                         
   2  11   0        142.14        166.35        39.45 o                         
   3  11   0        939.01       1086.49        43.46 o                         
   4  11   0        749.03        746.91        37.90 o                         
   5  11   0         21.33          1.62        30.71 o                         
   6  11   0       1280.04       1265.51        37.99 o                         
   7  11   0         61.75         27.32        29.87 o                         
   8  11   0          1.69        -16.31        32.52 o                         
   9  11   0          1.71         -7.49        34.78 o                         
  10  11   0        544.92        502.72        41.23 o                         
  11  11   0         60.15         50.96        39.15 o                         
  12  11   0          3.52         57.57        58.95 o                         
  13  11   0          8.15         35.89        64.00 o                         
   0  12   0       2798.14       2944.92        80.46 o                         
   1  12   0         19.61         11.22        44.15 o                         
   2  12   0         11.70         -6.69        36.36 o                         
   3  12   0        106.41         81.76        37.91 o                         
   4  12   0       2336.51       2521.43        44.81 o                         
   5  12   0        358.73        328.69        37.83 o                         
   6  12   0        436.45        434.16        37.99 o                         
   7  12   0        620.62        615.07        34.79 o                         
   8  12   0         76.16         75.80        38.25 o                         
   9  12   0        806.80        856.18        38.80 o                         
  10  12   0          2.05        -17.52        33.55 o                         
  11  12   0        464.09        514.83        48.31 o                         
  12  12   0         59.85        134.14        59.01 o                         
   1  13   0       1762.96       1615.29        39.70 o                         
   2  13   0       1147.97       1193.31        38.31 o                         
   3  13   0       1772.77       1684.26        42.24 o                         
   4  13   0         28.28         34.89        40.65 o                         
   5  13   0       2672.83       2565.63        43.05 o                         
   6  13   0       1876.14       1821.47        66.97 o                         
   7  13   0       4989.47       4955.56        56.38 o                         
   8  13   0       1818.72       1827.59        41.36 o                         
   9  13   0       1580.23       1611.81        40.15 o                         
  10  13   0        319.80        298.73        33.20 o                         
  11  13   0        252.17        253.09        39.07 o                         
  12  13   0        238.12        261.54        45.46 o                         
   0  14   0        337.23        347.23        53.88 o                         
   1  14   0         98.29         82.08        34.61 o                         
   2  14   0        664.78        666.68        42.12 o                         
   3  14   0         59.09         53.47        34.37 o                         
   4  14   0       1896.43       1860.98        33.32 o                         
   5  14   0         36.47         18.69        29.75 o                         
   6  14   0       1260.29       1180.20        36.51 o                         
   7  14   0         57.40         56.27        31.97 o                         
   8  14   0        113.85         95.41        29.25 o                         
   9  14   0          0.19         -2.55        37.91 o                         
  10  14   0         13.84        -15.16        37.34 o                         
  11  14   0          0.38          2.73        39.53 o                         
  12  14   0        139.62        174.34        51.94 o                         
   1  15   0       5079.28       5322.00        69.48 o                         
   2  15   0        454.27        423.79        38.44 o                         
   3  15   0       6627.73       6783.07       113.64 o                         
   4  15   0        126.09        116.28        34.09 o                         
   5  15   0       5575.36       5629.87        47.38 o                         
   6  15   0          2.25         28.32        31.90 o                         
   7  15   0        583.17        569.26        40.77 o                         
   8  15   0          3.96         44.45        32.84 o                         
   9  15   0        445.99        492.96        35.75 o                         
  10  15   0        127.19        157.52        39.20 o                         
  11  15   0        426.59        471.88        40.35 o                         
   0  16   0        222.75        232.53        63.32 o                         
   1  16   0         55.38         79.21        33.43 o                         
   2  16   0        375.12        374.72        40.90 o                         
   3  16   0        390.93        378.95        32.06 o                         
   4  16   0       1601.03       1595.95        41.76 o                         
   5  16   0        999.56        996.16        40.26 o                         
   6  16   0         58.43         66.12        36.98 o                         
   7  16   0        316.72        329.13        30.69 o                         
   8  16   0          8.85          2.54        29.31 o                         
   9  16   0        383.17        384.52        31.12 o                         
  10  16   0        356.27        355.74        39.92 o                         
  11  16   0        617.58        687.30        42.33 o                         
   1  17   0        578.33        520.14        34.21 o                         
   2  17   0          0.53        -10.05        34.97 o                         
   3  17   0        195.64        200.16        41.69 o                         
   4  17   0         13.73         50.23        34.93 o                         
   5  17   0        150.93        134.18        29.67 o                         
   6  17   0          0.34        -27.12        28.62 o                         
   7  17   0        204.10        200.77        35.53 o                         
   8  17   0        129.40        152.26        33.46 o                         
   9  17   0          5.01         -8.61        36.31 o                         
  10  17   0        231.38        218.30        42.06 o                         
   0  18   0        690.85        689.05        60.52 o                         
   1  18   0          5.01        -29.05        40.78 o                         
   2  18   0        190.77        232.63        35.59 o                         
   3  18   0          2.45         17.83        39.86 o                         
   4  18   0        141.29        132.70        29.44 o                         
   5  18   0         97.81        119.55        29.89 o                         
   6  18   0          7.69         14.58        32.96 o                         
   7  18   0         51.50         83.97        30.68 o                         
   8  18   0         12.19         -9.53        36.90 o                         
   9  18   0         17.55         13.55        34.14 o                         
  10  18   0          3.78         -7.88        36.80 o                         
   1  19   0       1039.92       1084.48        36.24 o                         
   2  19   0         12.22         -1.38        29.10 o                         
   3  19   0        383.28        403.44        30.76 o                         
   4  19   0         10.78         17.68        29.66 o                         
   5  19   0        369.83        350.52        33.00 o                         
   6  19   0        207.37        229.39        35.14 o                         
   7  19   0          1.75        -28.07        36.97 o                         
   8  19   0        580.02        615.17        40.08 o                         
   9  19   0         39.01         39.74        38.19 o                         
   0  20   0       3053.48       3104.17        71.45 o                         
   1  20   0         15.79          9.80        33.42 o                         
   2  20   0        533.26        518.19        29.28 o                         
   3  20   0          0.06         13.81        26.63 o                         
   4  20   0        336.23        334.29        31.20 o                         
   5  20   0          0.13         24.60        37.13 o                         
   6  20   0        726.02        768.50        34.70 o                         
   7  20   0          9.93         21.23        34.35 o                         
   8  20   0        770.42        783.34        32.87 o                         
   1  21   0         32.69         36.75        30.55 o                         
   2  21   0         19.02         34.37        27.64 o                         
   3  21   0        539.19        517.67        31.43 o                         
   4  21   0          7.47        -11.38        36.96 o                         
   5  21   0        526.71        466.48        33.92 o                         
   6  21   0        230.30        262.07        36.76 o                         
   7  21   0        225.11        177.41        34.11 o                         
   0  22   0        710.50        731.11        44.53 o                         
   1  22   0         20.09         83.34        36.67 o                         
   2  22   0       1470.65       1548.21        36.01 o                         
   3  22   0         68.13         31.24        31.64 o                         
   4  22   0       2636.47       2703.65        45.74 o                         
   5  22   0          1.08         -0.42        32.47 o                         
   6  22   0       2145.63       2199.33        44.58 o                         
   1  23   0        215.31        236.64        34.21 o                         
   2  23   0         23.56         29.38        32.26 o                         
   3  23   0         32.39         44.77        32.41 o                         
   4  23   0        273.75        274.77        35.27 o                         
   5  23   0         26.68         43.08        40.48 o                         
   0  24   0        413.70        455.27        45.56 o                         
   1  24   0        114.77        134.34        37.89 o                         
   2  24   0        340.88        319.38        37.01 o                         
  -8   1   1         39.53         30.79       174.90 o                         
  -7   1   1       3864.00       3527.91       106.87 o                         
  -6   1   1       1507.52       1383.04        90.23 o                         
  -5   1   1       3761.60       3558.22        75.17 o                         
  -4   1   1       5809.81       5673.71        71.51 o                         
  -3   1   1       3592.12       3465.43        63.95 o                         
  -2   1   1       1651.20       1544.77        57.39 o                         
  -1   1   1      20692.90      18787.68       210.74 o                         
   0   1   1       4675.47       4146.26        66.15 o                         
   1   1   1      22410.30      20410.61       399.86 o                         
   2   1   1       5842.36       5333.42        92.08 o                         
   3   1   1       2443.85       2428.90        59.75 o                         
   4   1   1       1854.58       1862.86        59.95 o                         
   5   1   1       5679.78       5610.75       161.63 o                         
   6   1   1        190.08        207.13        70.51 o                         
   7   1   1       5101.55       5083.28       133.19 o                         
   8   1   1        274.85        239.13        82.51 o                         
  -9   2   1       2208.37       1871.38        97.23 o                         
  -8   2   1        188.68        163.59        69.05 o                         
  -7   2   1         25.17         86.75        66.65 o                         
  -6   2   1        339.85        434.99        81.26 o                         
  -5   2   1          1.64          5.29        49.27 o                         
  -4   2   1        207.31        320.80        46.53 o                         
  -3   2   1        251.02        250.74        44.57 o                         
  -2   2   1       8921.12       8220.47       100.79 o                         
  -1   2   1      19186.86      16883.97       284.12 o                         
   0   2   1      20074.82      18785.71       243.23 o                         
   1   2   1      11310.36      10853.32       155.14 o                         
   2   2   1       2623.20       2636.95        64.08 o                         
   3   2   1       1588.03       1474.71        53.79 o                         
   4   2   1       4027.23       3979.47        83.62 o                         
   5   2   1        247.50        228.07        55.49 o                         
   6   2   1       1262.08       1112.16        78.41 o                         
   7   2   1        772.89        773.33        94.30 o                         
   8   2   1        375.12        356.22        83.08 o                         
   9   2   1         21.77         36.96        58.86 o                         
 -10   3   1        850.90        816.06        81.96 o                         
  -9   3   1       2436.10       2397.24        76.73 o                         
  -8   3   1         12.12         -4.12        60.29 o                         
  -7   3   1       2661.00       2696.22        76.20 o                         
  -6   3   1         10.15         17.39        55.83 o                         
  -5   3   1       1663.83       1791.19        59.51 o                         
  -4   3   1       3899.16       3912.33        68.87 o                         
  -3   3   1        499.24        441.25        46.63 o                         
  -2   3   1        113.44         80.62        48.80 o                         
  -1   3   1         90.50         64.61        41.21 o                         
   0   3   1       1293.11       1313.11        59.20 o                         
   1   3   1          0.05         -1.22        50.27 o                         
   2   3   1        684.49        554.62        54.66 o                         
   3   3   1         17.41          9.89        35.63 o                         
   4   3   1        718.22        771.79        48.05 o                         
   5   3   1        945.32       1068.19        57.55 o                         
   6   3   1        808.75        818.22        69.36 o                         
   7   3   1       1388.07       1308.16        79.95 o                         
   8   3   1         32.50         30.94        70.60 o                         
   9   3   1        654.56        634.45        59.85 o                         
  10   3   1        271.47        255.10        60.54 o                         
 -11   4   1       2274.36       2155.07        96.19 o                         
 -10   4   1        218.16        186.82        60.16 o                         
  -9   4   1       2385.27       2363.97        66.56 o                         
  -8   4   1          3.29         20.81        52.72 o                         
  -7   4   1       4132.76       4337.51        64.60 o                         
  -6   4   1       1103.19       1312.90        59.38 o                         
  -5   4   1       1333.99       1415.13        51.94 o                         
  -4   4   1       2610.54       2778.92        64.46 o                         
  -3   4   1        473.43        452.72        39.21 o                         
  -2   4   1        246.67        227.24        41.55 o                         
  -1   4   1       1303.13       1224.96        44.39 o                         
   0   4   1         13.95         23.69        51.27 o                         
   1   4   1       1446.85       1441.15        54.15 o                         
   2   4   1        352.76        383.88        36.57 o                         
   3   4   1        469.44        452.95        44.31 o                         
   4   4   1        519.49        519.27        44.63 o                         
   5   4   1       1124.89       1013.50        52.86 o                         
   6   4   1       1026.24       1150.93        56.93 o                         
   7   4   1         94.90        102.71        56.41 o                         
   8   4   1        717.27        825.80        70.45 o                         
   9   4   1        236.50        248.70        64.86 o                         
  10   4   1         11.13         -9.03        56.60 o                         
  11   4   1        151.78        166.30        64.85 o                         
 -12   5   1        491.35        521.07        82.68 o                         
 -11   5   1        287.76        278.21        70.63 o                         
 -10   5   1        673.75        697.59        57.07 o                         
  -9   5   1        130.96        133.16        52.05 o                         
  -8   5   1       1075.03       1127.64        58.45 o                         
  -7   5   1        147.77        161.45        39.78 o                         
  -6   5   1       4354.68       4636.44        76.00 o                         
  -5   5   1       1532.21       1422.00        50.23 o                         
  -4   5   1       8004.50       8062.71        86.70 o                         
  -3   5   1       5219.46       5105.53       138.03 o                         
  -2   5   1        677.35        581.66        45.41 o                         
  -1   5   1        244.87        179.97        46.70 o                         
   0   5   1       1075.90       1038.29        43.60 o                         
   1   5   1          2.85         10.21        42.36 o                         
   2   5   1       1000.98        894.59        39.29 o                         
   3   5   1       3059.51       2862.93        50.49 o                         
   4   5   1       6812.28       7582.06       130.55 o                         
   5   5   1       2574.86       2674.34        56.57 o                         
   6   5   1        650.44        858.61        51.20 o                         
   7   5   1       1636.12       1700.02        49.91 o                         
   8   5   1        678.11        658.52        58.16 o                         
   9   5   1       1110.28       1172.11        71.02 o                         
  10   5   1        885.48        858.26        57.77 o                         
  11   5   1        286.06        290.44        65.04 o                         
  12   5   1        434.52        440.74        65.54 o                         
 -13   6   1         29.45         15.48        93.99 o                         
 -12   6   1         57.74         88.47        65.57 o                         
 -11   6   1         56.64         29.94        59.44 o                         
 -10   6   1         18.46         40.33        49.78 o                         
  -9   6   1        477.35        443.87        53.16 o                         
  -8   6   1        477.04        560.89        43.32 o                         
  -7   6   1         26.39         11.98        43.10 o                         
  -6   6   1       1072.88       1060.78        43.05 o                         
  -5   6   1         78.02         48.00        53.03 o                         
  -4   6   1       1546.36       1493.27        62.13 o                         
  -3   6   1        287.87        329.22        43.48 o                         
  -2   6   1        547.96        501.81        40.37 o                         
  -1   6   1         71.69        135.22        46.70 o                         
   0   6   1        713.20        623.73        39.85 o                         
   1   6   1       1944.90       2027.63        48.89 o                         
   2   6   1       2685.79       2650.71        51.98 o                         
   3   6   1       2110.59       2129.57        50.16 o                         
   4   6   1       6399.64       6587.00       108.79 o                         
   5   6   1        245.56        265.48        53.03 o                         
   6   6   1       4466.52       4616.28        77.40 o                         
   7   6   1          0.89        -16.57        41.58 o                         
   8   6   1       3496.80       3429.22        72.61 o                         
   9   6   1          0.31         -2.30        62.11 o                         
  10   6   1       3535.46       3460.94        71.18 o                         
  11   6   1         22.90         11.74        58.97 o                         
  12   6   1       1410.59       1332.84        69.31 o                         
  13   6   1         19.30         33.64        73.01 o                         
 -13   7   1         49.13         48.38        67.67 o                         
 -12   7   1        165.25        215.13        60.65 o                         
 -11   7   1        347.87        378.68        56.49 o                         
 -10   7   1         84.02         83.42        58.37 o                         
  -9   7   1        365.53        376.67        40.92 o                         
  -8   7   1          1.51          7.68        38.82 o                         
  -7   7   1         44.08         44.58        38.31 o                         
  -6   7   1        968.04        936.46        43.44 o                         
  -5   7   1        946.99        964.85        44.85 o                         
  -4   7   1       1326.12       1458.55        55.24 o                         
  -3   7   1       1969.96       1885.71        46.52 o                         
  -2   7   1        375.93        290.24        46.88 o                         
  -1   7   1          7.25        -12.39        41.51 o                         
   0   7   1       8271.85       9137.45       120.86 o                         
   1   7   1         58.16         30.73        35.78 o                         
   2   7   1        230.57        183.04        35.13 o                         
   3   7   1       8320.37       8205.91       123.84 o                         
   4   7   1       1007.59       1089.91        53.79 o                         
   5   7   1       5330.77       5611.19        97.81 o                         
   6   7   1        238.46        295.21        44.79 o                         
   7   7   1        564.37        596.11        43.32 o                         
   8   7   1        274.56        220.92        44.19 o                         
   9   7   1        271.31        237.36        46.51 o                         
  10   7   1        599.76        589.94        60.92 o                         
  11   7   1         49.44         89.57        55.34 o                         
  12   7   1         25.17          0.25        53.02 o                         
  13   7   1        168.52        172.52        72.98 o                         
  14   7   1          9.60         11.11       216.47 o                         
 -14   8   1        112.95        104.72        85.85 o                         
 -13   8   1        192.01        198.26        67.95 o                         
 -12   8   1        256.47        272.34        53.77 o                         
 -11   8   1        596.30        654.24        56.99 o                         
 -10   8   1        980.72       1056.53        60.92 o                         
  -9   8   1        313.36        321.13        40.38 o                         
  -8   8   1        750.29        751.76        40.03 o                         
  -7   8   1       1445.28       1353.61        39.39 o                         
  -6   8   1       2799.26       2599.98        56.90 o                         
  -5   8   1       1388.63       1332.27        43.01 o                         
  -4   8   1       4989.58       4799.21       120.11 o                         
  -3   8   1       4361.82       4299.53       124.53 o                         
  -2   8   1       2974.63       2933.79        63.61 o                         
  -1   8   1        434.98        400.41        38.70 o                         
   0   8   1       8169.31       8217.40       139.40 o                         
   1   8   1        229.95        233.88        36.15 o                         
   2   8   1      17594.93      17350.90       370.09 o                         
   3   8   1        693.16        774.31        39.79 o                         
   4   8   1       6657.26       6950.00       115.45 o                         
   5   8   1          4.45          7.27        45.57 o                         
   6   8   1       2729.61       2654.22        44.92 o                         
   7   8   1         87.10        106.10        40.75 o                         
   8   8   1        926.18       1005.06        46.25 o                         
   9   8   1         10.75          5.77        42.97 o                         
  10   8   1        343.89        371.87        58.35 o                         
  11   8   1          1.97         34.89        54.09 o                         
  12   8   1        651.70        729.55        59.19 o                         
  13   8   1        239.19        290.38        60.69 o                         
  14   8   1        291.91        298.31        82.91 o                         
 -13   9   1         36.68         28.27        59.09 o                         
 -12   9   1         47.18         60.04        60.42 o                         
 -11   9   1         38.84         39.07        54.33 o                         
 -10   9   1         26.74         50.90        44.22 o                         
  -9   9   1          8.01         -1.32        37.05 o                         
  -8   9   1        709.88        696.12        36.58 o                         
  -7   9   1        131.08        164.47        40.65 o                         
  -6   9   1        931.96        897.12        40.59 o                         
  -5   9   1        147.71        163.45        34.80 o                         
  -4   9   1          9.16         38.51        35.18 o                         
  -3   9   1          5.28          6.38        38.71 o                         
  -2   9   1        753.06        848.84        52.95 o                         
  -1   9   1        244.39        274.89        44.41 o                         
   0   9   1       2564.30       2802.56        46.07 o                         
   1   9   1         72.59        130.47        38.33 o                         
   2   9   1        894.57       1070.19        46.91 o                         
   3   9   1        165.68        179.57        47.15 o                         
   4   9   1        604.40        528.92        38.74 o                         
   5   9   1         23.36         34.19        36.57 o                         
   6   9   1         33.63         22.18        37.80 o                         
   7   9   1         35.66         49.53        36.65 o                         
   8   9   1         13.26         27.50        36.47 o                         
   9   9   1        328.35        313.04        41.74 o                         
  10   9   1        341.80        415.15        45.81 o                         
  11   9   1        628.20        595.76        49.79 o                         
  12   9   1        442.08        508.77        62.42 o                         
  13   9   1        182.17        192.80        59.33 o                         
 -13  10   1         12.61          5.75        58.63 o                         
 -12  10   1        119.28         88.20        52.79 o                         
 -11  10   1        446.38        469.14        54.95 o                         
 -10  10   1        737.06        724.98        43.76 o                         
  -9  10   1        870.72        831.96        44.64 o                         
  -8  10   1        453.75        448.07        34.49 o                         
  -7  10   1          1.77         14.74        31.72 o                         
  -6  10   1        150.69        120.40        34.95 o                         
  -5  10   1        464.40        487.88        34.61 o                         
  -4  10   1          3.23          9.46        32.30 o                         
  -3  10   1        136.38        131.19        37.59 o                         
  -2  10   1         69.74        103.86        46.02 o                         
  -1  10   1       2986.66       3317.99        65.15 o                         
   0  10   1       1216.61       1166.32        45.00 o                         
   1  10   1       3127.37       3397.05        67.06 o                         
   2  10   1       2023.74       1941.53        46.94 o                         
   3  10   1        447.24        436.31        44.01 o                         
   4  10   1        430.52        348.24        44.60 o                         
   5  10   1         33.53         33.84        38.08 o                         
   6  10   1         34.11         53.34        36.79 o                         
   7  10   1         70.39         55.57        39.76 o                         
   8  10   1          4.21          2.45        38.70 o                         
   9  10   1        110.49         84.15        44.95 o                         
  10  10   1          8.04         10.18        40.15 o                         
  11  10   1         56.59         73.65        53.10 o                         
  12  10   1         20.66          7.50        60.16 o                         
  13  10   1         32.50         30.62        59.00 o                         
 -13  11   1         15.48          1.92        53.15 o                         
 -12  11   1        516.46        578.06        61.78 o                         
 -11  11   1        339.85        346.73        40.08 o                         
 -10  11   1       1002.50        976.98        41.95 o                         
  -9  11   1        134.61        116.72        40.62 o                         
  -8  11   1       3960.59       3885.68        43.21 o                         
  -7  11   1        141.36        154.88        39.96 o                         
  -6  11   1       2529.03       2502.33        46.19 o                         
  -5  11   1        517.89        488.62        32.09 o                         
  -4  11   1         49.51         73.56        35.69 o                         
  -3  11   1        283.57        268.76        33.09 o                         
  -2  11   1          3.82         -0.32        38.45 o                         
  -1  11   1          2.08          3.23        37.25 o                         
   0  11   1        299.08        314.55        41.00 o                         
   1  11   1         13.91         -1.46        39.97 o                         
   2  11   1        381.11        367.06        42.20 o                         
   3  11   1         47.27         38.27        36.71 o                         
   4  11   1       1427.06       1259.36        38.85 o                         
   5  11   1         18.40         44.83        34.63 o                         
   6  11   1        315.50        309.28        37.53 o                         
   7  11   1        236.03        227.52        36.62 o                         
   8  11   1        492.73        559.47        36.53 o                         
   9  11   1          1.31         16.98        39.73 o                         
  10  11   1       1450.39       1496.54        44.16 o                         
  11  11   1         12.02          9.53        37.67 o                         
  12  11   1        842.86        903.30        62.95 o                         
  13  11   1          6.92         34.65        66.41 o                         
 -13  12   1        137.28        130.27        83.05 o                         
 -12  12   1         88.05        107.85        50.89 o                         
 -11  12   1         14.50         17.43        38.88 o                         
 -10  12   1        568.71        560.65        37.97 o                         
  -9  12   1        112.31         94.64        32.63 o                         
  -8  12   1       2596.52       2562.23        44.44 o                         
  -7  12   1        282.23        276.07        34.18 o                         
  -6  12   1       5780.78       5788.87        49.49 o                         
  -5  12   1        209.49        220.53        32.82 o                         
  -4  12   1       3849.71       3722.47        86.25 o                         
  -3  12   1        813.03        812.19        35.03 o                         
  -2  12   1       2740.23       2838.29        48.07 o                         
  -1  12   1          8.09          4.74        43.28 o                         
   0  12   1       3823.75       3830.79        54.00 o                         
   1  12   1         95.94         87.82        36.64 o                         
   2  12   1       7606.27       7797.45        53.90 o                         
   3  12   1        681.41        715.96        34.74 o                         
   4  12   1       2448.80       2660.28        46.19 o                         
   5  12   1         25.26         -1.62        34.12 o                         
   6  12   1        666.78        667.46        38.02 o                         
   7  12   1         51.19         32.76        35.45 o                         
   8  12   1        159.67        156.44        36.10 o                         
   9  12   1        258.52        236.12        43.42 o                         
  10  12   1          9.61         27.86        39.04 o                         
  11  12   1         61.43         48.20        42.64 o                         
  12  12   1        214.62        231.77        46.48 o                         
 -12  13   1         16.52         10.58        43.86 o                         
 -11  13   1        404.64        400.69        42.47 o                         
 -10  13   1        166.25        173.76        35.27 o                         
  -9  13   1        333.27        310.54        39.43 o                         
  -8  13   1        186.29        198.20        37.90 o                         
  -7  13   1        153.76        149.92        29.32 o                         
  -6  13   1        274.28        260.50        34.41 o                         
  -5  13   1          5.12         22.46        31.57 o                         
  -4  13   1        154.48        136.70        34.54 o                         
  -3  13   1        671.86        668.41        36.13 o                         
  -2  13   1        247.90        212.99        35.36 o                         
  -1  13   1        298.95        291.95        30.21 o                         
   0  13   1         28.55         63.81        32.93 o                         
   1  13   1         33.63         51.61        32.81 o                         
   2  13   1         10.74          1.14        30.78 o                         
   3  13   1        219.06        248.00        41.24 o                         
   4  13   1        177.03        166.21        40.89 o                         
   5  13   1        312.52        317.77        37.31 o                         
   6  13   1         11.20         33.85        36.05 o                         
   7  13   1        125.17        119.50        33.26 o                         
   8  13   1         20.40         12.51        43.71 o                         
   9  13   1        103.42         88.66        35.91 o                         
  10  13   1         55.64         83.08        32.32 o                         
  11  13   1         10.06         34.04        37.06 o                         
  12  13   1         97.49         97.49        43.43 o                         
 -12  14   1        328.90        341.88        44.41 o                         
 -11  14   1        616.55        622.47        41.70 o                         
 -10  14   1       1032.00       1063.66        42.49 o                         
  -9  14   1        758.49        751.06        37.18 o                         
  -8  14   1       3713.56       3661.81        40.47 o                         
  -7  14   1          8.68          8.55        33.50 o                         
  -6  14   1       4226.08       4102.86        51.50 o                         
  -5  14   1        172.09        171.16        36.43 o                         
  -4  14   1       2316.39       2257.50        51.88 o                         
  -3  14   1        372.11        369.94        32.96 o                         
  -2  14   1       1540.08       1538.81        32.72 o                         
  -1  14   1        335.80        369.33        33.18 o                         
   0  14   1       3661.52       3666.70        40.68 o                         
   1  14   1        523.25        537.55        31.89 o                         
   2  14   1       6222.59       6291.77        82.23 o                         
   3  14   1        416.03        398.84        37.89 o                         
   4  14   1       6427.05       6408.14       141.26 o                         
   5  14   1       1461.31       1443.04        36.89 o                         
   6  14   1       2431.04       2371.09        50.86 o                         
   7  14   1        310.07        319.84        38.27 o                         
   8  14   1        685.35        658.91        41.09 o                         
   9  14   1         44.16         74.03        41.35 o                         
  10  14   1        781.34        821.12        41.99 o                         
  11  14   1         77.11        103.32        40.96 o                         
  12  14   1        688.30        692.78        54.72 o                         
 -11  15   1        162.64        157.31        40.13 o                         
 -10  15   1        800.65        758.36        41.55 o                         
  -9  15   1        183.95        177.95        31.18 o                         
  -8  15   1       1084.87       1049.69        34.07 o                         
  -7  15   1        175.38        159.37        34.52 o                         
  -6  15   1        297.02        295.49        32.49 o                         
  -5  15   1       1073.63        958.10        35.19 o                         
  -4  15   1         16.04         82.45        33.28 o                         
  -3  15   1       1514.70       1481.67        34.92 o                         
  -2  15   1         23.23         25.12        33.87 o                         
  -1  15   1        338.18        348.83        40.88 o                         
   0  15   1          2.32        -12.32        30.11 o                         
   1  15   1         14.49         47.51        33.98 o                         
   2  15   1         56.75         33.21        36.85 o                         
   3  15   1         60.75         68.36        29.90 o                         
   4  15   1       1384.92       1286.87        39.05 o                         
   5  15   1        185.40        205.83        31.19 o                         
   6  15   1       1689.69       1680.84        41.93 o                         
   7  15   1        111.19        124.60        36.83 o                         
   8  15   1        308.59        268.14        32.25 o                         
   9  15   1        382.78        374.59        33.38 o                         
  10  15   1        140.42        152.34        39.24 o                         
  11  15   1        573.98        568.33        40.34 o                         
 -11  16   1        127.03        146.89        41.31 o                         
 -10  16   1         63.62        111.87        42.08 o                         
  -9  16   1         10.00         31.98        36.80 o                         
  -8  16   1         55.75        108.35        32.90 o                         
  -7  16   1         69.48         44.59        35.99 o                         
  -6  16   1         31.35         25.71        32.61 o                         
  -5  16   1         43.89         28.48        31.80 o                         
  -4  16   1         39.42         30.87        27.29 o                         
  -3  16   1        332.18        340.96        36.51 o                         
  -2  16   1       1125.96       1138.66        35.66 o                         
  -1  16   1          0.19        -23.70        28.15 o                         
   0  16   1       1607.38       1654.78        39.28 o                         
   1  16   1          2.60          6.82        31.18 o                         
   2  16   1        632.17        680.05        47.33 o                         
   3  16   1        558.91        575.28        32.22 o                         
   4  16   1        376.84        399.38        35.72 o                         
   5  16   1         88.38         71.72        38.09 o                         
   6  16   1        219.93        200.32        34.95 o                         
   7  16   1         41.22         60.67        33.25 o                         
   8  16   1         56.71         31.46        37.77 o                         
   9  16   1        197.04        191.61        40.01 o                         
  10  16   1         71.40         95.79        38.66 o                         
  11  16   1         22.30         52.49        43.49 o                         
 -10  17   1        188.16        187.90        42.05 o                         
  -9  17   1         16.59          9.60        41.95 o                         
  -8  17   1         43.79         43.41        40.01 o                         
  -7  17   1         45.68         32.22        32.79 o                         
  -6  17   1         14.30         21.68        31.54 o                         
  -5  17   1        312.05        308.06        34.97 o                         
  -4  17   1         55.75         49.99        37.48 o                         
  -3  17   1        863.07        826.85        33.85 o                         
  -2  17   1         51.93          8.82        30.50 o                         
  -1  17   1        775.79        793.64        34.36 o                         
   0  17   1        133.83        160.29        27.65 o                         
   1  17   1       1113.65        985.44        34.93 o                         
   2  17   1          0.54        -14.80        34.78 o                         
   3  17   1        639.26        626.91        42.61 o                         
   4  17   1          2.11         11.94        33.16 o                         
   5  17   1        106.19        103.28        30.65 o                         
   6  17   1        810.63        824.86        35.30 o                         
   7  17   1         48.45         51.72        32.76 o                         
   8  17   1        624.99        691.27        44.32 o                         
   9  17   1        101.72         95.41        39.04 o                         
  10  17   1         87.60         74.93        38.85 o                         
 -10  18   1          9.23         -8.88        43.94 o                         
  -9  18   1        812.89        841.14        36.18 o                         
  -8  18   1        194.76        165.84        37.27 o                         
  -7  18   1          2.15          6.56        31.09 o                         
  -6  18   1        451.90        407.91        30.20 o                         
  -5  18   1          1.10         15.01        31.52 o                         
  -4  18   1        276.90        286.30        32.53 o                         
  -3  18   1         67.05         91.70        39.71 o                         
  -2  18   1        106.31        170.75        37.93 o                         
  -1  18   1        773.81        718.08        42.01 o                         
   0  18   1        492.98        526.57        36.17 o                         
   1  18   1         19.40         38.38        33.09 o                         
   2  18   1       1099.34       1082.14        33.56 o                         
   3  18   1        484.42        533.01        38.30 o                         
   4  18   1        644.93        633.63        35.17 o                         
   5  18   1        316.01        287.38        32.02 o                         
   6  18   1         18.99         57.28        34.83 o                         
   7  18   1        798.04        790.06        38.33 o                         
   8  18   1         58.89         25.99        34.76 o                         
   9  18   1        319.33        321.49        37.00 o                         
  10  18   1        118.85        152.77        82.81 o                         
  -9  19   1        163.90        144.39        38.67 o                         
  -8  19   1         99.56         98.53        32.75 o                         
  -7  19   1        686.94        655.45        36.17 o                         
  -6  19   1        638.06        679.52        35.60 o                         
  -5  19   1        315.31        336.27        29.76 o                         
  -4  19   1         72.13        105.82        35.30 o                         
  -3  19   1        331.77        275.41        34.29 o                         
  -2  19   1        312.80        298.47        32.76 o                         
  -1  19   1       1055.37       1059.09        36.62 o                         
   0  19   1        697.64        737.56        35.71 o                         
   1  19   1       1257.52       1260.87        39.00 o                         
   2  19   1         19.48        -25.25        36.75 o                         
   3  19   1         62.40         64.12        35.98 o                         
   4  19   1        168.49        167.61        31.29 o                         
   5  19   1         16.46        -16.53        37.56 o                         
   6  19   1         50.86         45.19        35.06 o                         
   7  19   1          1.91        -27.05        39.42 o                         
   8  19   1          2.09         20.63        32.34 o                         
   9  19   1        150.51        145.87        41.79 o                         
  -8  20   1         63.20         39.22        37.35 o                         
  -7  20   1        189.44        155.36        31.49 o                         
  -6  20   1        413.41        441.63        33.62 o                         
  -5  20   1        221.04        228.42        32.05 o                         
  -4  20   1        460.51        455.92        35.58 o                         
  -3  20   1         51.41         84.95        32.64 o                         
  -2  20   1         73.83         79.95        35.71 o                         
  -1  20   1          1.19        -42.41        42.41 o                         
   0  20   1         46.79         89.28        33.34 o                         
   1  20   1        114.53         94.52        33.61 o                         
   2  20   1        501.63        564.16        36.40 o                         
   3  20   1        118.36        105.46        29.38 o                         
   4  20   1        696.59        661.45        39.02 o                         
   5  20   1          5.07         30.18        34.93 o                         
   6  20   1        100.24        101.26        34.53 o                         
   7  20   1         28.96         19.55        38.86 o                         
   8  20   1         17.40         24.03        36.84 o                         
  -7  21   1        731.92        662.98        36.88 o                         
  -6  21   1          3.48          9.03        38.75 o                         
  -5  21   1       1014.86       1011.10        33.08 o                         
  -4  21   1          3.09         -5.03        36.92 o                         
  -3  21   1       1314.83       1346.20        49.40 o                         
  -2  21   1         15.89         36.13        38.55 o                         
  -1  21   1       1655.67       1688.88        36.12 o                         
   0  21   1         32.25          6.70        35.03 o                         
   1  21   1       1896.64       1936.56        34.59 o                         
   2  21   1        144.66        117.24        33.92 o                         
   3  21   1       1378.76       1287.20        37.56 o                         
   4  21   1        144.35        175.43        35.03 o                         
   5  21   1       1748.93       1805.08        42.59 o                         
   6  21   1        249.77        253.34        32.78 o                         
   7  21   1       1673.92       1691.11        38.82 o                         
  -6  22   1         53.42         29.97        36.74 o                         
  -5  22   1        136.51        140.37        34.01 o                         
  -4  22   1        203.73        208.28        39.21 o                         
  -3  22   1         76.46         27.71        36.62 o                         
  -2  22   1        370.19        388.07        37.59 o                         
  -1  22   1          0.98        -12.16        32.75 o                         
   0  22   1         49.05         60.86        42.26 o                         
   1  22   1         76.51         65.42        36.80 o                         
   2  22   1        132.33        237.07        46.48 o                         
   3  22   1         10.30         22.63        38.62 o                         
   4  22   1         21.23         32.69        41.84 o                         
   5  22   1         70.41        117.28        34.11 o                         
   6  22   1          2.85        -22.31        35.14 o                         
  -5  23   1        369.92        393.72        81.21 o                         
  -4  23   1         77.15         59.00        41.89 o                         
  -3  23   1        744.89        752.29        34.05 o                         
  -2  23   1        219.44        199.39        31.06 o                         
  -1  23   1        999.02       1049.12        32.99 o                         
   0  23   1          0.07         -7.56        30.61 o                         
   1  23   1        355.33        372.88        39.32 o                         
   2  23   1         11.75        -23.56        34.01 o                         
   3  23   1        168.49        139.35        31.02 o                         
   4  23   1         29.89         45.27        44.82 o                         
  -2  24   1         79.09         74.98        38.31 o                         
  -1  24   1         76.07         95.15        38.37 o                         
   0  24   1         68.02         32.35        33.58 o                         
   1  24   1         79.26         51.70        38.41 o                         
   2  24   1         34.78         27.51        33.21 o                         
  -8   0   2       3413.60       3332.14       162.99 o                         
  -7   0   2       2935.96       2662.45        83.15 o                         
  -6   0   2      13117.26      14026.58       462.94 o                         
  -5   0   2          1.15         42.15        54.34 o                         
  -4   0   2       8208.27       7790.34       267.07 o                         
  -3   0   2         25.81         33.10        52.62 o                         
  -2   0   2       7810.08       7286.55       123.67 o                         
  -1   0   2       7460.83       7155.43        95.45 o                         
   0   0   2       2316.26       2190.62        76.69 o                         
   1   0   2       6259.32       6123.36       187.97 o                         
   2   0   2       1190.31       1249.51        62.97 o                         
   3   0   2        238.89        198.92        61.11 o                         
   4   0   2       1032.72        913.89        81.82 o                         
   5   0   2        323.80        419.11        57.66 o                         
   6   0   2       6722.52       6439.01       182.40 o                         
   7   0   2       1136.95       1147.52        63.97 o                         
   8   0   2       1368.61       1345.82        74.14 o                         
   9   0   2         66.18         98.36        72.40 o                         
  -9   1   2        124.70        117.61        91.68 o                         
  -8   1   2          4.08         17.12        60.75 o                         
  -7   1   2        104.25         57.50        46.24 o                         
  -6   1   2         65.48         55.39        47.49 o                         
  -5   1   2       2712.68       3000.93        52.21 o                         
  -4   1   2        166.48        176.97        37.06 o                         
  -3   1   2        232.42        244.84        34.49 o                         
  -2   1   2       1257.36       1123.63        38.78 o                         
  -1   1   2       1691.57       1613.46        47.25 o                         
   0   1   2         61.60         41.03        44.70 o                         
   1   1   2       1907.85       1823.63        55.13 o                         
   2   1   2       1540.43       1459.30        42.87 o                         
   3   1   2          0.80          2.46        34.63 o                         
   4   1   2       1986.30       2096.39        70.11 o                         
   5   1   2         53.52         64.08        50.83 o                         
   6   1   2       3013.77       3340.61        85.74 o                         
   7   1   2       1469.63       1327.90        48.18 o                         
   8   1   2        699.26        731.13        47.41 o                         
   9   1   2         10.51         20.83        51.81 o                         
  10   1   2          5.23         13.01        79.92 o                         
 -10   2   2        419.61        391.42        96.92 o                         
  -9   2   2        109.66         79.96        64.87 o                         
  -8   2   2        158.42        112.91        49.47 o                         
  -7   2   2        154.43        133.80        44.39 o                         
  -6   2   2        605.16        559.23        45.77 o                         
  -5   2   2        155.72        247.31        41.87 o                         
  -4   2   2       3469.51       3433.16        49.19 o                         
  -3   2   2       2875.62       3162.19        58.07 o                         
  -2   2   2       1158.77       1053.88        39.97 o                         
  -1   2   2       1380.04       1372.96        47.12 o                         
   0   2   2        279.76        292.90        49.11 o                         
   1   2   2        635.77        724.02        42.68 o                         
   2   2   2        611.79        553.99        40.87 o                         
   3   2   2       3264.90       3346.27        56.63 o                         
   4   2   2       5881.30       5907.00       135.67 o                         
   5   2   2        445.18        473.18        51.71 o                         
   6   2   2       2317.67       2360.98        75.98 o                         
   7   2   2        603.80        599.12        46.68 o                         
   8   2   2        417.50        409.29        44.75 o                         
   9   2   2        109.53        122.26        57.94 o                         
  10   2   2         88.19         81.42        60.93 o                         
 -11   3   2         46.32         57.46       110.77 o                         
 -10   3   2         14.15         15.31        60.89 o                         
  -9   3   2          3.46        -11.84        58.74 o                         
  -8   3   2        595.18        655.77        46.90 o                         
  -7   3   2         38.63         74.62        44.91 o                         
  -6   3   2       3985.71       4448.20        60.96 o                         
  -5   3   2         38.46        111.44        37.84 o                         
  -4   3   2       2816.40       2759.94        44.15 o                         
  -3   3   2       1717.10       1552.91        40.41 o                         
  -2   3   2       3873.03       3777.19        49.82 o                         
  -1   3   2        940.37        952.63        42.31 o                         
   0   3   2      12993.71      13346.63       203.42 o                         
   1   3   2       2950.01       2737.01        48.54 o                         
   2   3   2       4037.53       3865.09        87.63 o                         
   3   3   2        438.83        353.24        35.55 o                         
   4   3   2        948.49        915.95        39.53 o                         
   5   3   2        759.50        594.33        46.25 o                         
   6   3   2       1963.50       1970.68        56.68 o                         
   7   3   2        849.87        798.63        48.20 o                         
   8   3   2       1360.12       1364.08        53.68 o                         
   9   3   2        165.05        166.27        77.36 o                         
  10   3   2        651.11        698.45        64.27 o                         
  11   3   2        133.11        138.30        64.11 o                         
 -12   4   2         81.27         69.09       114.03 o                         
 -11   4   2       1568.63       1490.13        74.25 o                         
 -10   4   2         97.54         83.96        56.37 o                         
  -9   4   2       1026.39       1021.16        56.64 o                         
  -8   4   2         11.90          2.03        42.11 o                         
  -7   4   2        561.04        618.01        42.51 o                         
  -6   4   2       2110.28       2307.08        60.26 o                         
  -5   4   2       1364.82       1350.50        47.43 o                         
  -4   4   2       7565.94       7957.63        94.72 o                         
  -3   4   2       3611.28       3755.95        50.24 o                         
  -2   4   2       1313.29       1208.42        39.22 o                         
  -1   4   2         71.18         48.33        34.93 o                         
   0   4   2      18689.42      19423.51       523.99 o                         
   1   4   2        182.41        168.44        32.19 o                         
   2   4   2       2004.33       1996.34        40.32 o                         
   3   4   2       1683.85       1887.21        46.85 o                         
   4   4   2       4506.78       4516.87        82.54 o                         
   5   4   2        629.27        796.03        48.67 o                         
   6   4   2       1129.55       1273.96        47.09 o                         
   7   4   2       1279.28       1136.76        50.20 o                         
   8   4   2         63.58         76.08        49.31 o                         
   9   4   2         87.11         80.44        57.37 o                         
  10   4   2        196.33        209.61        61.42 o                         
  11   4   2         45.65         64.89        54.88 o                         
  12   4   2        187.94        186.80        66.24 o                         
 -12   5   2          5.21         15.02        60.15 o                         
 -11   5   2        103.28         64.81        63.61 o                         
 -10   5   2          6.45         35.53        55.55 o                         
  -9   5   2        711.02        650.37        52.45 o                         
  -8   5   2         62.55         66.47        40.59 o                         
  -7   5   2         32.96         17.41        38.18 o                         
  -6   5   2       1343.01       1485.88        45.37 o                         
  -5   5   2          0.75         19.41        48.08 o                         
  -4   5   2       1059.27       1201.21        38.67 o                         
  -3   5   2       1125.33       1059.72        35.17 o                         
  -2   5   2          7.48        -11.34        38.22 o                         
  -1   5   2       2298.59       2461.00        42.42 o                         
   0   5   2       3486.48       3510.91        59.46 o                         
   1   5   2        457.00        508.02        33.13 o                         
   2   5   2         26.14         10.95        34.04 o                         
   3   5   2       2574.39       2648.00        47.59 o                         
   4   5   2       1105.59       1390.49        41.41 o                         
   5   5   2        306.81        309.49        42.16 o                         
   6   5   2        715.47        883.20        44.27 o                         
   7   5   2        260.26        285.76        42.43 o                         
   8   5   2        435.50        411.46        51.31 o                         
   9   5   2         28.03         42.79        50.23 o                         
  10   5   2        939.64        950.50        83.19 o                         
  11   5   2        358.33        378.88        69.29 o                         
  12   5   2          2.01          8.39        55.42 o                         
  13   5   2        158.33        149.20        89.54 o                         
 -13   6   2        296.86        323.05        85.95 o                         
 -12   6   2        169.35        182.56        56.60 o                         
 -11   6   2        750.33        788.17        62.58 o                         
 -10   6   2       1317.44       1358.66        63.98 o                         
  -9   6   2       1032.05       1131.41        40.14 o                         
  -8   6   2       1160.68       1065.51        42.13 o                         
  -7   6   2        531.14        538.37        37.92 o                         
  -6   6   2        789.76        790.95        46.62 o                         
  -5   6   2       1509.79       1618.90        50.29 o                         
  -4   6   2       1912.32       1743.81        44.56 o                         
  -3   6   2        886.31        811.45        35.06 o                         
  -2   6   2       3167.55       3071.50        90.19 o                         
  -1   6   2        521.89        591.90        36.19 o                         
   0   6   2      17877.80      19026.11       234.72 o                         
   1   6   2       1536.66       1662.56        36.24 o                         
   2   6   2       4187.75       4218.53        83.50 o                         
   3   6   2          8.66         24.57        36.13 o                         
   4   6   2       8377.26       9013.04       183.09 o                         
   5   6   2        195.77        147.02        41.60 o                         
   6   6   2       5980.85       6238.82        56.52 o                         
   7   6   2        190.45        147.52        38.28 o                         
   8   6   2       1686.35       1671.45        46.17 o                         
   9   6   2        416.61        359.97        50.85 o                         
  10   6   2        172.10        198.68        71.18 o                         
  11   6   2          2.03          1.51        66.81 o                         
  12   6   2        114.75        137.70        60.53 o                         
  13   6   2        142.83        164.18        69.47 o                         
 -14   7   2         81.10         97.33       135.45 o                         
 -13   7   2         82.37        101.14        72.42 o                         
 -12   7   2        147.38        136.39        52.79 o                         
 -11   7   2        338.55        374.76        56.41 o                         
 -10   7   2        743.56        758.48        60.26 o                         
  -9   7   2       1019.42        978.09        39.08 o                         
  -8   7   2       1301.43       1295.65        39.67 o                         
  -7   7   2       1064.62        972.69        41.04 o                         
  -6   7   2        904.55        981.24        42.06 o                         
  -5   7   2       1678.34       1459.73        46.55 o                         
  -4   7   2        339.90        426.45        53.27 o                         
  -3   7   2       1749.65       1600.49        48.50 o                         
  -2   7   2        310.15        291.98        34.92 o                         
  -1   7   2       6662.17       6705.71        52.57 o                         
   0   7   2        117.88        150.46        33.55 o                         
   1   7   2       5860.76       5913.04       119.21 o                         
   2   7   2         56.40        118.50        38.73 o                         
   3   7   2        512.17        410.06        38.89 o                         
   4   7   2        177.63        216.38        39.28 o                         
   5   7   2        793.27        717.51        44.12 o                         
   6   7   2         52.24         50.68        38.99 o                         
   7   7   2       3021.71       2976.72        56.58 o                         
   8   7   2         92.40         81.71        36.46 o                         
   9   7   2       2632.52       2619.83        53.32 o                         
  10   7   2        350.66        351.97        59.82 o                         
  11   7   2        507.68        495.09        68.42 o                         
  12   7   2        286.49        269.95        56.87 o                         
  13   7   2         75.04         58.42        59.04 o                         
  14   7   2        281.25        279.02        79.97 o                         
 -13   8   2          8.61        -12.56        58.84 o                         
 -12   8   2        398.03        372.94        61.00 o                         
 -11   8   2        133.94        132.52        55.08 o                         
 -10   8   2        885.50        935.39        47.13 o                         
  -9   8   2         43.62         55.03        39.87 o                         
  -8   8   2        192.45        178.71        40.51 o                         
  -7   8   2        720.06        698.88        36.74 o                         
  -6   8   2        717.71        737.52        43.53 o                         
  -5   8   2         50.28         54.57        37.45 o                         
  -4   8   2       4097.80       4426.79        54.48 o                         
  -3   8   2        780.92        791.67        41.98 o                         
  -2   8   2       1407.59       1419.32        47.19 o                         
  -1   8   2          0.78         51.05        40.91 o                         
   0   8   2          6.56         52.40        36.20 o                         
   1   8   2          1.17         13.07        40.92 o                         
   2   8   2        490.19        497.49        39.02 o                         
   3   8   2         43.79         38.92        44.93 o                         
   4   8   2       3909.73       4090.91        60.73 o                         
   5   8   2        307.75        375.63        37.93 o                         
   6   8   2        509.32        493.59        39.40 o                         
   7   8   2         90.54        107.96        40.61 o                         
   8   8   2         40.50         47.60        39.29 o                         
   9   8   2         18.93         12.02        41.07 o                         
  10   8   2         42.82         58.01        53.03 o                         
  11   8   2         74.88         71.94        54.24 o                         
  12   8   2        179.78        220.57        61.84 o                         
  13   8   2         35.26         42.24        62.47 o                         
 -13   9   2        115.24        106.94        59.18 o                         
 -12   9   2        307.22        329.22        61.59 o                         
 -11   9   2       1234.13       1282.62        52.11 o                         
 -10   9   2        526.66        542.69        39.17 o                         
  -9   9   2       1265.58       1272.63        52.05 o                         
  -8   9   2         52.21         45.40        39.44 o                         
  -7   9   2        174.62        145.73        34.18 o                         
  -6   9   2        557.95        542.96        33.98 o                         
  -5   9   2       3653.25       3486.99        60.96 o                         
  -4   9   2       2664.79       2780.18        47.83 o                         
  -3   9   2       2961.69       2921.86        76.76 o                         
  -2   9   2       3328.51       3292.99        58.00 o                         
  -1   9   2       4597.96       4887.67        86.77 o                         
   0   9   2          3.14         54.50        39.19 o                         
   1   9   2       9025.75       9913.40       175.00 o                         
   2   9   2          3.59        118.73        44.48 o                         
   3   9   2       7454.33       7636.50       135.60 o                         
   4   9   2          0.47         48.38        37.52 o                         
   5   9   2       2562.78       2525.02        66.42 o                         
   6   9   2         25.97         30.63        37.07 o                         
   7   9   2        164.22        151.48        34.22 o                         
   8   9   2        177.54        175.36        37.10 o                         
   9   9   2       1003.88       1066.44        51.49 o                         
  10   9   2        386.89        347.08        44.14 o                         
  11   9   2        514.26        498.83        45.48 o                         
  12   9   2         72.13         89.29        63.81 o                         
  13   9   2          9.94         33.75        58.34 o                         
 -13  10   2        455.76        493.85        61.05 o                         
 -12  10   2         15.01         36.31        51.22 o                         
 -11  10   2        169.75        149.05        41.86 o                         
 -10  10   2        297.23        275.57        35.10 o                         
  -9  10   2        415.96        432.26        39.26 o                         
  -8  10   2        392.78        359.05        36.57 o                         
  -7  10   2        996.56        983.27        36.47 o                         
  -6  10   2        308.75        258.54        34.94 o                         
  -5  10   2       1056.95       1126.61        43.85 o                         
  -4  10   2        284.56        262.36        39.66 o                         
  -3  10   2        367.19        411.52        45.40 o                         
  -2  10   2        258.14        336.82        41.11 o                         
  -1  10   2       1188.60       1435.78        48.09 o                         
   0  10   2       5288.81       5684.02        60.49 o                         
   1  10   2       1253.73       1451.11        51.21 o                         
   2  10   2       2129.40       2201.23        44.98 o                         
   3  10   2        133.57         71.48        38.01 o                         
   4  10   2       1467.41       1400.33        34.30 o                         
   5  10   2        863.23        805.30        35.14 o                         
   6  10   2         79.92         72.48        30.06 o                         
   7  10   2          7.55          3.76        33.52 o                         
   8  10   2          3.23          9.83        34.82 o                         
   9  10   2       1207.98       1265.14        47.89 o                         
  10  10   2         48.46         31.03        36.65 o                         
  11  10   2       1246.95       1247.58        55.84 o                         
  12  10   2         20.95         19.36        51.73 o                         
  13  10   2        404.40        409.11        62.19 o                         
 -13  11   2          6.08        -38.49        66.82 o                         
 -12  11   2          3.93         35.17        58.84 o                         
 -11  11   2          7.29         -3.83        36.12 o                         
 -10  11   2         22.81          6.04        39.50 o                         
  -9  11   2          0.25        -14.58        43.75 o                         
  -8  11   2        502.90        478.36        34.27 o                         
  -7  11   2        239.22        260.10        31.90 o                         
  -6  11   2        889.07        859.50        34.44 o                         
  -5  11   2        158.43        157.41        32.35 o                         
  -4  11   2        204.67        213.31        38.46 o                         
  -3  11   2        343.67        276.32        34.52 o                         
  -2  11   2        218.87        174.29        40.30 o                         
  -1  11   2        188.54        130.32        35.67 o                         
   0  11   2         65.49         49.87        33.98 o                         
   1  11   2          1.69          9.62        33.46 o                         
   2  11   2        249.68        253.06        43.91 o                         
   3  11   2        232.14        179.08        36.28 o                         
   4  11   2         36.03         82.11        34.71 o                         
   5  11   2        117.43        117.24        40.62 o                         
   6  11   2        308.50        316.64        32.38 o                         
   7  11   2        315.37        329.62        34.10 o                         
   8  11   2         13.92         45.93        45.13 o                         
   9  11   2         87.51         57.40        40.01 o                         
  10  11   2        425.48        378.51        42.82 o                         
  11  11   2          3.92        -13.02        52.41 o                         
  12  11   2         72.98         84.34        59.48 o                         
  13  11   2         29.99         52.59        66.95 o                         
 -12  12   2        217.93        240.69        46.07 o                         
 -11  12   2        473.40        476.26        46.44 o                         
 -10  12   2        127.63        165.85        36.23 o                         
  -9  12   2       1579.99       1627.20        47.07 o                         
  -8  12   2        986.15        975.36        43.12 o                         
  -7  12   2        986.09        980.16        35.78 o                         
  -6  12   2       2442.11       2335.74        39.95 o                         
  -5  12   2         13.02         -2.70        31.67 o                         
  -4  12   2        209.86        223.30        32.82 o                         
  -3  12   2        202.35        188.82        35.15 o                         
  -2  12   2         21.40         55.30        32.63 o                         
  -1  12   2         39.38         39.77        35.48 o                         
   0  12   2        332.38        379.40        38.49 o                         
   1  12   2         36.70         48.09        33.35 o                         
   2  12   2        805.63        767.17        34.96 o                         
   3  12   2       1462.10       1424.13        44.23 o                         
   4  12   2        614.44        644.01        41.93 o                         
   5  12   2        654.84        667.49        33.58 o                         
   6  12   2       1034.34       1027.14        39.05 o                         
   7  12   2         38.32         37.90        35.51 o                         
   8  12   2        885.78        791.44        37.63 o                         
   9  12   2         44.03         49.01        39.15 o                         
  10  12   2        219.52        205.65        37.94 o                         
  11  12   2        413.42        468.14        49.44 o                         
  12  12   2         20.02         10.17        44.39 o                         
 -12  13   2        319.03        313.99        45.15 o                         
 -11  13   2        289.49        325.42        43.95 o                         
 -10  13   2        957.30       1007.64        40.12 o                         
  -9  13   2       1180.98       1160.73        36.58 o                         
  -8  13   2        778.11        771.61        45.50 o                         
  -7  13   2        920.63        930.39        40.63 o                         
  -6  13   2        142.90        139.32        29.46 o                         
  -5  13   2        570.97        592.12        31.29 o                         
  -4  13   2         96.97         72.91        31.95 o                         
  -3  13   2       1084.03       1068.90        37.14 o                         
  -2  13   2       1080.55       1008.23        31.30 o                         
  -1  13   2       5626.02       5792.32        65.84 o                         
   0  13   2        290.17        252.08        33.25 o                         
   1  13   2       5389.17       5499.70        94.04 o                         
   2  13   2        287.14        389.62        38.22 o                         
   3  13   2       1680.92       1628.09        35.98 o                         
   4  13   2       1248.71       1207.05        37.18 o                         
   5  13   2       1245.92       1352.90        42.61 o                         
   6  13   2        155.26        140.61        36.00 o                         
   7  13   2       1206.46       1241.01        53.99 o                         
   8  13   2         15.15          7.02        43.39 o                         
   9  13   2       1161.02       1149.71        38.84 o                         
  10  13   2         19.90         24.64        37.60 o                         
  11  13   2        415.71        448.18        45.72 o                         
  12  13   2        181.82        174.87        42.48 o                         
 -12  14   2          2.67          3.10        45.54 o                         
 -11  14   2          7.81          6.14        42.88 o                         
 -10  14   2        460.22        420.36        38.47 o                         
  -9  14   2         86.32         84.81        31.38 o                         
  -8  14   2        717.80        732.42        35.70 o                         
  -7  14   2        276.96        276.34        38.14 o                         
  -6  14   2        346.66        367.91        28.04 o                         
  -5  14   2        348.83        316.53        36.49 o                         
  -4  14   2        302.46        289.00        30.07 o                         
  -3  14   2          6.72         21.33        29.93 o                         
  -2  14   2        977.20        918.89        32.39 o                         
  -1  14   2         40.27         47.30        30.53 o                         
   0  14   2       3658.35       3910.05       101.38 o                         
   1  14   2         75.85         70.85        30.45 o                         
   2  14   2        113.61        145.01        30.44 o                         
   3  14   2       1034.60       1035.76        36.35 o                         
   4  14   2          2.69          0.15        33.63 o                         
   5  14   2        189.73        170.55        31.34 o                         
   6  14   2        332.58        291.61        41.59 o                         
   7  14   2         16.08         23.96        39.89 o                         
   8  14   2        771.28        757.76        37.95 o                         
   9  14   2         25.46         56.31        37.42 o                         
  10  14   2        306.33        331.90        43.21 o                         
  11  14   2         16.12         18.76        38.43 o                         
 -11  15   2        469.49        509.00        44.18 o                         
 -10  15   2         12.48         33.17        36.09 o                         
  -9  15   2        864.42        838.89        34.57 o                         
  -8  15   2        113.94         84.31        35.75 o                         
  -7  15   2       1519.41       1481.58        45.25 o                         
  -6  15   2        241.63        248.77        40.93 o                         
  -5  15   2        459.18        450.66        37.00 o                         
  -4  15   2        146.73        138.20        33.28 o                         
  -3  15   2       2246.37       2266.18        36.66 o                         
  -2  15   2         83.70         80.61        31.94 o                         
  -1  15   2       1225.07       1208.75        31.44 o                         
   0  15   2        550.61        554.77        37.67 o                         
   1  15   2        742.26        788.01        33.29 o                         
   2  15   2         17.75         29.35        28.12 o                         
   3  15   2        819.23        882.11        37.28 o                         
   4  15   2        525.94        585.38        30.28 o                         
   5  15   2        415.82        426.63        41.88 o                         
   6  15   2        414.29        362.70        35.79 o                         
   7  15   2        692.41        706.87        33.93 o                         
   8  15   2         26.25         11.44        35.38 o                         
   9  15   2        159.61        179.30        37.43 o                         
  10  15   2         26.92         15.67        41.70 o                         
  11  15   2        132.03        158.55        41.60 o                         
 -11  16   2        795.03        834.27        45.78 o                         
 -10  16   2          7.29          8.83        33.74 o                         
  -9  16   2        358.01        383.99        43.34 o                         
  -8  16   2        284.52        256.93        38.11 o                         
  -7  16   2         18.41         35.91        33.28 o                         
  -6  16   2       1456.05       1395.16        54.90 o                         
  -5  16   2         16.22         11.39        35.07 o                         
  -4  16   2       1677.69       1730.78        52.59 o                         
  -3  16   2         63.12         69.00        30.65 o                         
  -2  16   2        906.27        966.78        30.13 o                         
  -1  16   2          1.39         -5.81        31.15 o                         
   0  16   2        301.31        316.75        33.93 o                         
   1  16   2          7.13         30.00        30.93 o                         
   2  16   2       3552.59       3632.02        37.34 o                         
   3  16   2         39.58         44.57        35.37 o                         
   4  16   2       3118.26       3118.66        40.24 o                         
   5  16   2        146.53        137.13        31.43 o                         
   6  16   2        778.20        736.10        38.05 o                         
   7  16   2        622.43        598.89        37.03 o                         
   8  16   2        220.12        251.67        31.08 o                         
   9  16   2        102.36         83.51        36.61 o                         
  10  16   2        594.31        612.32        40.85 o                         
 -10  17   2        958.02       1000.47        40.94 o                         
  -9  17   2         86.37         88.28        38.92 o                         
  -8  17   2        159.28        143.90        47.17 o                         
  -7  17   2          1.28         13.09        34.47 o                         
  -6  17   2         12.36         25.68        29.92 o                         
  -5  17   2        159.41        149.52        32.45 o                         
  -4  17   2        618.25        630.56        36.06 o                         
  -3  17   2         47.31         50.34        38.20 o                         
  -2  17   2       1173.99       1155.66        43.27 o                         
  -1  17   2         83.78        106.79        35.45 o                         
   0  17   2        735.57        727.97        31.99 o                         
   1  17   2         40.29         27.45        33.45 o                         
   2  17   2          0.54         53.79        33.84 o                         
   3  17   2        673.88        677.47        41.87 o                         
   4  17   2        450.03        434.02        31.81 o                         
   5  17   2         21.95         10.85        31.97 o                         
   6  17   2        388.37        363.78        38.83 o                         
   7  17   2        302.94        275.86        31.33 o                         
   8  17   2         71.69        120.48        42.74 o                         
   9  17   2          0.66         17.52        38.83 o                         
  10  17   2         26.49         60.48        43.50 o                         
  -9  18   2         42.89         36.58        34.28 o                         
  -8  18   2         28.11         35.59        39.02 o                         
  -7  18   2         13.79         17.06        39.49 o                         
  -6  18   2         34.31         42.05        30.37 o                         
  -5  18   2         28.68          0.34        33.31 o                         
  -4  18   2        509.24        496.83        39.84 o                         
  -3  18   2        174.83        192.10        34.38 o                         
  -2  18   2        299.24        291.68        35.34 o                         
  -1  18   2          0.02        -28.93        40.31 o                         
   0  18   2        116.22        108.88        35.14 o                         
   1  18   2        287.38        268.69        37.53 o                         
   2  18   2          2.83         -9.05        40.11 o                         
   3  18   2        290.62        286.28        37.09 o                         
   4  18   2         77.16         91.01        35.82 o                         
   5  18   2        194.69        185.49        33.36 o                         
   6  18   2        119.01        121.79        35.22 o                         
   7  18   2        655.89        705.82        38.47 o                         
   8  18   2        129.27        156.02        39.19 o                         
   9  18   2        358.87        336.63        42.59 o                         
  -9  19   2         17.82          8.76        43.71 o                         
  -8  19   2        247.94        234.35        36.84 o                         
  -7  19   2        564.75        554.30        43.18 o                         
  -6  19   2          9.16          9.98        39.42 o                         
  -5  19   2         88.91        117.30        34.58 o                         
  -4  19   2         59.23         79.33        38.27 o                         
  -3  19   2        413.33        378.97        34.16 o                         
  -2  19   2        408.32        369.76        34.51 o                         
  -1  19   2       1016.08       1062.72        32.35 o                         
   0  19   2        370.85        354.87        39.83 o                         
   1  19   2       1475.66       1422.54        36.95 o                         
   2  19   2         37.74         44.33        34.04 o                         
   3  19   2        431.34        372.94        30.50 o                         
   4  19   2        157.02        172.49        33.17 o                         
   5  19   2         21.86         48.38        32.00 o                         
   6  19   2        215.60        297.09        43.62 o                         
   7  19   2        512.99        513.43        39.99 o                         
   8  19   2        185.24        188.63        42.33 o                         
  -8  20   2        306.53        296.38        41.67 o                         
  -7  20   2        292.14        281.85        34.57 o                         
  -6  20   2        712.96        670.04        40.42 o                         
  -5  20   2         17.36        -11.79        34.75 o                         
  -4  20   2        619.15        653.14        30.71 o                         
  -3  20   2        144.59        179.19        34.81 o                         
  -2  20   2       1960.51       2023.31        54.62 o                         
  -1  20   2        765.51        731.81        43.23 o                         
   0  20   2       2262.24       2298.02        34.85 o                         
   1  20   2        508.51        487.14        36.46 o                         
   2  20   2       2869.17       2945.26        35.40 o                         
   3  20   2          5.22         31.51        34.66 o                         
   4  20   2        690.96        729.94        40.28 o                         
   5  20   2         10.30         45.19        36.53 o                         
   6  20   2       1024.49        969.72        38.96 o                         
   7  20   2        348.08        326.96        42.88 o                         
   8  20   2       1087.35       1125.15        49.49 o                         
  -7  21   2        208.78        217.09        39.14 o                         
  -6  21   2          0.80        -11.64        35.94 o                         
  -5  21   2         29.78         56.49        34.27 o                         
  -4  21   2          0.25        -11.00        38.74 o                         
  -3  21   2         10.54        -10.14        36.73 o                         
  -2  21   2        103.59         85.84        35.24 o                         
  -1  21   2          1.81        -31.19        36.80 o                         
   0  21   2        889.67        892.37        40.87 o                         
   1  21   2          0.27          7.02        36.37 o                         
   2  21   2        414.42        462.99        47.00 o                         
   3  21   2         43.34         45.56        36.98 o                         
   4  21   2         11.78          0.34        36.61 o                         
   5  21   2         54.46         36.30        38.78 o                         
   6  21   2         66.18         38.36        45.63 o                         
   7  21   2         63.91         81.33        47.37 o                         
  -6  22   2        416.60        416.74        83.28 o                         
  -5  22   2        549.62        554.47        46.65 o                         
  -4  22   2        852.20        927.50        38.01 o                         
  -3  22   2        107.61         29.26        42.06 o                         
  -2  22   2        818.41        890.32        40.46 o                         
  -1  22   2          4.93         23.56        38.74 o                         
   0  22   2        832.99        863.42        36.21 o                         
   1  22   2          2.13         17.16        38.77 o                         
   2  22   2        950.83        933.28        43.12 o                         
   3  22   2         37.09         13.78        34.54 o                         
   4  22   2        727.32        812.13        40.31 o                         
   5  22   2         43.31         75.21        35.68 o                         
  -4  23   2         91.99        123.93        51.48 o                         
  -3  23   2        222.48        207.67        36.05 o                         
  -2  23   2         19.59          7.13        35.93 o                         
  -1  23   2        102.49         94.98        32.51 o                         
   0  23   2         58.77         62.95        38.28 o                         
   1  23   2         33.58         16.01        36.34 o                         
   2  23   2         39.46         35.76        38.16 o                         
   3  23   2        230.36        184.11        42.50 o                         
   4  23   2         15.06         -1.73        40.92 o                         
  -1  24   2         47.27         -7.67        81.30 o                         
   0  24   2        311.09        299.43        38.94 o                         
   1  24   2        103.86         61.65        56.99 o                         
 -11   1   3        170.20        195.96       116.23 o                         
 -10   1   3         97.88        108.88        60.73 o                         
  -9   1   3        790.10        838.59        49.28 o                         
  -8   1   3       2971.60       2984.99        50.06 o                         
  -7   1   3        836.45        834.15        39.55 o                         
  -6   1   3       3881.14       3702.78        65.87 o                         
  -5   1   3       3162.13       3166.99        52.88 o                         
  -4   1   3        227.86        178.54        38.96 o                         
  -3   1   3       2296.12       2156.68        42.86 o                         
  -2   1   3       2920.04       3048.43        43.47 o                         
  -1   1   3        413.71        550.25        30.27 o                         
   0   1   3       8319.12       8525.03       116.56 o                         
   1   1   3        323.58        453.34        36.46 o                         
   2   1   3       4197.42       4288.43        92.53 o                         
   3   1   3       4397.01       4036.95        64.02 o                         
   4   1   3        823.41        915.85        41.93 o                         
   5   1   3       4074.31       4001.84        86.10 o                         
   6   1   3         22.70         32.16        39.43 o                         
   7   1   3       1321.64       1236.79        42.24 o                         
   8   1   3          2.60         23.39        37.64 o                         
   9   1   3          7.83          8.58        37.71 o                         
  10   1   3         88.52         98.46        44.34 o                         
  11   1   3        237.84        261.28        71.75 o                         
 -11   2   3         36.60         43.24        84.82 o                         
 -10   2   3          8.98         18.03        55.96 o                         
  -9   2   3          6.75          8.64        39.43 o                         
  -8   2   3        309.45        316.71        36.17 o                         
  -7   2   3       3603.44       3839.07        47.88 o                         
  -6   2   3       4889.41       5426.60        65.45 o                         
  -5   2   3       2454.03       2505.74        45.68 o                         
  -4   2   3       6074.78       6253.76        69.03 o                         
  -3   2   3       3542.15       3309.59        51.73 o                         
  -2   2   3       1602.89       1592.45        36.12 o                         
  -1   2   3         14.46         54.92        34.77 o                         
   0   2   3         70.37         48.33        39.93 o                         
   1   2   3       1228.15       1294.24        39.22 o                         
   2   2   3       4723.51       4587.80        89.07 o                         
   3   2   3        461.18        535.62        44.13 o                         
   4   2   3       3154.14       3210.24        61.37 o                         
   5   2   3       3106.32       3350.10        55.78 o                         
   6   2   3       3033.75       3178.41        60.10 o                         
   7   2   3       1171.47       1286.67        42.45 o                         
   8   2   3        461.77        426.42        38.09 o                         
   9   2   3        548.66        602.84        40.28 o                         
  10   2   3         39.79         56.32        47.19 o                         
  11   2   3         11.29         14.72        62.40 o                         
  12   2   3        370.92        415.00        91.63 o                         
 -12   3   3        132.31        117.51        98.70 o                         
 -11   3   3          0.40        -13.73        84.48 o                         
 -10   3   3         12.42         19.61        50.12 o                         
  -9   3   3         55.07         53.97        41.00 o                         
  -8   3   3         17.26          6.72        38.15 o                         
  -7   3   3         82.92        107.88        35.25 o                         
  -6   3   3        485.94        527.94        35.76 o                         
  -5   3   3        558.18        772.90        40.63 o                         
  -4   3   3         37.74         33.93        36.39 o                         
  -3   3   3         88.46         82.94        33.09 o                         
  -2   3   3       1184.77       1156.62        37.68 o                         
  -1   3   3       4640.12       4872.23        80.91 o                         
   0   3   3       1616.62       1602.84        38.08 o                         
   1   3   3       4471.16       4687.91        97.03 o                         
   2   3   3        837.86        842.43        35.21 o                         
   3   3   3         81.26         87.65        38.14 o                         
   4   3   3        436.90        456.72        39.45 o                         
   5   3   3        395.53        497.89        37.57 o                         
   6   3   3       2003.11       1949.73        63.86 o                         
   7   3   3        152.81        146.52        38.21 o                         
   8   3   3       2293.80       2274.86        50.57 o                         
   9   3   3        983.44        982.00        41.79 o                         
  10   3   3        749.44        692.99        53.23 o                         
  11   3   3        174.91        170.13        59.02 o                         
  12   3   3        137.31        122.34        67.88 o                         
 -12   4   3         81.64         75.10        72.04 o                         
 -11   4   3        251.09        230.25        64.34 o                         
 -10   4   3        253.45        265.13        51.63 o                         
  -9   4   3        900.45        904.70        41.91 o                         
  -8   4   3         10.78         27.28        37.89 o                         
  -7   4   3        189.30        190.16        35.32 o                         
  -6   4   3        319.64        345.08        38.25 o                         
  -5   4   3         73.48         59.86        42.16 o                         
  -4   4   3       1205.96       1327.78        46.22 o                         
  -3   4   3        454.42        480.82        39.30 o                         
  -2   4   3       1121.95       1141.11        44.62 o                         
  -1   4   3        614.60        579.57        35.89 o                         
   0   4   3        921.90        971.24        39.29 o                         
   1   4   3         96.75        145.38        32.56 o                         
   2   4   3        753.46        752.22        36.65 o                         
   3   4   3       1093.02       1016.86        36.08 o                         
   4   4   3       2911.72       2963.99        57.58 o                         
   5   4   3        180.95        129.80        41.61 o                         
   6   4   3       1041.11       1030.56        40.41 o                         
   7   4   3        358.74        348.24        44.26 o                         
   8   4   3        625.80        589.81        44.05 o                         
   9   4   3        297.36        317.85        43.62 o                         
  10   4   3        871.69        819.03        51.01 o                         
  11   4   3        347.50        432.89        63.50 o                         
  12   4   3        352.51        337.84        65.68 o                         
  13   4   3        267.69        336.99        80.41 o                         
 -13   5   3          0.01          9.20       102.73 o                         
 -12   5   3       1048.85       1055.09        66.32 o                         
 -11   5   3         17.98         34.60        58.06 o                         
 -10   5   3       2338.66       2549.34        57.54 o                         
  -9   5   3        141.87        162.87        35.40 o                         
  -8   5   3       2145.53       2257.10        46.06 o                         
  -7   5   3        304.92        308.58        38.28 o                         
  -6   5   3       1428.03       1432.04        38.51 o                         
  -5   5   3        737.54        656.73        42.26 o                         
  -4   5   3       2030.77       1855.58        50.67 o                         
  -3   5   3       2467.13       2362.95        44.57 o                         
  -2   5   3        473.76        420.91        38.60 o                         
  -1   5   3       3575.51       3372.38        50.24 o                         
   0   5   3       1246.64       1377.77        36.67 o                         
   1   5   3       2611.73       2648.14        65.30 o                         
   2   5   3        670.69        727.31        37.80 o                         
   3   5   3       2216.05       2032.84        43.49 o                         
   4   5   3        510.59        619.63        41.54 o                         
   5   5   3       2300.80       2359.85        45.65 o                         
   6   5   3       1490.11       1527.55        40.73 o                         
   7   5   3       2025.71       2011.29        41.21 o                         
   8   5   3        867.19        903.15        44.68 o                         
   9   5   3        933.35        927.00        47.21 o                         
  10   5   3        178.48        162.83        55.07 o                         
  11   5   3        471.94        481.57        55.84 o                         
  12   5   3        202.96        250.55        56.43 o                         
  13   5   3        193.35        213.64        60.01 o                         
 -13   6   3         62.62         31.72        75.50 o                         
 -12   6   3        105.28        100.42        53.10 o                         
 -11   6   3        218.34        192.28        55.06 o                         
 -10   6   3        346.90        345.24        46.59 o                         
  -9   6   3        212.58        190.37        36.93 o                         
  -8   6   3        764.40        778.06        40.08 o                         
  -7   6   3       1449.02       1380.52        45.22 o                         
  -6   6   3       2738.18       2625.89        49.41 o                         
  -5   6   3        476.59        451.51        33.72 o                         
  -4   6   3       2017.12       1982.51        44.35 o                         
  -3   6   3        286.53        244.11        39.47 o                         
  -2   6   3       2208.45       2018.34        38.30 o                         
  -1   6   3        954.39       1176.30        38.97 o                         
   0   6   3       2455.32       2557.38        42.30 o                         
   1   6   3        328.33        479.83        35.74 o                         
   2   6   3       3705.19       3556.64        85.49 o                         
   3   6   3        912.51        952.90        49.05 o                         
   4   6   3        330.50        279.29        40.23 o                         
   5   6   3        687.02        655.25        35.60 o                         
   6   6   3        712.21        693.70        40.24 o                         
   7   6   3        423.21        448.55        33.70 o                         
   8   6   3        710.04        700.92        34.30 o                         
   9   6   3         55.12         59.02        44.70 o                         
  10   6   3         63.97         81.76        53.01 o                         
  11   6   3         69.10         84.42        66.53 o                         
  12   6   3          1.27         10.17        68.22 o                         
  13   6   3          1.05         12.56        55.19 o                         
 -13   7   3         13.35         25.97        66.46 o                         
 -12   7   3        200.97        232.37        65.11 o                         
 -11   7   3        234.38        300.12        55.24 o                         
 -10   7   3        308.70        337.69        40.81 o                         
  -9   7   3        623.91        626.65        33.58 o                         
  -8   7   3        130.35        109.14        31.91 o                         
  -7   7   3       1236.99       1306.57        44.25 o                         
  -6   7   3        209.38        238.24        38.40 o                         
  -5   7   3       1605.04       1477.25        41.49 o                         
  -4   7   3       4267.88       3918.15       132.10 o                         
  -3   7   3       3375.54       3425.34        46.34 o                         
  -2   7   3       1935.68       2041.14        39.39 o                         
  -1   7   3       8692.33       9192.17        99.32 o                         
   0   7   3       2081.62       2431.37        40.57 o                         
   1   7   3       8431.63       8615.10       124.99 o                         
   2   7   3        549.79        674.77        43.26 o                         
   3   7   3       1799.44       1751.84        52.99 o                         
   4   7   3        602.28        649.07        33.44 o                         
   5   7   3       1330.78       1235.71        36.81 o                         
   6   7   3        309.83        349.24        35.97 o                         
   7   7   3        781.41        744.92        36.80 o                         
   8   7   3        172.69        145.39        36.63 o                         
   9   7   3       2279.67       2201.22        43.57 o                         
  10   7   3         29.42         26.08        48.19 o                         
  11   7   3        476.80        458.14        56.51 o                         
  12   7   3         14.66         31.70        72.96 o                         
  13   7   3        221.10        279.09        56.73 o                         
 -13   8   3        801.03        842.73        67.12 o                         
 -12   8   3        380.37        385.82        61.96 o                         
 -11   8   3       1129.73       1117.64        44.16 o                         
 -10   8   3        815.12        764.36        43.34 o                         
  -9   8   3       1666.82       1700.64        43.95 o                         
  -8   8   3       1774.13       1737.00        44.65 o                         
  -7   8   3        268.46        259.69        34.81 o                         
  -6   8   3       2585.91       2591.17        42.06 o                         
  -5   8   3       2102.82       1947.47        43.87 o                         
  -4   8   3       4128.05       3937.29        57.82 o                         
  -3   8   3       1865.15       1779.42        42.04 o                         
  -2   8   3       4385.66       4690.08        61.33 o                         
  -1   8   3       5108.36       5506.25        70.26 o                         
   0   8   3      10528.52      11005.99       174.63 o                         
   1   8   3       1336.50       1559.44        48.23 o                         
   2   8   3       4816.27       4889.60       141.99 o                         
   3   8   3        164.13        148.47        31.45 o                         
   4   8   3       6668.44       6471.14       115.24 o                         
   5   8   3        180.34        214.65        38.74 o                         
   6   8   3       2453.83       2527.82        39.79 o                         
   7   8   3        432.18        484.52        41.37 o                         
   8   8   3       2172.58       2033.40        39.92 o                         
   9   8   3        473.72        513.97        46.31 o                         
  10   8   3       2311.33       2236.69        51.84 o                         
  11   8   3        436.82        455.83        52.22 o                         
  12   8   3        363.26        353.05        75.14 o                         
  13   8   3         93.50         87.60        58.99 o                         
 -13   9   3          9.40         22.26        58.86 o                         
 -12   9   3         61.37         44.48        60.09 o                         
 -11   9   3         30.75         17.27        40.25 o                         
 -10   9   3        179.15        186.97        37.50 o                         
  -9   9   3          8.42         -7.29        44.63 o                         
  -8   9   3         55.06         50.25        30.61 o                         
  -7   9   3          6.09          4.85        33.54 o                         
  -6   9   3         37.31         43.98        30.07 o                         
  -5   9   3         48.70         30.76        41.41 o                         
  -4   9   3        104.44        122.82        39.49 o                         
  -3   9   3        125.31        113.66        32.09 o                         
  -2   9   3         14.67         16.12        30.63 o                         
  -1   9   3        373.16        370.61        37.69 o                         
   0   9   3        123.02        126.06        34.20 o                         
   1   9   3        602.58        661.66        36.16 o                         
   2   9   3        483.22        431.29        34.14 o                         
   3   9   3         31.54         47.18        37.82 o                         
   4   9   3       1469.58       1426.28        37.38 o                         
   5   9   3         87.48         87.17        34.66 o                         
   6   9   3        895.14        922.07        36.94 o                         
   7   9   3        214.82        271.12        32.08 o                         
   8   9   3        382.33        333.89        36.25 o                         
   9   9   3         58.20         26.74        44.02 o                         
  10   9   3        899.20        963.95        46.98 o                         
  11   9   3         18.12         35.89        43.67 o                         
  12   9   3        726.68        777.59        75.83 o                         
  13   9   3         22.20         40.05        62.80 o                         
 -13  10   3        124.66        133.20        66.83 o                         
 -12  10   3          3.42         -8.27        50.56 o                         
 -11  10   3         96.80         99.69        32.17 o                         
 -10  10   3         14.25          2.88        38.41 o                         
  -9  10   3        210.76        233.69        40.63 o                         
  -8  10   3        111.07         78.15        38.41 o                         
  -7  10   3        944.35        918.65        36.17 o                         
  -6  10   3        855.24        843.76        39.52 o                         
  -5  10   3       2336.09       2338.97        38.57 o                         
  -4  10   3       1127.60       1239.36        40.59 o                         
  -3  10   3       1733.96       1690.81        38.07 o                         
  -2  10   3        804.28        848.71        42.29 o                         
  -1  10   3        412.01        439.39        42.19 o                         
   0  10   3        727.82        735.37        37.91 o                         
   1  10   3         16.38         30.63        33.67 o                         
   2  10   3        838.53        851.99        39.17 o                         
   3  10   3         73.27        106.68        36.15 o                         
   4  10   3        830.92        835.14        37.12 o                         
   5  10   3         10.67         16.11        30.51 o                         
   6  10   3        362.32        343.64        37.61 o                         
   7  10   3        141.34        153.52        31.44 o                         
   8  10   3        475.61        463.16        45.30 o                         
   9  10   3         19.80         34.45        43.37 o                         
  10  10   3        691.12        625.76        45.26 o                         
  11  10   3          0.55        -32.83        54.47 o                         
  12  10   3        195.38        188.91        63.79 o                         
  13  10   3         72.81         90.93        66.56 o                         
 -12  11   3        253.10        292.07        47.81 o                         
 -11  11   3         21.57         24.52        37.34 o                         
 -10  11   3        411.48        395.77        40.22 o                         
  -9  11   3          7.59         13.18        36.39 o                         
  -8  11   3         85.73         44.30        37.92 o                         
  -7  11   3        178.23        164.04        33.34 o                         
  -6  11   3          9.23         18.02        33.85 o                         
  -5  11   3        243.39        232.26        30.54 o                         
  -4  11   3         25.72         39.55        30.53 o                         
  -3  11   3        630.21        677.21        36.56 o                         
  -2  11   3        149.55        182.52        33.56 o                         
  -1  11   3       2428.82       2491.84        41.96 o                         
   0  11   3        383.05        480.81        37.22 o                         
   1  11   3       3014.58       3283.96        42.83 o                         
   2  11   3        652.75        609.01        37.02 o                         
   3  11   3       1739.22       1700.29        39.08 o                         
   4  11   3       1174.99       1129.19        43.11 o                         
   5  11   3       1656.82       1642.28        42.33 o                         
   6  11   3        572.64        544.98        35.18 o                         
   7  11   3       1753.83       1674.24        40.01 o                         
   8  11   3        413.07        409.59        38.66 o                         
   9  11   3       2352.22       2405.69        48.67 o                         
  10  11   3        887.35        909.52        43.81 o                         
  11  11   3        399.21        369.73        48.69 o                         
  12  11   3        967.83        942.05        61.07 o                         
 -12  12   3        154.57        139.20        44.55 o                         
 -11  12   3        221.84        197.43        37.92 o                         
 -10  12   3        544.55        628.31        43.71 o                         
  -9  12   3        953.05        939.13        41.34 o                         
  -8  12   3        423.95        456.05        38.09 o                         
  -7  12   3        166.68        196.05        32.19 o                         
  -6  12   3         51.50          3.20        39.31 o                         
  -5  12   3        548.85        511.25        34.91 o                         
  -4  12   3        246.29        217.98        32.56 o                         
  -3  12   3        491.25        441.71        41.63 o                         
  -2  12   3       2401.92       2530.68        42.66 o                         
  -1  12   3       2088.06       1993.43        39.74 o                         
   0  12   3       3500.96       3497.65        55.74 o                         
   1  12   3        263.79        315.10        29.90 o                         
   2  12   3        293.96        431.29        37.96 o                         
   3  12   3          1.98         -4.01        30.26 o                         
   4  12   3        376.86        339.64        30.80 o                         
   5  12   3        866.00        885.28        41.60 o                         
   6  12   3        328.18        342.86        32.15 o                         
   7  12   3        298.82        284.39        41.67 o                         
   8  12   3        607.07        621.22        44.64 o                         
   9  12   3          8.08         19.98        33.23 o                         
  10  12   3        526.73        574.70        38.96 o                         
  11  12   3        218.48        226.29        40.30 o                         
  12  12   3         66.34         76.69        57.06 o                         
 -12  13   3         23.61         25.21        40.84 o                         
 -11  13   3          0.05        -19.62        35.95 o                         
 -10  13   3          0.68         14.57        39.61 o                         
  -9  13   3         28.57         23.00        37.96 o                         
  -8  13   3        580.86        589.26        40.83 o                         
  -7  13   3         90.13         87.91        38.14 o                         
  -6  13   3        359.43        359.07        35.76 o                         
  -5  13   3         58.75         61.83        39.47 o                         
  -4  13   3          0.82         36.55        33.55 o                         
  -3  13   3        233.49        208.76        34.67 o                         
  -2  13   3        171.57        181.88        30.78 o                         
  -1  13   3         90.98         88.24        30.56 o                         
   0  13   3          0.89        -20.83        34.40 o                         
   1  13   3        289.87        360.56        37.32 o                         
   2  13   3        133.60        116.69        37.25 o                         
   3  13   3        199.44        186.05        32.29 o                         
   4  13   3       1186.66       1198.55        32.67 o                         
   5  13   3        727.86        673.17        32.75 o                         
   6  13   3         47.30         50.37        32.42 o                         
   7  13   3        979.48        940.86        37.38 o                         
   8  13   3         33.74         61.14        33.97 o                         
   9  13   3         14.49         16.74        37.35 o                         
  10  13   3        101.14         74.44        46.68 o                         
  11  13   3         41.11         79.46        41.36 o                         
  12  13   3        144.02        148.07        70.58 o                         
 -11  14   3        193.87        197.59        37.40 o                         
 -10  14   3         84.98         42.10        42.93 o                         
  -9  14   3        312.99        308.10        31.11 o                         
  -8  14   3        437.70        435.55        34.65 o                         
  -7  14   3       2995.57       2931.43        60.19 o                         
  -6  14   3        760.24        732.10        35.19 o                         
  -5  14   3       3669.79       3467.95        46.65 o                         
  -4  14   3       1467.77       1427.33        46.16 o                         
  -3  14   3       2769.12       2729.50        52.13 o                         
  -2  14   3       3320.29       3343.07        72.92 o                         
  -1  14   3        532.38        556.81        35.29 o                         
   0  14   3       2253.68       2373.49        35.55 o                         
   1  14   3        117.87        143.26        34.09 o                         
   2  14   3       1518.94       1531.08        39.52 o                         
   3  14   3        315.98        383.78        40.26 o                         
   4  14   3        901.93        954.88        35.24 o                         
   5  14   3        607.74        589.18        33.94 o                         
   6  14   3       1493.96       1555.45        43.94 o                         
   7  14   3        759.97        774.09        38.77 o                         
   8  14   3       1120.42       1136.43        38.12 o                         
   9  14   3        119.44        112.25        34.73 o                         
  10  14   3        484.07        465.63        47.12 o                         
  11  14   3          3.50        -17.69        45.33 o                         
 -11  15   3         37.75         38.94        41.50 o                         
 -10  15   3        666.25        677.62        43.79 o                         
  -9  15   3          0.64         13.99        39.67 o                         
  -8  15   3         20.38         22.15        37.87 o                         
  -7  15   3         47.69         50.28        31.74 o                         
  -6  15   3         51.42         27.32        39.95 o                         
  -5  15   3         70.23         56.01        38.15 o                         
  -4  15   3        238.05        260.03        29.20 o                         
  -3  15   3        178.15        196.31        33.49 o                         
  -2  15   3         11.01         -4.42        29.34 o                         
  -1  15   3        585.95        661.19        32.66 o                         
   0  15   3        244.80        207.53        33.96 o                         
   1  15   3        957.37       1095.66        46.67 o                         
   2  15   3         38.07         17.73        31.27 o                         
   3  15   3       1497.77       1415.18        34.15 o                         
   4  15   3         66.10         58.27        35.53 o                         
   5  15   3       1938.65       1941.01        41.82 o                         
   6  15   3          2.90         29.64        36.48 o                         
   7  15   3       1346.25       1302.68        39.08 o                         
   8  15   3         24.35         50.40        34.60 o                         
   9  15   3        603.94        561.73        38.65 o                         
  10  15   3          8.38         12.48        41.40 o                         
  11  15   3        222.22        215.02        53.91 o                         
 -10  16   3         67.96         42.06        36.26 o                         
  -9  16   3         15.74         28.91        36.77 o                         
  -8  16   3        535.89        548.34        40.21 o                         
  -7  16   3         26.25         -2.58        37.92 o                         
  -6  16   3        331.48        330.38        36.69 o                         
  -5  16   3          0.09         49.57        43.33 o                         
  -4  16   3         22.63         61.03        37.70 o                         
  -3  16   3        423.12        410.62        34.95 o                         
  -2  16   3          7.31         -4.06        27.12 o                         
  -1  16   3        421.55        464.18        30.00 o                         
   0  16   3          2.58          8.17        32.74 o                         
   1  16   3        540.23        543.48        31.87 o                         
   2  16   3        163.97        148.16        34.02 o                         
   3  16   3        491.44        527.32        39.06 o                         
   4  16   3         77.64        100.37        35.09 o                         
   5  16   3          5.21         22.94        37.07 o                         
   6  16   3        208.37        242.76        39.12 o                         
   7  16   3         36.87         21.23        37.69 o                         
   8  16   3         83.08         95.82        37.54 o                         
   9  16   3         79.22         80.28        42.14 o                         
  10  16   3          0.04          0.89        38.40 o                         
 -10  17   3        321.25        339.23        44.55 o                         
  -9  17   3        207.89        214.28        39.47 o                         
  -8  17   3        170.86        182.43        36.88 o                         
  -7  17   3         26.36         52.24        34.41 o                         
  -6  17   3         46.04         43.81        31.23 o                         
  -5  17   3         16.10         -8.23        29.97 o                         
  -4  17   3        826.78        872.20        41.05 o                         
  -3  17   3        281.42        269.45        35.47 o                         
  -2  17   3       2382.74       2435.89        55.40 o                         
  -1  17   3        329.68        320.94        34.19 o                         
   0  17   3        166.52        146.36        38.19 o                         
   1  17   3        101.92        113.87        35.35 o                         
   2  17   3         40.18         68.76        37.74 o                         
   3  17   3        185.04        242.76        33.25 o                         
   4  17   3         15.51          7.11        32.15 o                         
   5  17   3        288.91        234.58        38.96 o                         
   6  17   3         15.94          0.55        30.75 o                         
   7  17   3        681.62        642.70        35.57 o                         
   8  17   3        279.82        269.44        39.88 o                         
   9  17   3          6.72         24.46        45.63 o                         
  -9  18   3         34.66         70.81        39.08 o                         
  -8  18   3          0.37        -37.73        38.71 o                         
  -7  18   3        345.54        343.67        37.87 o                         
  -6  18   3         70.60         53.38        34.70 o                         
  -5  18   3        439.23        447.43        35.66 o                         
  -4  18   3         98.25         77.10        35.85 o                         
  -3  18   3        963.68        945.30        32.20 o                         
  -2  18   3        336.40        316.41        34.89 o                         
  -1  18   3          7.98        -30.56        30.56 o                         
   0  18   3        504.65        523.74        40.87 o                         
   1  18   3          0.24        -20.43        34.43 o                         
   2  18   3        854.16        801.57        36.00 o                         
   3  18   3         45.90         31.24        31.91 o                         
   4  18   3         76.15         48.16        38.67 o                         
   5  18   3          2.85        -15.29        37.65 o                         
   6  18   3        326.05        350.47        44.62 o                         
   7  18   3         78.21        112.35        39.14 o                         
   8  18   3        662.23        717.62        40.46 o                         
   9  18   3        395.99        426.32        44.41 o                         
  -8  19   3         65.58         59.04        45.77 o                         
  -7  19   3        241.76        264.21        36.91 o                         
  -6  19   3         76.02         40.56        35.20 o                         
  -5  19   3        246.11        246.35        42.70 o                         
  -4  19   3          9.86          6.54        34.59 o                         
  -3  19   3         25.77         41.38        31.03 o                         
  -2  19   3          4.21         11.91        29.58 o                         
  -1  19   3          4.15        -20.44        31.63 o                         
   0  19   3         78.34         55.60        38.59 o                         
   1  19   3        372.11        327.20        36.29 o                         
   2  19   3        214.98        215.15        31.48 o                         
   3  19   3       1173.82       1133.39        33.55 o                         
   4  19   3         53.61         61.59        37.23 o                         
   5  19   3        349.78        326.30        40.50 o                         
   6  19   3         34.11         52.17        42.27 o                         
   7  19   3         65.32         58.87        36.38 o                         
   8  19   3          3.94         17.68        36.05 o                         
  -7  20   3        149.37        118.21        46.15 o                         
  -6  20   3         99.34        152.85        38.86 o                         
  -5  20   3        161.62        116.25        39.73 o                         
  -4  20   3         45.80         62.06        34.91 o                         
  -3  20   3        122.49        125.39        35.53 o                         
  -2  20   3         58.05        116.50        37.17 o                         
  -1  20   3         15.53         17.88        37.32 o                         
   0  20   3        440.33        465.22        39.78 o                         
   1  20   3         19.06          4.63        32.60 o                         
   2  20   3        541.73        513.22        31.91 o                         
   3  20   3          2.66         79.84        36.42 o                         
   4  20   3        171.72        228.81        41.61 o                         
   5  20   3         24.04         33.72        42.03 o                         
   6  20   3        206.89        228.54        42.18 o                         
   7  20   3         87.19         95.73        41.64 o                         
  -6  21   3        776.78        754.00        43.66 o                         
  -5  21   3        809.72        814.33        43.34 o                         
  -4  21   3        318.15        347.90        36.56 o                         
  -3  21   3        841.14        813.20        36.44 o                         
  -2  21   3        610.85        524.63        38.00 o                         
  -1  21   3        943.84       1020.97        41.05 o                         
   0  21   3        405.11        370.45        38.18 o                         
   1  21   3       1393.34       1455.78        42.15 o                         
   2  21   3        356.75        360.15        40.20 o                         
   3  21   3       1357.63       1403.58        42.27 o                         
   4  21   3         11.39         33.10        38.30 o                         
   5  21   3        284.14        284.53        38.94 o                         
   6  21   3         71.58         96.56        45.48 o                         
  -5  22   3         12.00         32.83        40.70 o                         
  -4  22   3         17.70          6.17        41.46 o                         
  -3  22   3         18.20         38.26        35.79 o                         
  -2  22   3         15.01         -8.22        38.44 o                         
  -1  22   3         12.67         28.95        32.01 o                         
   0  22   3         24.72          9.04        38.71 o                         
   1  22   3          7.32         13.69        34.12 o                         
   2  22   3          5.61          6.82        41.68 o                         
   3  22   3          1.39        -20.54        35.85 o                         
   4  22   3         17.01         30.32        33.75 o                         
   5  22   3         59.91        105.62        43.40 o                         
  -3  23   3         62.22         -2.46        43.93 o                         
  -2  23   3         28.18          8.40        36.37 o                         
  -1  23   3        289.17        265.17        45.84 o                         
   0  23   3        177.37        205.65        36.01 o                         
   1  23   3        863.33        823.66        37.74 o                         
   2  23   3          2.70         14.62        36.76 o                         
   3  23   3        347.22        333.41        38.90 o                         
 -11   0   4        667.20        661.97        88.00 o                         
 -10   0   4       2191.32       2198.74        76.52 o                         
  -9   0   4       3164.65       3305.49        67.23 o                         
  -8   0   4       2210.66       2311.09        62.54 o                         
  -7   0   4       7193.27       7316.83       522.18 o                         
  -6   0   4       2821.39       2702.58        66.07 o                         
  -5   0   4       3879.95       4252.16        74.27 o                         
  -4   0   4       2688.28       2523.08        65.87 o                         
  -3   0   4       2514.53       2585.50        52.87 o                         
  -2   0   4       1146.59       1087.28        51.68 o                         
  -1   0   4      34264.18      36864.91       409.67 o                         
   0   0   4      10919.91      10723.96       167.48 o                         
   1   0   4      41130.07      43912.63      1433.59 o                         
   2   0   4       2495.27       2373.24        54.45 o                         
   3   0   4       2701.23       2640.28       120.43 o                         
   4   0   4       6699.30       6560.98       194.73 o                         
   5   0   4          9.70         35.89        43.57 o                         
   6   0   4       2939.51       2808.19       106.90 o                         
   7   0   4       1588.01       1454.51        59.96 o                         
   8   0   4        700.47        716.05        54.96 o                         
   9   0   4         44.42         49.25        49.90 o                         
  10   0   4        202.81        205.09        60.94 o                         
  11   0   4         83.85         96.07        61.60 o                         
  12   0   4        379.62        378.35        72.59 o                         
 -12   1   4          0.70          3.98        91.48 o                         
 -11   1   4          0.01          0.68        58.73 o                         
 -10   1   4        140.36        162.84        44.58 o                         
  -9   1   4        457.50        428.41        37.72 o                         
  -8   1   4        355.96        348.45        35.42 o                         
  -7   1   4        480.78        520.31        34.19 o                         
  -6   1   4        705.19        696.61        35.58 o                         
  -5   1   4       1743.61       1803.46        40.07 o                         
  -4   1   4        243.82        206.17        42.44 o                         
  -3   1   4         92.66        109.34        32.87 o                         
  -2   1   4        398.83        424.18        36.85 o                         
  -1   1   4        656.91        635.91        29.88 o                         
   0   1   4          1.24        -14.01        36.78 o                         
   1   1   4        924.73        788.67        35.66 o                         
   2   1   4        210.89        230.72        29.63 o                         
   3   1   4        116.11        127.73        34.30 o                         
   4   1   4          0.53          5.01        38.45 o                         
   5   1   4        837.44        805.07        39.45 o                         
   6   1   4         11.33         -0.96        29.88 o                         
   7   1   4        545.72        552.03        38.87 o                         
   8   1   4        853.13        833.84        36.47 o                         
   9   1   4        700.57        702.52        35.43 o                         
  10   1   4       1311.56       1175.49        45.18 o                         
  11   1   4        201.84        189.27        42.11 o                         
  12   1   4        145.08        143.01        50.73 o                         
 -12   2   4         34.47         55.43        84.98 o                         
 -11   2   4        594.18        560.99        58.58 o                         
 -10   2   4         41.14         15.89        48.53 o                         
  -9   2   4       1059.79        990.95        41.38 o                         
  -8   2   4         38.46         55.22        28.29 o                         
  -7   2   4       1575.33       1568.39        38.77 o                         
  -6   2   4        542.76        518.33        33.12 o                         
  -5   2   4       1221.35       1158.64        36.26 o                         
  -4   2   4       3948.92       3924.22        45.81 o                         
  -3   2   4        390.42        363.00        34.94 o                         
  -2   2   4       1465.26       1338.69        36.39 o                         
  -1   2   4       4663.64       4887.82        69.09 o                         
   0   2   4        476.04        557.55        34.76 o                         
   1   2   4       5682.66       6106.42        80.61 o                         
   2   2   4       1826.73       1752.93        43.25 o                         
   3   2   4         97.23        111.02        30.69 o                         
   4   2   4       2339.91       2267.99        38.91 o                         
   5   2   4        242.02        238.55        34.77 o                         
   6   2   4         97.23         71.43        35.51 o                         
   7   2   4       1079.63       1103.12        34.29 o                         
   8   2   4         24.62         -4.74        33.62 o                         
   9   2   4       1543.27       1526.01        41.16 o                         
  10   2   4        976.21        999.82        44.48 o                         
  11   2   4        190.80        145.60        40.98 o                         
  12   2   4        694.25        734.50        61.35 o                         
  13   2   4         23.02         14.02        85.40 o                         
 -13   3   4        143.57        136.22       114.15 o                         
 -12   3   4        280.96        294.04        73.23 o                         
 -11   3   4        378.39        365.75        51.70 o                         
 -10   3   4        560.87        658.82        46.75 o                         
  -9   3   4        294.49        325.32        34.47 o                         
  -8   3   4        157.82        168.85        32.00 o                         
  -7   3   4         17.57         23.92        32.13 o                         
  -6   3   4         81.34         65.03        28.33 o                         
  -5   3   4       1444.38       1435.49        42.12 o                         
  -4   3   4        258.20        222.14        36.78 o                         
  -3   3   4       1864.30       1913.18        36.07 o                         
  -2   3   4        106.07        150.11        38.69 o                         
  -1   3   4        942.08        991.32        40.93 o                         
   0   3   4        172.23        254.25        34.69 o                         
   1   3   4       2406.75       2376.54        37.87 o                         
   2   3   4          8.54         19.59        36.17 o                         
   3   3   4       5104.38       5444.52        70.55 o                         
   4   3   4        232.69        210.31        42.42 o                         
   5   3   4       1615.06       1702.58        46.27 o                         
   6   3   4        267.77        201.68        36.22 o                         
   7   3   4         97.19         84.43        32.27 o                         
   8   3   4        563.74        542.31        37.63 o                         
   9   3   4        901.87        899.27        38.89 o                         
  10   3   4       1162.00       1091.10        43.42 o                         
  11   3   4       1582.03       1575.20        46.91 o                         
  12   3   4        845.62        926.20        72.49 o                         
  13   3   4        396.21        383.54        77.54 o                         
 -13   4   4        384.42        308.94        92.71 o                         
 -12   4   4          1.91         20.71        64.74 o                         
 -11   4   4        747.89        713.28        46.84 o                         
 -10   4   4        373.51        360.00        43.82 o                         
  -9   4   4        301.92        343.07        37.35 o                         
  -8   4   4        191.17        201.67        32.01 o                         
  -7   4   4        133.90        169.18        32.55 o                         
  -6   4   4        243.51        240.85        35.86 o                         
  -5   4   4       1081.32       1185.35        30.94 o                         
  -4   4   4        388.16        387.77        34.26 o                         
  -3   4   4       1381.34       1403.39        43.35 o                         
  -2   4   4        510.61        558.40        39.54 o                         
  -1   4   4         12.77         47.96        34.33 o                         
   0   4   4       3383.99       3451.21        54.74 o                         
   1   4   4          2.76         -7.45        44.43 o                         
   2   4   4       1345.71       1396.45        40.99 o                         
   3   4   4         41.82         80.89        45.16 o                         
   4   4   4       1993.86       2023.62        48.71 o                         
   5   4   4        834.59        820.72        41.92 o                         
   6   4   4        290.57        265.88        30.23 o                         
   7   4   4        315.93        345.52        41.63 o                         
   8   4   4         37.35         24.96        33.17 o                         
   9   4   4        507.36        496.97        36.30 o                         
  10   4   4         29.49         37.03        41.76 o                         
  11   4   4         51.81         68.40        39.90 o                         
  12   4   4        121.73        138.49        68.98 o                         
  13   4   4        488.03        608.03        69.64 o                         
 -13   5   4        466.70        507.81        92.44 o                         
 -12   5   4         43.44         37.70        68.36 o                         
 -11   5   4        913.37        820.97        46.71 o                         
 -10   5   4        217.33        198.70        42.77 o                         
  -9   5   4        631.27        573.25        34.47 o                         
  -8   5   4          0.42        -11.52        33.36 o                         
  -7   5   4        107.28        122.14        27.62 o                         
  -6   5   4        672.06        709.70        34.48 o                         
  -5   5   4       3758.41       3909.89        89.99 o                         
  -4   5   4       1647.69       1651.72        35.94 o                         
  -3   5   4       1020.35       1113.93        45.83 o                         
  -2   5   4        264.21        259.71        42.02 o                         
  -1   5   4        440.85        434.04        36.59 o                         
   0   5   4       1039.66       1095.72        42.03 o                         
   1   5   4        186.09        207.62        35.99 o                         
   2   5   4        910.38        935.51        43.47 o                         
   3   5   4       1486.35       1472.94        43.42 o                         
   4   5   4       1887.76       1873.04        37.64 o                         
   5   5   4       1131.49       1231.39        37.56 o                         
   6   5   4       1746.78       1777.35        33.47 o                         
   7   5   4         54.41         55.34        31.81 o                         
   8   5   4        496.88        517.29        40.61 o                         
   9   5   4         39.43          6.99        45.07 o                         
  10   5   4        373.04        392.66        41.27 o                         
  11   5   4        123.38        120.17        44.29 o                         
  12   5   4        662.43        639.38        66.10 o                         
  13   5   4         81.72         95.29        66.82 o                         
 -13   6   4        314.48        293.74        81.82 o                         
 -12   6   4         31.35         50.91        59.68 o                         
 -11   6   4       1189.15       1174.24        46.14 o                         
 -10   6   4        224.75        228.96        40.18 o                         
  -9   6   4       1405.67       1376.77        43.92 o                         
  -8   6   4        856.68        830.56        32.47 o                         
  -7   6   4        485.77        474.53        33.26 o                         
  -6   6   4       1714.85       1686.36        38.73 o                         
  -5   6   4        154.99        128.37        38.61 o                         
  -4   6   4        476.93        491.23        38.85 o                         
  -3   6   4        279.75        238.03        38.62 o                         
  -2   6   4       2831.36       2726.22        63.92 o                         
  -1   6   4       2187.09       2121.68        44.25 o                         
   0   6   4       4473.38       4510.00        59.38 o                         
   1   6   4       1076.44       1147.44        48.03 o                         
   2   6   4       2803.54       2613.08        42.37 o                         
   3   6   4        124.37         70.32        35.68 o                         
   4   6   4         33.66          4.37        33.02 o                         
   5   6   4          1.70          0.72        33.18 o                         
   6   6   4        871.37        822.02        34.83 o                         
   7   6   4        570.79        578.14        38.20 o                         
   8   6   4       2181.13       2154.56        36.23 o                         
   9   6   4         71.85         73.39        38.58 o                         
  10   6   4       1183.41       1237.74        55.94 o                         
  11   6   4         25.64          8.93        41.88 o                         
  12   6   4        368.87        367.66        55.14 o                         
  13   6   4         64.90         92.80        62.31 o                         
 -13   7   4        103.02        102.01        63.09 o                         
 -12   7   4        559.91        652.34        62.48 o                         
 -11   7   4         91.81         70.41        41.39 o                         
 -10   7   4        994.68       1042.66        43.51 o                         
  -9   7   4        355.20        322.79        41.79 o                         
  -8   7   4       1063.40       1031.37        38.50 o                         
  -7   7   4       1904.71       1865.68        35.13 o                         
  -6   7   4        512.80        501.68        33.20 o                         
  -5   7   4       1586.97       1535.15        37.58 o                         
  -4   7   4        721.27        616.93        35.75 o                         
  -3   7   4       2212.31       2169.16        34.91 o                         
  -2   7   4       1875.33       1804.52        40.00 o                         
  -1   7   4       7003.45       7660.84        96.88 o                         
   0   7   4       2224.04       2148.55        39.17 o                         
   1   7   4       5446.74       5848.58       110.16 o                         
   2   7   4        572.52        588.76        39.48 o                         
   3   7   4       1649.02       1648.51        37.79 o                         
   4   7   4        198.23        167.10        32.24 o                         
   5   7   4       1808.02       1744.86        35.67 o                         
   6   7   4          2.06         -5.25        30.29 o                         
   7   7   4       1558.64       1486.05        36.06 o                         
   8   7   4         18.03         -0.67        35.27 o                         
   9   7   4        530.63        521.42        45.40 o                         
  10   7   4         59.21         41.43        49.23 o                         
  11   7   4         24.76         46.70        46.88 o                         
  12   7   4          2.42         16.44        51.40 o                         
  13   7   4         20.19          7.54        62.39 o                         
 -13   8   4          1.49          3.28        58.62 o                         
 -12   8   4         95.84        113.61        55.03 o                         
 -11   8   4         47.93         35.59        36.22 o                         
 -10   8   4          1.65          8.75        39.63 o                         
  -9   8   4         30.59         18.48        40.20 o                         
  -8   8   4         87.72         93.29        30.59 o                         
  -7   8   4        210.64        215.77        31.93 o                         
  -6   8   4        382.88        387.43        31.21 o                         
  -5   8   4         22.32          2.25        29.02 o                         
  -4   8   4        503.77        472.31        34.00 o                         
  -3   8   4        590.36        576.65        35.69 o                         
  -2   8   4         33.97         23.25        33.84 o                         
  -1   8   4       1156.72       1141.19        35.85 o                         
   0   8   4        389.69        476.80        36.26 o                         
   1   8   4       1891.42       1763.02        54.36 o                         
   2   8   4          4.12        -15.41        41.14 o                         
   3   8   4       1670.37       1639.50        35.97 o                         
   4   8   4         13.97         13.56        30.99 o                         
   5   8   4        712.55        701.49        34.13 o                         
   6   8   4          2.21          2.01        26.09 o                         
   7   8   4          4.81          2.67        33.33 o                         
   8   8   4          0.81          7.34        30.07 o                         
   9   8   4        283.97        247.60        40.77 o                         
  10   8   4          2.18          0.53        46.18 o                         
  11   8   4        398.10        405.94        49.68 o                         
  12   8   4         15.41         25.31        58.74 o                         
  13   8   4        193.57        230.30        66.97 o                         
 -13   9   4          6.23         13.10        66.39 o                         
 -12   9   4        696.56        771.62        45.06 o                         
 -11   9   4          0.22          8.92        41.02 o                         
 -10   9   4        160.30        211.55        39.46 o                         
  -9   9   4         28.54          3.25        34.50 o                         
  -8   9   4         45.93         65.64        43.67 o                         
  -7   9   4        425.63        401.44        36.94 o                         
  -6   9   4        112.86        115.07        30.36 o                         
  -5   9   4        387.07        409.09        32.68 o                         
  -4   9   4        973.99        879.27        32.64 o                         
  -3   9   4       1364.25       1318.94        38.15 o                         
  -2   9   4        296.57        273.75        31.28 o                         
  -1   9   4          9.47         16.57        29.36 o                         
   0   9   4        759.01        725.19        36.50 o                         
   1   9   4         80.01         89.31        34.81 o                         
   2   9   4         17.90          5.16        30.47 o                         
   3   9   4        292.91        290.52        31.75 o                         
   4   9   4          0.32         13.56        37.47 o                         
   5   9   4        303.02        315.50        37.46 o                         
   6   9   4        543.95        554.45        31.10 o                         
   7   9   4        498.18        478.86        27.98 o                         
   8   9   4        392.42        373.45        38.95 o                         
   9   9   4        561.69        551.37        44.05 o                         
  10   9   4        392.46        363.44        36.59 o                         
  11   9   4        643.44        623.41        52.52 o                         
  12   9   4        610.42        639.54        58.01 o                         
 -12  10   4          2.17          8.58        39.70 o                         
 -11  10   4        249.39        301.92        44.48 o                         
 -10  10   4         48.17         40.19        37.83 o                         
  -9  10   4         42.08         83.66        33.72 o                         
  -8  10   4          7.86         -1.54        44.54 o                         
  -7  10   4         18.33         18.10        30.62 o                         
  -6  10   4         42.92         -7.27        36.46 o                         
  -5  10   4          1.09          3.51        29.76 o                         
  -4  10   4        737.80        747.02        32.28 o                         
  -3  10   4         19.47         47.45        30.40 o                         
  -2  10   4        560.19        577.66        29.79 o                         
  -1  10   4        149.69        131.78        27.45 o                         
   0  10   4         10.96         31.74        33.36 o                         
   1  10   4          4.01        -11.84        33.27 o                         
   2  10   4       2032.10       1986.11        37.19 o                         
   3  10   4        398.19        404.24        29.98 o                         
   4  10   4       1360.63       1300.22        35.09 o                         
   5  10   4        555.30        565.13        28.41 o                         
   6  10   4        193.86        198.93        28.52 o                         
   7  10   4       1777.51       1713.23        37.76 o                         
   8  10   4        401.93        423.33        41.13 o                         
   9  10   4        613.84        574.39        33.75 o                         
  10  10   4       1260.18       1316.29        41.92 o                         
  11  10   4       1071.70       1097.97        51.71 o                         
  12  10   4        592.39        688.38        58.17 o                         
 -12  11   4        109.76        136.01        35.79 o                         
 -11  11   4        202.35        202.84        43.74 o                         
 -10  11   4        148.56        178.73        34.89 o                         
  -9  11   4        288.26        283.33        36.63 o                         
  -8  11   4        139.53        165.05        37.21 o                         
  -7  11   4        317.84        329.19        38.58 o                         
  -6  11   4          1.96          8.85        30.62 o                         
  -5  11   4          8.34         45.91        36.05 o                         
  -4  11   4        132.45        109.46        31.96 o                         
  -3  11   4        485.06        484.66        33.14 o                         
  -2  11   4        611.94        655.63        34.11 o                         
  -1  11   4         17.56         56.68        29.05 o                         
   0  11   4       2570.48       2635.15        43.06 o                         
   1  11   4          4.76        -14.51        27.71 o                         
   2  11   4        201.06        238.34        32.66 o                         
   3  11   4        691.82        720.05        30.44 o                         
   4  11   4         45.76         37.08        31.96 o                         
   5  11   4        719.00        653.92        29.90 o                         
   6  11   4        408.08        365.47        30.10 o                         
   7  11   4        151.62        132.01        38.33 o                         
   8  11   4         30.55         54.31        30.66 o                         
   9  11   4          1.62          7.36        37.67 o                         
  10  11   4         12.11          6.87        35.47 o                         
  11  11   4         27.74         32.21        44.69 o                         
  12  11   4         12.29         34.39        58.41 o                         
 -12  12   4         29.29         47.66        42.44 o                         
 -11  12   4        171.65        210.87        39.22 o                         
 -10  12   4          2.87         12.52        39.65 o                         
  -9  12   4          9.41          9.43        37.92 o                         
  -8  12   4        184.56        195.29        39.54 o                         
  -7  12   4        305.49        287.69        33.95 o                         
  -6  12   4        318.46        322.70        35.58 o                         
  -5  12   4          1.94          6.16        39.26 o                         
  -4  12   4          0.85          4.91        29.28 o                         
  -3  12   4        111.89         94.66        36.51 o                         
  -2  12   4        485.35        501.22        31.35 o                         
  -1  12   4         66.06         53.14        34.40 o                         
   0  12   4        796.41        765.34        30.70 o                         
   1  12   4         36.61         36.03        28.65 o                         
   2  12   4         40.54         80.25        28.52 o                         
   3  12   4        115.92         91.06        33.99 o                         
   4  12   4         10.60        -29.58        31.52 o                         
   5  12   4        276.52        268.80        31.66 o                         
   6  12   4        164.92        179.79        35.13 o                         
   7  12   4        135.52        144.85        40.60 o                         
   8  12   4        190.22        188.13        42.79 o                         
   9  12   4        272.42        309.25        36.00 o                         
  10  12   4         11.47         43.18        46.10 o                         
  11  12   4        153.50        151.40        42.14 o                         
 -11  13   4         69.05         70.20        36.80 o                         
 -10  13   4        481.55        501.85        47.32 o                         
  -9  13   4         17.68          2.00        40.94 o                         
  -8  13   4       1896.58       1814.82        50.64 o                         
  -7  13   4          5.85        -19.28        34.70 o                         
  -6  13   4       2133.81       1991.80        67.99 o                         
  -5  13   4         21.83         31.35        32.79 o                         
  -4  13   4        983.92        964.67        31.51 o                         
  -3  13   4       1997.76       2032.27        56.60 o                         
  -2  13   4        248.43        260.72        32.51 o                         
  -1  13   4       2601.41       2708.10        52.21 o                         
   0  13   4         22.90         53.01        31.43 o                         
   1  13   4        494.98        558.00        33.12 o                         
   2  13   4          1.13          5.02        29.79 o                         
   3  13   4        115.74        136.19        34.04 o                         
   4  13   4        554.61        569.11        35.08 o                         
   5  13   4       1560.04       1555.87        59.49 o                         
   6  13   4        576.49        534.02        37.01 o                         
   7  13   4       3594.82       3528.81        79.68 o                         
   8  13   4         58.57         26.02        38.44 o                         
   9  13   4        803.60        687.92        34.73 o                         
  10  13   4         41.37         32.00        38.87 o                         
  11  13   4        105.41         97.42        41.67 o                         
 -11  14   4        306.80        294.25        40.30 o                         
 -10  14   4          0.30        -24.40        42.17 o                         
  -9  14   4        225.30        211.18        43.31 o                         
  -8  14   4        196.69        194.94        42.29 o                         
  -7  14   4         76.77         23.58        32.09 o                         
  -6  14   4         78.94         90.58        32.65 o                         
  -5  14   4        557.43        547.89        42.15 o                         
  -4  14   4         20.73        -10.35        27.31 o                         
  -3  14   4        963.38        991.35        33.08 o                         
  -2  14   4        653.33        678.47        32.81 o                         
  -1  14   4        195.01        187.13        33.93 o                         
   0  14   4       1363.18       1384.38        34.53 o                         
   1  14   4         81.59         46.82        28.28 o                         
   2  14   4       1305.66       1338.60        34.12 o                         
   3  14   4         49.10         88.05        35.94 o                         
   4  14   4         38.66         54.44        32.34 o                         
   5  14   4        950.70        962.73        42.52 o                         
   6  14   4        277.30        284.64        37.56 o                         
   7  14   4         40.89         32.02        33.53 o                         
   8  14   4        375.04        363.96        35.97 o                         
   9  14   4        108.99        120.01        39.36 o                         
  10  14   4         27.69         54.68        38.32 o                         
  11  14   4         28.62         15.77        48.52 o                         
 -10  15   4        496.67        553.36        43.38 o                         
  -9  15   4        113.99        117.17        42.67 o                         
  -8  15   4        140.83        161.03        32.81 o                         
  -7  15   4         16.86          6.42        35.15 o                         
  -6  15   4        875.49        822.41        32.27 o                         
  -5  15   4       1056.12       1041.17        37.18 o                         
  -4  15   4       2500.09       2541.05        48.48 o                         
  -3  15   4       1093.27       1118.25        36.07 o                         
  -2  15   4       2608.99       2462.26        32.95 o                         
  -1  15   4        514.30        476.77        31.94 o                         
   0  15   4        336.11        348.94        31.20 o                         
   1  15   4         36.25         41.33        32.99 o                         
   2  15   4       1427.12       1425.06        49.75 o                         
   3  15   4        508.22        513.05        33.27 o                         
   4  15   4       2054.58       2075.09        44.92 o                         
   5  15   4       1113.16       1119.57        42.04 o                         
   6  15   4       2140.24       2076.27        38.44 o                         
   7  15   4        123.63        127.31        33.31 o                         
   8  15   4        169.94        147.94        43.40 o                         
   9  15   4         48.31         48.14        38.76 o                         
  10  15   4         44.32         60.41        45.17 o                         
 -10  16   4        423.95        421.21        44.04 o                         
  -9  16   4         52.62         68.17        36.49 o                         
  -8  16   4         16.99        -35.10        35.10 o                         
  -7  16   4        296.82        285.35        35.23 o                         
  -6  16   4         23.27         35.36        38.28 o                         
  -5  16   4       1841.06       1793.86        46.33 o                         
  -4  16   4        190.99        214.74        33.05 o                         
  -3  16   4       1744.84       1772.76        38.53 o                         
  -2  16   4        668.81        701.49        42.42 o                         
  -1  16   4          6.79        -33.91        33.91 o                         
   0  16   4        971.86        932.82        35.80 o                         
   1  16   4         14.70         39.93        31.88 o                         
   2  16   4        370.58        359.88        36.15 o                         
   3  16   4        341.94        395.79        33.87 o                         
   4  16   4        940.08        883.13        32.78 o                         
   5  16   4        188.78        185.60        30.52 o                         
   6  16   4        914.62        880.24        34.87 o                         
   7  16   4          0.70         29.11        32.21 o                         
   8  16   4        352.66        347.89        35.45 o                         
   9  16   4        348.82        354.93        36.93 o                         
  10  16   4         92.71        107.78        51.77 o                         
  -9  17   4        301.40        276.04        42.42 o                         
  -8  17   4          1.49        -15.00        36.43 o                         
  -7  17   4        321.97        302.44        40.16 o                         
  -6  17   4        139.01        154.15        35.06 o                         
  -5  17   4          3.79        -14.19        38.26 o                         
  -4  17   4         25.65         16.70        31.65 o                         
  -3  17   4          1.41        -39.38        39.38 o                         
  -2  17   4       1752.13       1730.77        37.86 o                         
  -1  17   4         42.01         53.14        39.82 o                         
   0  17   4       2794.19       2718.22        36.51 o                         
   1  17   4          5.87         14.87        34.47 o                         
   2  17   4        513.31        542.16        37.73 o                         
   3  17   4        120.96        117.05        30.48 o                         
   4  17   4        122.27        131.28        33.73 o                         
   5  17   4        220.73        162.30        33.15 o                         
   6  17   4        321.17        324.49        37.78 o                         
   7  17   4        239.77        190.48        37.42 o                         
   8  17   4        517.82        553.61        43.26 o                         
   9  17   4         78.21        111.71        49.02 o                         
  -8  18   4         20.35         -3.06        38.64 o                         
  -7  18   4          0.23        -36.69        36.69 o                         
  -6  18   4         23.21         44.31        32.92 o                         
  -5  18   4         22.33         40.57        32.19 o                         
  -4  18   4        230.64        202.74        43.38 o                         
  -3  18   4         23.40         22.14        31.00 o                         
  -2  18   4         10.69         11.36        31.38 o                         
  -1  18   4          0.18        -25.93        31.64 o                         
   0  18   4        386.80        388.00        36.56 o                         
   1  18   4         15.33         -1.05        33.40 o                         
   2  18   4         90.41         78.62        31.46 o                         
   3  18   4         13.21         27.07        35.30 o                         
   4  18   4         89.13        100.68        34.92 o                         
   5  18   4         90.85        113.20        36.80 o                         
   6  18   4        140.68        157.38        37.12 o                         
   7  18   4        341.63        291.46        42.58 o                         
   8  18   4        302.51        275.22        39.52 o                         
  -8  19   4        181.90        121.99        41.23 o                         
  -7  19   4         73.06         67.32        33.90 o                         
  -6  19   4        390.90        364.18        39.62 o                         
  -5  19   4        353.17        298.96        35.55 o                         
  -4  19   4        506.02        501.00        38.25 o                         
  -3  19   4          4.43         21.72        28.70 o                         
  -2  19   4        339.61        331.26        31.35 o                         
  -1  19   4        223.65        236.41        31.17 o                         
   0  19   4         28.80        -12.67        34.97 o                         
   1  19   4        307.58        357.36        33.55 o                         
   2  19   4        176.62        214.79        30.69 o                         
   3  19   4        115.77        120.85        34.80 o                         
   4  19   4          5.57        -21.49        43.14 o                         
   5  19   4        358.47        363.97        39.95 o                         
   6  19   4        168.44        174.10        39.17 o                         
   7  19   4        574.95        532.61        35.31 o                         
  -7  20   4        762.36        752.99        40.22 o                         
  -6  20   4        454.93        462.87        37.16 o                         
  -5  20   4        609.38        638.97        37.74 o                         
  -4  20   4        490.03        531.85        43.31 o                         
  -3  20   4        472.31        454.06        37.74 o                         
  -2  20   4        411.42        442.38        34.16 o                         
  -1  20   4        489.05        503.11        37.98 o                         
   0  20   4       1031.12       1098.83        42.24 o                         
   1  20   4        309.87        300.85        40.45 o                         
   2  20   4        376.71        402.68        38.00 o                         
   3  20   4        180.06        163.73        34.84 o                         
   4  20   4        573.14        592.88        43.17 o                         
   5  20   4        219.05        197.13        36.75 o                         
   6  20   4        503.71        478.80        33.21 o                         
  -6  21   4          2.39         44.63        81.92 o                         
  -5  21   4        210.01        186.49        36.40 o                         
  -4  21   4        156.14        126.25        36.20 o                         
  -3  21   4        560.62        489.19        35.43 o                         
  -2  21   4        107.22         49.98        36.67 o                         
  -1  21   4        176.67        194.61        36.49 o                         
   0  21   4        147.74        167.24        36.33 o                         
   1  21   4        230.34        221.30        33.16 o                         
   2  21   4         21.49         70.33        33.99 o                         
   3  21   4        244.63        230.01        34.33 o                         
   4  21   4         18.31        -30.63        41.77 o                         
   5  21   4         37.86         20.43        32.17 o                         
  -4  22   4        951.47        862.51        40.76 o                         
  -3  22   4        455.81        438.08        37.09 o                         
  -2  22   4        722.37        717.59        43.65 o                         
  -1  22   4        391.17        402.75        39.78 o                         
   0  22   4        743.46        687.95        40.26 o                         
   1  22   4        219.55        273.61        39.01 o                         
   2  22   4       1347.93       1255.62        34.96 o                         
   3  22   4         13.23         18.91        36.42 o                         
   4  22   4        866.12        853.87        53.77 o                         
  -1  23   4        127.67        150.84       115.01 o                         
   0  23   4         17.27         11.40        43.40 o                         
   1  23   4        202.35        191.59        57.90 o                         
 -13   1   5         28.76         18.27       102.01 o                         
 -12   1   5        990.40        991.11        63.01 o                         
 -11   1   5        665.80        658.33        43.11 o                         
 -10   1   5       1595.73       1678.67        44.69 o                         
  -9   1   5       1185.90       1178.07        40.92 o                         
  -8   1   5       1393.83       1360.45        37.68 o                         
  -7   1   5        461.71        423.05        30.00 o                         
  -6   1   5       2871.44       2828.81        40.54 o                         
  -5   1   5        389.18        342.50        28.40 o                         
  -4   1   5       2612.22       2487.41        36.33 o                         
  -3   1   5       2606.80       2433.65        58.63 o                         
  -2   1   5       1568.39       1560.31        38.49 o                         
  -1   1   5      15140.86      16231.27       201.94 o                         
   0   1   5       2853.08       2940.63        42.73 o                         
   1   1   5      18754.42      20573.78       337.45 o                         
   2   1   5        255.24        309.15        39.02 o                         
   3   1   5       4516.98       4591.42        93.34 o                         
   4   1   5        724.58        750.38        37.04 o                         
   5   1   5       1223.84       1106.08        36.08 o                         
   6   1   5        937.75        874.61        34.96 o                         
   7   1   5        832.77        799.08        34.08 o                         
   8   1   5        380.67        380.05        30.34 o                         
   9   1   5       4248.45       4268.87        64.57 o                         
  10   1   5          3.05         12.41        35.58 o                         
  11   1   5       2555.51       2582.60        47.18 o                         
  12   1   5         81.55         87.28        45.95 o                         
  13   1   5        378.33        385.69        55.69 o                         
 -13   2   5        285.96        282.95        90.16 o                         
 -12   2   5         18.24          6.88        54.95 o                         
 -11   2   5       1637.32       1453.23        71.43 o                         
 -10   2   5        151.04        143.97        40.13 o                         
  -9   2   5       2570.84       2659.08        48.17 o                         
  -8   2   5        304.14        332.24        31.85 o                         
  -7   2   5        123.69         94.12        27.33 o                         
  -6   2   5        290.05        268.41        26.14 o                         
  -5   2   5        440.01        359.30        30.97 o                         
  -4   2   5       1242.15       1225.81        35.13 o                         
  -3   2   5        406.46        382.92        32.05 o                         
  -2   2   5       1901.58       1900.45        40.10 o                         
  -1   2   5       5821.95       6222.50       122.16 o                         
   0   2   5       2643.20       2876.02        42.98 o                         
   1   2   5       1907.28       2240.63        37.72 o                         
   2   2   5       1361.61       1314.71        36.55 o                         
   3   2   5         99.04        120.15        29.41 o                         
   4   2   5       3155.67       3229.91        53.91 o                         
   5   2   5        557.30        603.49        34.41 o                         
   6   2   5        744.69        698.30        29.72 o                         
   7   2   5         18.68         24.31        28.13 o                         
   8   2   5        400.28        414.33        30.19 o                         
   9   2   5        945.46        924.49        40.19 o                         
  10   2   5        390.52        394.26        36.78 o                         
  11   2   5       1594.91       1625.51        42.69 o                         
  12   2   5         99.66        107.36        46.01 o                         
  13   2   5        484.23        503.00        62.54 o                         
 -13   3   5         29.03         42.95        88.66 o                         
 -12   3   5          4.02         38.93        55.27 o                         
 -11   3   5        186.72        176.88        43.83 o                         
 -10   3   5          4.33         15.89        39.31 o                         
  -9   3   5         62.33         73.88        33.98 o                         
  -8   3   5        866.27        862.82        33.31 o                         
  -7   3   5        110.41        109.94        30.05 o                         
  -6   3   5        211.04        159.07        29.47 o                         
  -5   3   5       1305.76       1376.06        34.01 o                         
  -4   3   5          0.87         41.27        31.11 o                         
  -3   3   5       1483.87       1546.47        41.96 o                         
  -2   3   5        759.87        806.22        33.99 o                         
  -1   3   5        323.28        364.16        39.58 o                         
   0   3   5       2275.33       2567.82        45.78 o                         
   1   3   5        474.19        510.00        37.66 o                         
   2   3   5       2208.39       2271.98        53.90 o                         
   3   3   5        321.84        285.35        30.24 o                         
   4   3   5        104.15         63.21        32.39 o                         
   5   3   5         22.62        -17.48        32.67 o                         
   6   3   5        541.18        500.31        30.11 o                         
   7   3   5        178.08        197.71        31.90 o                         
   8   3   5        244.79        257.39        31.30 o                         
   9   3   5        755.75        715.54        39.49 o                         
  10   3   5         95.08         82.23        38.60 o                         
  11   3   5          0.70         22.57        36.87 o                         
  12   3   5         84.71         93.08        44.51 o                         
  13   3   5        131.13        157.41        61.49 o                         
 -13   4   5        132.56         85.06        80.06 o                         
 -12   4   5        594.62        562.54        56.57 o                         
 -11   4   5        345.40        336.35        44.00 o                         
 -10   4   5       1293.50       1180.17        37.48 o                         
  -9   4   5        174.26        149.74        35.62 o                         
  -8   4   5        594.22        594.74        34.36 o                         
  -7   4   5         94.04         85.75        31.69 o                         
  -6   4   5         16.84         12.98        28.76 o                         
  -5   4   5        468.70        465.27        32.40 o                         
  -4   4   5        317.80        310.48        28.61 o                         
  -3   4   5        170.61        197.13        32.75 o                         
  -2   4   5        646.00        673.06        37.58 o                         
  -1   4   5        358.54        439.98        36.44 o                         
   0   4   5        107.18         91.50        38.18 o                         
   1   4   5       1236.79       1242.50        37.63 o                         
   2   4   5       2048.49       2154.30        44.04 o                         
   3   4   5       3069.18       3115.71        67.34 o                         
   4   4   5       1502.14       1469.88        37.33 o                         
   5   4   5       2380.34       2331.76        39.24 o                         
   6   4   5        880.69        817.99        36.73 o                         
   7   4   5        472.81        438.99        34.82 o                         
   8   4   5        125.31        106.51        28.74 o                         
   9   4   5        319.44        325.39        37.86 o                         
  10   4   5          5.21         31.62        38.23 o                         
  11   4   5        555.78        574.67        38.83 o                         
  12   4   5        175.48        217.17        45.96 o                         
  13   4   5        577.78        629.84        67.83 o                         
 -13   5   5         19.00         23.44        79.48 o                         
 -12   5   5        463.19        469.69        57.50 o                         
 -11   5   5        149.21        202.92        35.86 o                         
 -10   5   5        395.63        420.63        41.29 o                         
  -9   5   5          0.17         19.19        33.01 o                         
  -8   5   5        156.70        140.86        29.26 o                         
  -7   5   5        298.01        276.04        27.34 o                         
  -6   5   5        272.17        235.52        29.07 o                         
  -5   5   5         58.49          8.79        30.88 o                         
  -4   5   5        929.50        881.02        29.17 o                         
  -3   5   5        767.51        755.56        41.71 o                         
  -2   5   5        934.56        927.63        40.82 o                         
  -1   5   5       7248.27       7814.19       128.41 o                         
   0   5   5         69.42         56.56        34.13 o                         
   1   5   5       8600.15       9352.48       162.80 o                         
   2   5   5          0.42         83.95        35.78 o                         
   3   5   5       1035.59       1069.66        43.03 o                         
   4   5   5         43.42         46.14        33.31 o                         
   5   5   5         12.90         -2.51        34.79 o                         
   6   5   5          2.75          0.95        34.20 o                         
   7   5   5        596.02        588.78        37.87 o                         
   8   5   5         22.95         51.47        32.03 o                         
   9   5   5       1170.10       1128.73        35.72 o                         
  10   5   5        148.14        120.04        33.48 o                         
  11   5   5        441.88        446.52        39.14 o                         
  12   5   5        509.79        559.03        50.70 o                         
  13   5   5        154.04        156.01        71.00 o                         
 -13   6   5        167.83        169.83        81.18 o                         
 -12   6   5        275.47        316.63        47.98 o                         
 -11   6   5        301.85        337.98        39.30 o                         
 -10   6   5        349.09        368.94        39.57 o                         
  -9   6   5        804.80        847.91        38.99 o                         
  -8   6   5        271.97        284.05        31.15 o                         
  -7   6   5        754.70        722.09        30.19 o                         
  -6   6   5        106.32         81.95        27.35 o                         
  -5   6   5       2771.53       2730.92        37.23 o                         
  -4   6   5        605.36        591.35        32.30 o                         
  -3   6   5       1823.27       1845.46        50.04 o                         
  -2   6   5       2177.10       2261.26        39.84 o                         
  -1   6   5       2760.66       2698.16        64.41 o                         
   0   6   5       5094.94       5458.72        70.24 o                         
   1   6   5       2187.61       2279.12        53.08 o                         
   2   6   5       2291.23       2385.49        39.89 o                         
   3   6   5       2167.27       2187.90        37.53 o                         
   4   6   5       1171.64       1181.05        33.74 o                         
   5   6   5       2791.84       2685.13        37.59 o                         
   6   6   5         84.45         85.32        34.21 o                         
   7   6   5       1348.80       1341.01        36.78 o                         
   8   6   5        153.75        169.12        38.78 o                         
   9   6   5       1291.26       1354.27        46.41 o                         
  10   6   5        287.02        296.72        38.58 o                         
  11   6   5        967.53        929.10        42.47 o                         
  12   6   5         53.26         32.23        48.95 o                         
  13   6   5        339.19        295.41       102.56 o                         
 -13   7   5         23.89         39.73        66.42 o                         
 -12   7   5        527.14        553.97        43.84 o                         
 -11   7   5         57.52         63.01        39.82 o                         
 -10   7   5        458.17        511.63        36.81 o                         
  -9   7   5        612.66        606.34        40.97 o                         
  -8   7   5       1010.91       1051.88        34.59 o                         
  -7   7   5       1583.21       1585.28        34.73 o                         
  -6   7   5        215.96        182.85        28.66 o                         
  -5   7   5        393.91        394.27        29.65 o                         
  -4   7   5        353.14        305.16        28.52 o                         
  -3   7   5         82.82         25.26        29.61 o                         
  -2   7   5        796.50        795.90        40.27 o                         
  -1   7   5        337.93        280.18        30.33 o                         
   0   7   5        112.68         95.04        34.97 o                         
   1   7   5        852.25        770.52        32.62 o                         
   2   7   5        896.37        802.31        36.14 o                         
   3   7   5        125.98        128.78        33.14 o                         
   4   7   5        149.87        148.81        29.23 o                         
   5   7   5          1.01         13.30        27.36 o                         
   6   7   5          2.98          5.51        31.50 o                         
   7   7   5        799.78        737.24        33.04 o                         
   8   7   5         73.07         96.81        37.95 o                         
   9   7   5        131.27        127.86        36.65 o                         
  10   7   5         73.80         27.96        37.93 o                         
  11   7   5        234.05        230.28        42.69 o                         
  12   7   5          6.01         17.01        46.39 o                         
 -12   8   5          0.95         -0.39        45.62 o                         
 -11   8   5        946.02       1038.92        45.69 o                         
 -10   8   5          9.75          4.92        34.88 o                         
  -9   8   5        797.62        799.95        36.03 o                         
  -8   8   5        501.81        502.19        41.89 o                         
  -7   8   5       2473.84       2332.00        36.60 o                         
  -6   8   5       2151.06       2030.38        53.74 o                         
  -5   8   5       1165.71       1031.61        28.77 o                         
  -4   8   5       1506.80       1549.89        35.66 o                         
  -3   8   5       1430.30       1373.76        31.14 o                         
  -2   8   5        966.74        968.66        31.79 o                         
  -1   8   5        712.48        813.28        40.18 o                         
   0   8   5        238.85        225.19        30.56 o                         
   1   8   5       3329.00       3402.16        48.59 o                         
   2   8   5       1916.27       1872.60        59.18 o                         
   3   8   5       1615.71       1720.86        34.60 o                         
   4   8   5       1362.98       1400.87        33.50 o                         
   5   8   5        124.36        157.89        32.00 o                         
   6   8   5       2285.36       2150.93        38.36 o                         
   7   8   5         83.75         65.29        30.55 o                         
   8   8   5        623.66        634.08        34.48 o                         
   9   8   5         65.12         80.68        35.79 o                         
  10   8   5         27.81         37.98        40.48 o                         
  11   8   5         84.45         93.80        46.28 o                         
  12   8   5        178.81        179.26        47.41 o                         
 -12   9   5         44.01         57.66        45.77 o                         
 -11   9   5         64.65        110.86        40.21 o                         
 -10   9   5         10.82         18.38        32.22 o                         
  -9   9   5        379.41        375.46        36.78 o                         
  -8   9   5         14.93         15.82        34.98 o                         
  -7   9   5        118.78        127.27        28.78 o                         
  -6   9   5          0.99          1.50        31.04 o                         
  -5   9   5        182.93        198.04        28.80 o                         
  -4   9   5         23.65         10.44        28.58 o                         
  -3   9   5        223.35        224.37        30.85 o                         
  -2   9   5          1.48         -2.36        27.62 o                         
  -1   9   5       1470.49       1599.96        34.24 o                         
   0   9   5         14.29        -10.60        26.73 o                         
   1   9   5       1577.25       1713.00        37.26 o                         
   2   9   5        114.41        106.31        30.89 o                         
   3   9   5        546.83        522.61        30.07 o                         
   4   9   5        988.63       1047.20        32.62 o                         
   5   9   5       1469.56       1414.17        30.49 o                         
   6   9   5       1059.07       1089.08        35.50 o                         
   7   9   5        385.64        403.71        39.01 o                         
   8   9   5        624.00        637.45        35.78 o                         
   9   9   5          2.92         -5.16        35.28 o                         
  10   9   5        679.62        703.79        39.92 o                         
  11   9   5        292.35        356.56        49.07 o                         
  12   9   5        828.41        797.87        43.18 o                         
 -12  10   5         11.42         10.08        45.58 o                         
 -11  10   5        178.06        148.96        43.55 o                         
 -10  10   5         18.51          5.06        37.20 o                         
  -9  10   5        125.42        113.19        35.78 o                         
  -8  10   5          1.22         11.61        36.62 o                         
  -7  10   5          0.27        -19.68        38.07 o                         
  -6  10   5        173.55        147.14        29.33 o                         
  -5  10   5        148.91        133.59        29.80 o                         
  -4  10   5        174.10        134.56        34.34 o                         
  -3  10   5        337.69        361.33        29.32 o                         
  -2  10   5        117.17        107.21        26.48 o                         
  -1  10   5        264.95        293.03        29.43 o                         
   0  10   5          5.39        -18.56        30.35 o                         
   1  10   5          0.06          1.51        27.69 o                         
   2  10   5          7.11         -0.38        30.50 o                         
   3  10   5         19.85         20.71        30.17 o                         
   4  10   5          0.44          0.31        28.43 o                         
   5  10   5         15.41          9.31        30.93 o                         
   6  10   5         42.44         26.09        27.44 o                         
   7  10   5        197.78        170.29        33.52 o                         
   8  10   5          1.16          6.29        36.07 o                         
   9  10   5        447.10        419.54        38.77 o                         
  10  10   5        219.75        197.06        43.40 o                         
  11  10   5        340.31        374.67        51.72 o                         
  12  10   5         83.79         97.07        51.76 o                         
 -12  11   5        130.45        171.43        66.81 o                         
 -11  11   5          7.73         -9.98        41.74 o                         
 -10  11   5          1.47         10.89        34.48 o                         
  -9  11   5        299.99        274.39        35.94 o                         
  -8  11   5        227.98        237.72        39.16 o                         
  -7  11   5        417.48        451.58        35.79 o                         
  -6  11   5         53.49         76.02        40.73 o                         
  -5  11   5         12.31         -3.49        27.78 o                         
  -4  11   5          3.68         -8.06        31.43 o                         
  -3  11   5        742.26        748.84        31.50 o                         
  -2  11   5         93.43        129.61        32.36 o                         
  -1  11   5         49.58         44.67        27.50 o                         
   0  11   5       1190.71       1210.58        31.53 o                         
   1  11   5         57.83         28.57        32.13 o                         
   2  11   5        975.97        926.40        32.09 o                         
   3  11   5       1026.34       1068.75        35.88 o                         
   4  11   5       1021.98        958.86        35.44 o                         
   5  11   5        547.73        541.08        31.93 o                         
   6  11   5        704.19        673.57        33.33 o                         
   7  11   5        261.38        259.01        29.80 o                         
   8  11   5        953.35        996.68        44.17 o                         
   9  11   5         77.28         69.95        37.57 o                         
  10  11   5       1211.46       1323.68        45.98 o                         
  11  11   5        613.28        635.41        53.00 o                         
 -11  12   5        326.61        324.81        39.61 o                         
 -10  12   5        181.28        173.91        36.99 o                         
  -9  12   5        656.50        667.21        36.16 o                         
  -8  12   5        579.32        581.56        34.95 o                         
  -7  12   5       2825.71       2940.07        48.85 o                         
  -6  12   5        940.77        848.44        37.32 o                         
  -5  12   5       1343.08       1285.84        35.86 o                         
  -4  12   5        519.73        532.38        36.99 o                         
  -3  12   5       1880.09       1854.74        44.50 o                         
  -2  12   5        467.03        511.89        29.37 o                         
  -1  12   5        916.12        918.29        37.34 o                         
   0  12   5         71.04         47.62        27.21 o                         
   1  12   5       1975.26       1891.70        29.66 o                         
   2  12   5       1187.72       1130.20        28.45 o                         
   3  12   5       1501.50       1458.06        34.15 o                         
   4  12   5        471.55        485.52        28.75 o                         
   5  12   5         42.48         22.32        33.89 o                         
   6  12   5       1079.39       1070.69        39.67 o                         
   7  12   5         16.93         16.61        31.71 o                         
   8  12   5        520.83        530.07        39.07 o                         
   9  12   5          0.14          2.00        39.73 o                         
  10  12   5        153.43        141.61        39.10 o                         
  11  12   5         66.34         54.79        43.15 o                         
 -11  13   5          4.14         18.15        43.67 o                         
 -10  13   5         76.81         88.20        46.06 o                         
  -9  13   5         10.45         13.56        47.24 o                         
  -8  13   5        259.53        231.75        38.54 o                         
  -7  13   5        350.27        332.92        34.66 o                         
  -6  13   5          0.05        -15.34        32.58 o                         
  -5  13   5         76.36         70.56        37.72 o                         
  -4  13   5         62.34         38.88        33.32 o                         
  -3  13   5         15.83         13.25        27.26 o                         
  -2  13   5        826.58        831.09        31.01 o                         
  -1  13   5        866.84        855.04        31.41 o                         
   0  13   5        332.06        326.14        30.13 o                         
   1  13   5        577.08        602.04        30.81 o                         
   2  13   5        159.16        173.00        27.95 o                         
   3  13   5         12.30         19.31        27.41 o                         
   4  13   5         41.41         57.34        33.77 o                         
   5  13   5        417.10        419.03        44.03 o                         
   6  13   5        107.66         97.16        36.67 o                         
   7  13   5       1110.58       1161.91        34.32 o                         
   8  13   5        115.52        127.35        40.90 o                         
   9  13   5          0.54         16.67        42.04 o                         
  10  13   5        281.24        277.81        46.13 o                         
 -10  14   5        370.80        369.68        42.94 o                         
  -9  14   5       1837.45       1833.71        44.13 o                         
  -8  14   5        130.89        170.46        41.39 o                         
  -7  14   5       1411.16       1368.50        38.71 o                         
  -6  14   5        314.48        342.23        34.00 o                         
  -5  14   5       1008.29        966.62        38.94 o                         
  -4  14   5       2122.03       2149.47        50.98 o                         
  -3  14   5        193.03        205.23        38.99 o                         
  -2  14   5       2583.01       2602.07        43.99 o                         
  -1  14   5        333.06        352.33        33.62 o                         
   0  14   5       2125.01       2180.57        58.90 o                         
   1  14   5        806.58        814.99        37.50 o                         
   2  14   5       1301.19       1297.18        33.05 o                         
   3  14   5       1180.63       1202.98        40.60 o                         
   4  14   5       3058.91       3005.12        41.37 o                         
   5  14   5        490.61        454.48        38.13 o                         
   6  14   5       1668.11       1694.73        42.36 o                         
   7  14   5          0.06         -7.30        35.01 o                         
   8  14   5        333.84        357.06        37.59 o                         
   9  14   5        127.45        134.26        42.09 o                         
  10  14   5        135.61        143.15        42.26 o                         
 -10  15   5         82.68        106.18        43.97 o                         
  -9  15   5         22.35         72.46        41.86 o                         
  -8  15   5        276.19        261.13        35.29 o                         
  -7  15   5         14.63         -0.58        34.94 o                         
  -6  15   5        641.39        621.58        39.42 o                         
  -5  15   5        256.83        255.87        39.46 o                         
  -4  15   5        967.08        921.07        34.41 o                         
  -3  15   5       1304.06       1294.72        37.44 o                         
  -2  15   5        411.98        427.15        41.73 o                         
  -1  15   5       1594.03       1525.95        36.64 o                         
   0  15   5          4.43          1.62        35.48 o                         
   1  15   5        726.68        739.15        33.14 o                         
   2  15   5          8.22         11.52        32.98 o                         
   3  15   5        363.69        387.98        40.93 o                         
   4  15   5         29.80         23.18        34.28 o                         
   5  15   5        802.64        747.25        32.05 o                         
   6  15   5         75.34         61.64        33.12 o                         
   7  15   5        632.89        615.19        36.47 o                         
   8  15   5          0.05        -17.43        42.52 o                         
   9  15   5         31.21         38.94        35.93 o                         
  -9  16   5        463.33        430.05        43.24 o                         
  -8  16   5        249.14        227.82        36.95 o                         
  -7  16   5         47.55         48.27        36.90 o                         
  -6  16   5        261.81        195.61        35.47 o                         
  -5  16   5         17.45         26.46        34.96 o                         
  -4  16   5       1119.36       1123.77        43.07 o                         
  -3  16   5         65.43         47.35        32.24 o                         
  -2  16   5       1054.52       1001.95        36.61 o                         
  -1  16   5        972.20        967.22        34.82 o                         
   0  16   5        374.28        333.55        37.83 o                         
   1  16   5        519.03        564.51        44.25 o                         
   2  16   5        122.08        210.59        39.72 o                         
   3  16   5        233.94        212.79        36.78 o                         
   4  16   5        797.63        754.56        35.37 o                         
   5  16   5        442.62        424.98        31.92 o                         
   6  16   5        275.19        277.11        35.57 o                         
   7  16   5        146.12        154.93        37.09 o                         
   8  16   5         26.84         25.04        36.26 o                         
   9  16   5         41.24         22.96        45.95 o                         
  -9  17   5        103.66         17.04        84.36 o                         
  -8  17   5         25.92         19.41        41.50 o                         
  -7  17   5        232.37        208.12        34.82 o                         
  -6  17   5        200.72        190.28        37.17 o                         
  -5  17   5        159.74        103.94        37.69 o                         
  -4  17   5        365.66        386.21        30.00 o                         
  -3  17   5         83.61         86.93        38.35 o                         
  -2  17   5         14.66        -16.75        42.31 o                         
  -1  17   5        593.78        643.05        36.96 o                         
   0  17   5          0.28        -32.04        33.63 o                         
   1  17   5        377.35        448.74        34.25 o                         
   2  17   5         31.07         18.10        31.22 o                         
   3  17   5         30.85         14.09        35.18 o                         
   4  17   5         32.97         66.86        34.67 o                         
   5  17   5        418.77        455.93        39.89 o                         
   6  17   5        148.69        112.31        42.93 o                         
   7  17   5        550.15        559.19        37.65 o                         
   8  17   5        685.90        629.12        36.10 o                         
  -8  18   5         45.86         31.97        36.61 o                         
  -7  18   5         35.23         66.41        35.79 o                         
  -6  18   5         13.94         49.43        34.06 o                         
  -5  18   5        170.09        172.71        35.02 o                         
  -4  18   5          2.02         -3.94        39.61 o                         
  -3  18   5         29.18         27.78        30.19 o                         
  -2  18   5         33.89         25.11        30.81 o                         
  -1  18   5         55.57        -15.66        37.87 o                         
   0  18   5        203.50        234.43        31.52 o                         
   1  18   5         47.25         -8.47        37.72 o                         
   2  18   5        182.28        161.48        32.98 o                         
   3  18   5          1.96         58.42        37.01 o                         
   4  18   5        491.13        575.56        35.69 o                         
   5  18   5         80.00         84.12        36.69 o                         
   6  18   5        351.02        345.38        41.92 o                         
   7  18   5        730.97        693.50        43.42 o                         
  -7  19   5         73.42         46.15        51.89 o                         
  -6  19   5        280.71        264.42        38.92 o                         
  -5  19   5        130.81        133.61        38.93 o                         
  -4  19   5        203.55        207.13        34.78 o                         
  -3  19   5         78.74         89.21        32.77 o                         
  -2  19   5        203.88        248.61        35.06 o                         
  -1  19   5         16.57         -3.97        34.76 o                         
   0  19   5        493.78        547.83        39.69 o                         
   1  19   5          9.20          0.72        36.48 o                         
   2  19   5        487.09        490.75        38.32 o                         
   3  19   5         28.47         32.24        33.05 o                         
   4  19   5        382.27        354.44        40.83 o                         
   5  19   5          0.93         37.67        33.55 o                         
   6  19   5        256.52        252.26        38.86 o                         
   7  19   5          3.91         49.48        65.42 o                         
  -6  20   5        271.04        290.25        47.60 o                         
  -5  20   5        362.09        423.19        42.89 o                         
  -4  20   5        595.99        592.56        38.34 o                         
  -3  20   5         24.44         38.66        36.35 o                         
  -2  20   5        647.30        626.21        37.67 o                         
  -1  20   5         52.66         35.64        34.51 o                         
   0  20   5        568.02        582.46        40.01 o                         
   1  20   5        286.48        278.66        37.09 o                         
   2  20   5        733.13        775.06        40.22 o                         
   3  20   5        129.79        153.73        34.50 o                         
   4  20   5        675.06        665.35        37.25 o                         
   5  20   5         44.46         44.37        33.80 o                         
  -4  21   5        639.04        638.00        39.61 o                         
  -3  21   5        852.95        777.00        35.65 o                         
  -2  21   5        183.29        198.12        38.79 o                         
  -1  21   5        343.18        340.59        32.94 o                         
   0  21   5        623.24        559.15        35.35 o                         
   1  21   5        238.14        235.71        34.42 o                         
   2  21   5        368.54        366.06        42.29 o                         
   3  21   5        728.71        646.75        37.64 o                         
   4  21   5        148.67        164.93        40.77 o                         
  -2  22   5          0.27         -8.98        38.34 o                         
  -1  22   5         60.30         64.51        38.44 o                         
   0  22   5          2.62        -31.81        43.41 o                         
   1  22   5        121.17        115.30        40.63 o                         
   2  22   5          0.16          2.81        56.99 o                         
 -13   0   6        856.51        904.49       106.93 o                         
 -12   0   6        464.44        445.98        65.55 o                         
 -11   0   6       2025.88       2063.69        62.40 o                         
 -10   0   6        111.34        105.98        47.72 o                         
  -9   0   6       2709.49       2719.56        63.99 o                         
  -8   0   6        666.86        660.49        41.78 o                         
  -7   0   6       3214.97       3086.50        51.71 o                         
  -6   0   6        934.67        863.23        48.64 o                         
  -5   0   6       6067.02       5619.06       260.36 o                         
  -4   0   6       2617.01       2541.22        79.56 o                         
  -3   0   6       5012.83       4687.81       151.83 o                         
  -2   0   6       2953.32       2702.79        81.85 o                         
  -1   0   6       1580.48       1623.64        57.03 o                         
   0   0   6        787.14        645.71        46.73 o                         
   1   0   6          1.43         50.08        40.69 o                         
   2   0   6       2101.60       1937.92        53.02 o                         
   3   0   6        945.16       1017.63        49.26 o                         
   4   0   6       1411.22       1375.33        57.47 o                         
   5   0   6       5561.53       5124.87       203.49 o                         
   6   0   6       2640.40       2558.12        78.70 o                         
   7   0   6        363.42        296.31        51.74 o                         
   8   0   6       3315.17       3471.16        87.37 o                         
   9   0   6         97.00         71.06        47.93 o                         
  10   0   6       2374.86       2319.01        84.71 o                         
  11   0   6        721.24        725.13        62.12 o                         
  12   0   6        492.35        502.13        60.83 o                         
 -13   1   6        173.60        188.41        68.19 o                         
 -12   1   6        136.95        151.94        45.09 o                         
 -11   1   6          8.48         24.10        34.43 o                         
 -10   1   6        331.06        353.67        39.23 o                         
  -9   1   6        132.53        140.45        34.83 o                         
  -8   1   6        288.84        290.34        36.12 o                         
  -7   1   6          4.06         -2.97        31.24 o                         
  -6   1   6        143.37        129.28        32.11 o                         
  -5   1   6       1494.60       1491.03        34.36 o                         
  -4   1   6        633.39        705.64        41.34 o                         
  -3   1   6         12.90         10.23        31.48 o                         
  -2   1   6         29.55         28.58        36.70 o                         
  -1   1   6       1812.72       1929.41        41.29 o                         
   0   1   6        856.37       1023.52        34.14 o                         
   1   1   6       2457.91       2433.63        36.49 o                         
   2   1   6        141.06        148.94        29.31 o                         
   3   1   6        125.28        127.64        28.55 o                         
   4   1   6        119.99        109.94        37.84 o                         
   5   1   6        246.24        235.42        35.32 o                         
   6   1   6         19.87         21.18        28.35 o                         
   7   1   6       1581.65       1589.83        35.32 o                         
   8   1   6          5.90          8.28        35.99 o                         
   9   1   6        987.17        992.08        41.34 o                         
  10   1   6         17.87         28.99        32.64 o                         
  11   1   6        141.34        134.09        42.57 o                         
  12   1   6        174.90        190.21        42.74 o                         
 -13   2   6        352.61        378.17        65.30 o                         
 -12   2   6        164.76        165.37        48.49 o                         
 -11   2   6        343.06        403.49        40.65 o                         
 -10   2   6        234.55        271.44        39.17 o                         
  -9   2   6         29.82         48.11        39.62 o                         
  -8   2   6          0.28        -11.68        36.75 o                         
  -7   2   6        150.38        149.88        33.58 o                         
  -6   2   6        458.15        482.73        27.06 o                         
  -5   2   6       1709.06       1701.03        39.60 o                         
  -4   2   6       3572.40       3604.65        54.69 o                         
  -3   2   6       2231.60       2205.32        34.60 o                         
  -2   2   6       2469.02       2478.25        49.47 o                         
  -1   2   6        153.22        123.11        26.43 o                         
   0   2   6        727.16        772.48        28.88 o                         
   1   2   6         86.00         42.78        29.69 o                         
   2   2   6       3145.37       3125.08        44.07 o                         
   3   2   6       1236.95       1253.76        36.17 o                         
   4   2   6       5689.04       5773.76       116.86 o                         
   5   2   6       1870.93       1811.89        40.96 o                         
   6   2   6        730.56        723.65        29.00 o                         
   7   2   6        753.58        724.92        37.27 o                         
   8   2   6         31.28         43.48        33.13 o                         
   9   2   6          1.72        -10.34        35.91 o                         
  10   2   6          5.58         32.09        32.18 o                         
  11   2   6          3.57         -8.76        38.92 o                         
  12   2   6         70.64        102.14        42.78 o                         
 -13   3   6        241.06        262.37        59.05 o                         
 -12   3   6        504.29        551.28        51.62 o                         
 -11   3   6         13.00         37.31        42.12 o                         
 -10   3   6        665.12        676.54        40.11 o                         
  -9   3   6          0.98          2.32        36.51 o                         
  -8   3   6        202.78        197.36        32.47 o                         
  -7   3   6        469.17        460.94        30.39 o                         
  -6   3   6         26.36         23.29        26.93 o                         
  -5   3   6       1179.06       1130.42        31.05 o                         
  -4   3   6        303.12        320.75        28.57 o                         
  -3   3   6        304.14        318.35        25.71 o                         
  -2   3   6        613.46        593.70        27.75 o                         
  -1   3   6       2813.57       3123.29        61.45 o                         
   0   3   6        359.19        387.66        30.23 o                         
   1   3   6       3372.71       3589.40        64.92 o                         
   2   3   6         99.21         93.50        27.52 o                         
   3   3   6       1506.21       1456.10        29.97 o                         
   4   3   6        572.87        535.93        28.90 o                         
   5   3   6        283.15        320.70        29.66 o                         
   6   3   6        599.17        588.92        29.53 o                         
   7   3   6        370.38        382.53        28.51 o                         
   8   3   6        133.75        162.75        33.50 o                         
   9   3   6        752.75        763.29        37.65 o                         
  10   3   6        186.23        210.71        37.71 o                         
  11   3   6        657.08        729.80        42.07 o                         
  12   3   6        765.54        824.25        46.33 o                         
 -13   4   6        113.38        129.87        89.68 o                         
 -12   4   6         62.55         45.37        49.41 o                         
 -11   4   6        293.19        301.15        37.99 o                         
 -10   4   6       1086.42       1093.75        36.11 o                         
  -9   4   6         78.07         86.53        33.91 o                         
  -8   4   6        182.08        182.31        33.71 o                         
  -7   4   6          5.14         17.45        25.08 o                         
  -6   4   6         82.43         69.66        27.12 o                         
  -5   4   6        599.53        626.66        30.08 o                         
  -4   4   6          1.95         -5.57        27.35 o                         
  -3   4   6        565.10        542.96        27.94 o                         
  -2   4   6        512.21        461.69        30.80 o                         
  -1   4   6          0.70          1.64        25.24 o                         
   0   4   6        470.72        498.84        27.32 o                         
   1   4   6        101.45        116.98        28.76 o                         
   2   4   6       1015.54        932.83        31.40 o                         
   3   4   6        143.49        171.21        31.16 o                         
   4   4   6          2.20         24.18        26.09 o                         
   5   4   6        623.29        621.38        31.44 o                         
   6   4   6        164.54        138.51        28.63 o                         
   7   4   6          8.37         10.92        27.14 o                         
   8   4   6        938.70        948.69        37.50 o                         
   9   4   6          6.61         22.82        31.29 o                         
  10   4   6        664.44        638.25        36.58 o                         
  11   4   6        198.95        225.26        42.51 o                         
  12   4   6        103.13         98.19        41.64 o                         
 -12   5   6         45.76         61.37        47.73 o                         
 -11   5   6          9.44         20.62        42.44 o                         
 -10   5   6         73.30         75.35        32.82 o                         
  -9   5   6         34.04         -0.98        33.95 o                         
  -8   5   6        319.95        312.19        36.01 o                         
  -7   5   6        130.16        115.08        26.46 o                         
  -6   5   6         47.01         34.86        28.08 o                         
  -5   5   6         27.75         23.71        33.87 o                         
  -4   5   6        275.04        264.86        28.00 o                         
  -3   5   6        533.54        474.15        30.13 o                         
  -2   5   6        163.13        154.34        28.20 o                         
  -1   5   6        156.61        140.23        29.91 o                         
   0   5   6        753.86        763.59        36.78 o                         
   1   5   6         55.88         76.26        27.82 o                         
   2   5   6        233.06        208.44        28.48 o                         
   3   5   6         65.87         63.70        26.67 o                         
   4   5   6       1118.66       1100.97        34.62 o                         
   5   5   6          1.01         16.31        29.80 o                         
   6   5   6        490.37        496.30        25.83 o                         
   7   5   6        125.05        126.75        35.13 o                         
   8   5   6        727.64        722.16        36.91 o                         
   9   5   6         55.54         51.51        31.67 o                         
  10   5   6        480.03        426.20        35.54 o                         
  11   5   6         26.94         39.49        38.46 o                         
  12   5   6        123.74         91.23        42.94 o                         
 -12   6   6        124.38        113.09        44.79 o                         
 -11   6   6        267.51        279.11        39.74 o                         
 -10   6   6          7.73         -4.63        30.45 o                         
  -9   6   6        873.92        913.82        32.39 o                         
  -8   6   6         82.32         73.40        31.38 o                         
  -7   6   6       2873.85       2736.63        42.96 o                         
  -6   6   6        518.45        533.98        32.68 o                         
  -5   6   6       2216.89       2154.85        34.61 o                         
  -4   6   6        129.07        131.70        27.77 o                         
  -3   6   6       2254.49       2260.89        42.56 o                         
  -2   6   6        521.30        547.00        35.85 o                         
  -1   6   6        789.33        750.10        29.73 o                         
   0   6   6       3271.05       3151.97        53.41 o                         
   1   6   6        812.41        756.15        29.58 o                         
   2   6   6       1426.29       1426.03        37.66 o                         
   3   6   6       1876.93       1928.30        33.36 o                         
   4   6   6       2559.21       2470.77        39.86 o                         
   5   6   6       1725.06       1636.70        32.42 o                         
   6   6   6       4308.93       4152.06        62.89 o                         
   7   6   6       1119.39       1134.86        40.85 o                         
   8   6   6       1391.95       1375.80        40.11 o                         
   9   6   6        145.25        133.15        35.66 o                         
  10   6   6         50.54         33.85        34.30 o                         
  11   6   6         52.93         41.23        41.95 o                         
  12   6   6          7.95         11.08        40.46 o                         
 -12   7   6        247.64        284.21        43.26 o                         
 -11   7   6          3.51         24.48        41.84 o                         
 -10   7   6        289.71        284.44        35.24 o                         
  -9   7   6        106.98        113.86        33.95 o                         
  -8   7   6       1393.34       1411.49        32.76 o                         
  -7   7   6        304.11        290.74        34.82 o                         
  -6   7   6       2988.61       2838.65        39.59 o                         
  -5   7   6        377.31        375.99        26.71 o                         
  -4   7   6       2823.89       2682.02        36.08 o                         
  -3   7   6        189.85        179.98        27.82 o                         
  -2   7   6       2494.39       2485.73        71.60 o                         
  -1   7   6       1065.47       1070.39        34.81 o                         
   0   7   6       1732.04       1754.91        44.17 o                         
   1   7   6       1538.49       1546.91        33.29 o                         
   2   7   6       1259.33       1257.96        33.29 o                         
   3   7   6        456.34        507.33        35.18 o                         
   4   7   6        458.23        444.96        33.32 o                         
   5   7   6        375.17        332.22        26.68 o                         
   6   7   6        472.55        452.86        31.87 o                         
   7   7   6        661.18        672.92        36.59 o                         
   8   7   6        371.36        370.94        40.07 o                         
   9   7   6        290.35        275.34        30.10 o                         
  10   7   6        122.23        130.93        39.59 o                         
  11   7   6        328.13        322.00        42.53 o                         
  12   7   6          0.47        -14.38        47.22 o                         
 -12   8   6         66.18         91.00        43.23 o                         
 -11   8   6        602.23        606.23        40.34 o                         
 -10   8   6        154.67        169.43        37.55 o                         
  -9   8   6        535.28        517.86        30.77 o                         
  -8   8   6        571.52        563.83        37.51 o                         
  -7   8   6        755.67        799.36        33.50 o                         
  -6   8   6        939.44        909.72        30.95 o                         
  -5   8   6       1811.03       1764.92        42.69 o                         
  -4   8   6        122.35        147.51        28.39 o                         
  -3   8   6       1997.15       1934.67        42.14 o                         
  -2   8   6         35.19         52.32        27.52 o                         
  -1   8   6        312.87        303.87        27.98 o                         
   0   8   6         10.43         21.75        27.56 o                         
   1   8   6        113.94         89.81        34.59 o                         
   2   8   6          2.03         -0.51        31.91 o                         
   3   8   6        772.49        751.64        32.17 o                         
   4   8   6        164.25        114.79        28.59 o                         
   5   8   6        905.51        872.49        33.06 o                         
   6   8   6         90.19        112.47        27.78 o                         
   7   8   6        394.49        424.63        38.10 o                         
   8   8   6          4.11        -33.79        33.79 o                         
   9   8   6         59.98         81.10        37.39 o                         
  10   8   6          2.11         14.99        39.09 o                         
  11   8   6         66.67         51.66        38.57 o                         
 -12   9   6        691.18        712.85        94.02 o                         
 -11   9   6         47.82         34.58        37.12 o                         
 -10   9   6       1257.87       1342.48        42.80 o                         
  -9   9   6        217.43        204.55        30.03 o                         
  -8   9   6        797.34        823.28        30.60 o                         
  -7   9   6         78.03         65.24        29.99 o                         
  -6   9   6       1177.17       1268.23        38.44 o                         
  -5   9   6        596.10        567.74        34.65 o                         
  -4   9   6       1120.05       1043.11        29.24 o                         
  -3   9   6         18.25         87.30        30.58 o                         
  -2   9   6        495.28        516.87        29.96 o                         
  -1   9   6        511.51        545.82        28.51 o                         
   0   9   6        243.45        219.11        32.62 o                         
   1   9   6       2503.60       2559.47        36.89 o                         
   2   9   6       1799.42       1848.01        32.69 o                         
   3   9   6       4142.88       4140.27        41.39 o                         
   4   9   6        176.24        169.23        28.93 o                         
   5   9   6       2484.81       2465.40        37.01 o                         
   6   9   6         74.52         64.80        31.99 o                         
   7   9   6        925.10        885.62        31.44 o                         
   8   9   6        107.29        121.36        35.81 o                         
   9   9   6        778.59        795.51        32.97 o                         
  10   9   6        209.09        234.12        39.45 o                         
  11   9   6        594.29        630.76        47.22 o                         
 -11  10   6        256.18        254.22        36.68 o                         
 -10  10   6         57.17         67.64        38.91 o                         
  -9  10   6        686.86        639.34        29.55 o                         
  -8  10   6        375.86        350.39        32.32 o                         
  -7  10   6       2078.72       2031.50        41.94 o                         
  -6  10   6          4.96         34.95        35.13 o                         
  -5  10   6       1025.76        993.34        31.16 o                         
  -4  10   6        473.32        493.47        28.81 o                         
  -3  10   6        146.46        152.95        27.07 o                         
  -2  10   6         43.14         48.65        25.60 o                         
  -1  10   6         43.63         63.12        26.11 o                         
   0  10   6       1333.06       1392.80        42.92 o                         
   1  10   6        366.19        360.37        32.38 o                         
   2  10   6        129.31        138.04        28.37 o                         
   3  10   6        161.86        223.41        36.20 o                         
   4  10   6       2038.93       1972.94        32.00 o                         
   5  10   6        526.89        547.24        35.41 o                         
   6  10   6        985.97       1046.09        39.32 o                         
   7  10   6        320.33        313.00        34.40 o                         
   8  10   6         45.89         18.97        31.16 o                         
   9  10   6        830.34        842.06        41.89 o                         
  10  10   6         98.59         96.51        51.56 o                         
  11  10   6        243.02        249.13        50.63 o                         
 -11  11   6          0.41         17.93        37.78 o                         
 -10  11   6          7.74         22.08        38.67 o                         
  -9  11   6          0.08         -1.21        35.07 o                         
  -8  11   6          3.02         -8.85        32.69 o                         
  -7  11   6        151.86         88.62        36.53 o                         
  -6  11   6        246.90        231.06        35.12 o                         
  -5  11   6       2053.45       2035.93        35.87 o                         
  -4  11   6        490.59        504.07        28.26 o                         
  -3  11   6        198.45        212.55        31.17 o                         
  -2  11   6         12.19          2.24        27.93 o                         
  -1  11   6        860.39        847.58        31.25 o                         
   0  11   6       1270.46       1307.99        29.69 o                         
   1  11   6        801.22        768.78        28.41 o                         
   2  11   6         31.07         65.58        25.29 o                         
   3  11   6        248.03        276.66        31.33 o                         
   4  11   6         76.44         61.00        35.63 o                         
   5  11   6        445.90        398.75        31.06 o                         
   6  11   6        172.01        192.19        39.62 o                         
   7  11   6          0.60         27.44        32.91 o                         
   8  11   6         44.31         47.50        32.24 o                         
   9  11   6          3.28          3.93        39.08 o                         
  10  11   6        120.51         81.54        45.81 o                         
  11  11   6        171.70        138.34        58.67 o                         
 -11  12   6        172.02        184.12        83.19 o                         
 -10  12   6        246.96        227.16        39.27 o                         
  -9  12   6        652.09        643.47        38.32 o                         
  -8  12   6        224.41        249.26        32.99 o                         
  -7  12   6        869.99        870.06        40.44 o                         
  -6  12   6          3.59         -4.14        39.14 o                         
  -5  12   6        473.19        471.77        33.79 o                         
  -4  12   6        170.80        189.83        33.95 o                         
  -3  12   6         29.12         38.53        25.35 o                         
  -2  12   6        522.26        460.55        28.41 o                         
  -1  12   6         41.86         10.45        30.88 o                         
   0  12   6        368.98        404.57        29.98 o                         
   1  12   6          4.07         16.23        32.84 o                         
   2  12   6        290.40        327.94        35.67 o                         
   3  12   6          1.52         10.16        32.04 o                         
   4  12   6        353.88        340.89        32.08 o                         
   5  12   6          2.10         18.65        30.64 o                         
   6  12   6        112.84        120.26        30.05 o                         
   7  12   6        152.97        183.64        29.86 o                         
   8  12   6         33.39         55.04        37.11 o                         
   9  12   6        361.92        391.85        46.74 o                         
  10  12   6         92.85        109.76        36.35 o                         
 -10  13   6        614.55        632.11        40.23 o                         
  -9  13   6        235.81        179.18        46.91 o                         
  -8  13   6        581.35        565.47        41.18 o                         
  -7  13   6        665.00        630.09        32.45 o                         
  -6  13   6        227.18        260.77        30.13 o                         
  -5  13   6       1468.82       1487.86        39.73 o                         
  -4  13   6        405.76        389.71        30.50 o                         
  -3  13   6        817.86        957.94        39.23 o                         
  -2  13   6       1660.22       1724.48        56.04 o                         
  -1  13   6       2591.33       2625.26        68.19 o                         
   0  13   6       1223.18       1275.37        40.30 o                         
   1  13   6       5234.40       5413.00        60.59 o                         
   2  13   6        457.69        471.34        33.09 o                         
   3  13   6       5032.92       5141.83        42.09 o                         
   4  13   6         30.95         13.39        34.73 o                         
   5  13   6       2388.60       2389.21        42.70 o                         
   6  13   6         42.02         32.93        28.39 o                         
   7  13   6        457.20        429.49        35.45 o                         
   8  13   6          4.10         -1.44        36.86 o                         
   9  13   6        319.97        312.68        42.75 o                         
  10  13   6          7.15         32.93        43.58 o                         
 -10  14   6        192.85        163.21        41.67 o                         
  -9  14   6        505.93        531.63        40.08 o                         
  -8  14   6        275.79        269.96        43.31 o                         
  -7  14   6       1184.43       1197.42        39.91 o                         
  -6  14   6        173.44        169.15        33.25 o                         
  -5  14   6        170.75        151.56        39.04 o                         
  -4  14   6          0.16         -8.16        32.24 o                         
  -3  14   6        246.27        261.84        37.27 o                         
  -2  14   6        152.42        192.26        33.80 o                         
  -1  14   6       1021.00       1060.32        33.27 o                         
   0  14   6        729.81        758.82        34.58 o                         
   1  14   6       1217.77       1221.20        33.76 o                         
   2  14   6        121.10        123.40        29.75 o                         
   3  14   6         62.41         74.70        36.78 o                         
   4  14   6        307.26        261.39        29.13 o                         
   5  14   6        118.38        106.80        33.39 o                         
   6  14   6          4.35         17.09        37.57 o                         
   7  14   6         44.39         49.84        37.24 o                         
   8  14   6         43.56         41.76        39.02 o                         
   9  14   6          1.77         25.89        34.08 o                         
  -9  15   6        440.24        404.85        38.26 o                         
  -8  15   6       1014.61        993.87        41.97 o                         
  -7  15   6        523.09        562.69        38.05 o                         
  -6  15   6        423.08        477.80        38.43 o                         
  -5  15   6        237.96        300.49        43.09 o                         
  -4  15   6        649.99        589.12        34.51 o                         
  -3  15   6       1017.45       1038.39        38.47 o                         
  -2  15   6       1051.25        947.36        36.36 o                         
  -1  15   6        399.21        408.01        35.47 o                         
   0  15   6       2052.34       2101.10        72.26 o                         
   1  15   6       1141.38       1135.98        34.57 o                         
   2  15   6        280.41        276.50        32.52 o                         
   3  15   6       1898.83       1980.80        45.83 o                         
   4  15   6         83.14         70.10        33.19 o                         
   5  15   6        629.32        649.66        33.76 o                         
   6  15   6          0.38        -26.17        39.80 o                         
   7  15   6         54.14         20.81        34.45 o                         
   8  15   6         87.88        110.61        38.72 o                         
   9  15   6        293.05        326.23        44.13 o                         
  -8  16   6         73.63         31.87        45.82 o                         
  -7  16   6        530.75        567.09        43.24 o                         
  -6  16   6        439.86        454.96        43.16 o                         
  -5  16   6        317.38        284.43        39.26 o                         
  -4  16   6        700.51        662.57        32.48 o                         
  -3  16   6         38.99         26.34        30.96 o                         
  -2  16   6        889.00        890.89        35.18 o                         
  -1  16   6        244.93        252.40        31.83 o                         
   0  16   6        883.79        910.63        37.44 o                         
   1  16   6        428.27        488.87        42.95 o                         
   2  16   6       1117.53       1158.21        44.86 o                         
   3  16   6        149.28        111.10        35.32 o                         
   4  16   6        565.02        559.02        35.93 o                         
   5  16   6          1.37         67.54        36.86 o                         
   6  16   6        433.95        439.52        35.30 o                         
   7  16   6        288.19        301.90        42.60 o                         
   8  16   6        624.40        694.94        49.95 o                         
  -8  17   6        180.33        211.93        43.91 o                         
  -7  17   6          2.26         14.85        35.89 o                         
  -6  17   6        111.89         99.47        39.06 o                         
  -5  17   6         31.20         42.83        34.62 o                         
  -4  17   6          8.52         12.62        37.25 o                         
  -3  17   6          0.34         30.29        34.32 o                         
  -2  17   6          0.23        -22.85        37.36 o                         
  -1  17   6          7.52         33.55        34.41 o                         
   0  17   6          0.17         29.47        34.67 o                         
   1  17   6          9.83         14.50        37.63 o                         
   2  17   6         42.94         20.55        32.25 o                         
   3  17   6        154.38        137.84        31.64 o                         
   4  17   6        248.41        321.42        42.86 o                         
   5  17   6         95.38         70.19        36.69 o                         
   6  17   6        694.01        702.61        35.52 o                         
   7  17   6          0.61         11.82        45.52 o                         
  -7  18   6        105.24        119.39        38.53 o                         
  -6  18   6          4.26         16.68        45.29 o                         
  -5  18   6         23.85         17.08        36.28 o                         
  -4  18   6          4.22         18.53        32.45 o                         
  -3  18   6        226.79        231.87        32.76 o                         
  -2  18   6          0.55         -3.95        36.57 o                         
  -1  18   6        147.08        125.33        37.20 o                         
   0  18   6         34.68         36.74        43.03 o                         
   1  18   6        161.89        155.39        39.78 o                         
   2  18   6        134.25        149.20        34.75 o                         
   3  18   6        134.38         77.76        36.86 o                         
   4  18   6        115.46        116.43        36.24 o                         
   5  18   6        111.38         74.81        39.00 o                         
   6  18   6        732.98        643.15        46.94 o                         
  -6  19   6        335.52        320.13        41.45 o                         
  -5  19   6         44.72         19.36        32.15 o                         
  -4  19   6         64.36         48.08        32.35 o                         
  -3  19   6        136.52        139.76        39.04 o                         
  -2  19   6         18.17         30.04        41.52 o                         
  -1  19   6        175.96        206.95        39.09 o                         
   0  19   6        158.23        193.12        39.12 o                         
   1  19   6        461.31        452.57        37.25 o                         
   2  19   6         32.86         28.26        36.14 o                         
   3  19   6        429.45        421.70        36.99 o                         
   4  19   6         92.91         59.12        32.14 o                         
   5  19   6        551.41        518.05        37.05 o                         
  -4  20   6        218.67        154.99        47.30 o                         
  -3  20   6        311.25        272.50        33.07 o                         
  -2  20   6        235.76        171.45        36.51 o                         
  -1  20   6       1012.39       1008.77        43.59 o                         
   0  20   6        194.25        162.63        34.70 o                         
   1  20   6       1087.81       1119.60        43.48 o                         
   2  20   6        362.61        357.78        38.97 o                         
   3  20   6        405.37        386.41        36.96 o                         
   4  20   6        118.37        103.76        38.70 o                         
  -2  21   6         42.31         37.22        38.44 o                         
  -1  21   6         26.43         28.10        40.83 o                         
   0  21   6          6.54         32.25        43.04 o                         
   1  21   6        199.72        182.49        38.69 o                         
   2  21   6        215.17        264.28        51.62 o                         
 -12   1   7        290.65        357.47        39.59 o                         
 -11   1   7        338.89        357.90        42.90 o                         
 -10   1   7        908.32        929.58        39.85 o                         
  -9   1   7        108.92        129.11        29.95 o                         
  -8   1   7        754.50        764.02        34.15 o                         
  -7   1   7        102.70        100.49        38.60 o                         
  -6   1   7         16.96         25.47        27.65 o                         
  -5   1   7       1245.41       1143.21        31.64 o                         
  -4   1   7        182.47        177.60        30.56 o                         
  -3   1   7       2710.30       2645.61        56.32 o                         
  -2   1   7        775.95        722.85        30.71 o                         
  -1   1   7         39.00          2.84        27.74 o                         
   0   1   7        376.80        410.38        27.41 o                         
   1   1   7         55.86        101.73        32.45 o                         
   2   1   7        488.59        452.78        29.75 o                         
   3   1   7       1746.12       1685.33        39.95 o                         
   4   1   7        180.04        194.32        27.49 o                         
   5   1   7       2716.91       2767.96        58.34 o                         
   6   1   7         36.71         21.98        26.25 o                         
   7   1   7       1075.09       1070.42        39.98 o                         
   8   1   7         12.04         18.60        39.02 o                         
   9   1   7         14.57         25.60        37.81 o                         
  10   1   7        168.05        142.20        42.91 o                         
  11   1   7         84.61        115.91        41.69 o                         
  12   1   7         86.18         93.55        46.95 o                         
 -12   2   7         76.89         80.45        38.53 o                         
 -11   2   7        123.94        164.04        34.57 o                         
 -10   2   7         77.97         78.16        34.77 o                         
  -9   2   7         49.11         43.97        29.97 o                         
  -8   2   7         45.37         29.05        36.81 o                         
  -7   2   7       1608.10       1666.39        34.30 o                         
  -6   2   7        254.87        273.31        28.38 o                         
  -5   2   7       1841.52       1875.91        33.42 o                         
  -4   2   7        341.10        354.07        25.74 o                         
  -3   2   7       1122.08       1141.44        31.00 o                         
  -2   2   7         20.48         -3.94        30.31 o                         
  -1   2   7        595.08        626.41        28.78 o                         
   0   2   7        103.62        127.46        28.87 o                         
   1   2   7        709.44        746.30        31.95 o                         
   2   2   7         11.70         30.69        27.17 o                         
   3   2   7        151.39        176.80        28.97 o                         
   4   2   7        136.59        143.43        28.54 o                         
   5   2   7        243.38        233.19        28.91 o                         
   6   2   7        510.79        518.13        33.71 o                         
   7   2   7        350.67        366.90        30.74 o                         
   8   2   7        969.71        947.92        34.14 o                         
   9   2   7        290.09        300.82        35.81 o                         
  10   2   7        459.71        497.04        35.66 o                         
  11   2   7        244.79        239.57        36.79 o                         
  12   2   7        155.52        144.77        47.70 o                         
 -12   3   7          0.22          5.52        43.34 o                         
 -11   3   7        419.16        452.94        43.05 o                         
 -10   3   7         18.84         25.14        29.73 o                         
  -9   3   7         95.37        116.97        35.70 o                         
  -8   3   7        102.37        117.44        36.87 o                         
  -7   3   7        537.03        544.46        30.20 o                         
  -6   3   7        204.10        223.21        29.17 o                         
  -5   3   7        312.21        297.56        30.15 o                         
  -4   3   7        676.09        657.99        31.07 o                         
  -3   3   7         14.25         -1.12        32.08 o                         
  -2   3   7        195.75        184.52        26.43 o                         
  -1   3   7         16.05         34.06        25.25 o                         
   0   3   7         77.64         44.48        26.44 o                         
   1   3   7        102.62         91.89        32.24 o                         
   2   3   7          0.88          9.17        24.04 o                         
   3   3   7        113.05        108.29        32.17 o                         
   4   3   7         79.59         67.71        30.06 o                         
   5   3   7         40.96         64.48        30.89 o                         
   6   3   7          4.86          2.33        30.08 o                         
   7   3   7        783.77        780.88        34.61 o                         
   8   3   7          1.08         27.27        38.49 o                         
   9   3   7        142.76        134.52        29.48 o                         
  10   3   7         55.47         86.80        36.80 o                         
  11   3   7        217.43        202.06        42.10 o                         
 -12   4   7         10.73         21.54        43.63 o                         
 -11   4   7        154.64        160.96        39.18 o                         
 -10   4   7         35.37         22.14        35.10 o                         
  -9   4   7        277.54        241.84        33.55 o                         
  -8   4   7          0.01         -8.57        30.34 o                         
  -7   4   7          2.69         16.72        29.88 o                         
  -6   4   7          0.81          3.01        28.64 o                         
  -5   4   7       1270.13       1287.65        32.37 o                         
  -4   4   7         89.22         61.60        28.44 o                         
  -3   4   7        304.47        298.13        30.69 o                         
  -2   4   7        483.58        502.34        31.17 o                         
  -1   4   7        263.59        275.43        27.83 o                         
   0   4   7        940.15        981.55        30.86 o                         
   1   4   7        611.19        591.72        27.14 o                         
   2   4   7        436.58        418.62        25.18 o                         
   3   4   7        338.45        367.50        27.88 o                         
   4   4   7        536.67        547.40        34.64 o                         
   5   4   7       1392.70       1313.41        34.31 o                         
   6   4   7         46.57         59.34        41.62 o                         
   7   4   7          8.96         15.40        29.43 o                         
   8   4   7        112.29        118.67        31.80 o                         
   9   4   7        709.99        677.59        36.65 o                         
  10   4   7         74.30         77.08        39.09 o                         
  11   4   7        224.38        210.91        41.90 o                         
 -12   5   7        109.18        131.79        47.29 o                         
 -11   5   7         28.47          0.48        42.00 o                         
 -10   5   7        330.30        342.30        31.00 o                         
  -9   5   7          1.71         17.37        29.33 o                         
  -8   5   7        785.06        801.41        30.54 o                         
  -7   5   7         36.69         28.52        29.99 o                         
  -6   5   7        473.96        455.62        30.80 o                         
  -5   5   7         48.63         49.90        27.97 o                         
  -4   5   7        316.04        345.37        28.70 o                         
  -3   5   7         62.12         69.24        28.66 o                         
  -2   5   7        848.26        801.89        28.97 o                         
  -1   5   7        596.06        663.67        27.44 o                         
   0   5   7        873.67        926.68        29.22 o                         
   1   5   7       1323.30       1326.06        34.46 o                         
   2   5   7        146.24        167.09        26.13 o                         
   3   5   7       1459.24       1423.88        32.36 o                         
   4   5   7        111.48        110.15        24.57 o                         
   5   5   7       2092.50       2112.71        47.83 o                         
   6   5   7        102.20        105.08        31.80 o                         
   7   5   7       1652.42       1659.88        34.44 o                         
   8   5   7         16.51          9.91        33.26 o                         
   9   5   7        231.18        249.97        29.21 o                         
  10   5   7         14.88         21.97        34.12 o                         
  11   5   7         73.13         82.47        38.47 o                         
 -11   6   7        136.56        136.00        36.16 o                         
 -10   6   7         13.95         10.99        33.04 o                         
  -9   6   7        140.24        141.69        31.07 o                         
  -8   6   7          0.02        -29.93        29.93 o                         
  -7   6   7        458.53        459.32        31.74 o                         
  -6   6   7         70.04         81.90        29.31 o                         
  -5   6   7        227.10        266.72        23.59 o                         
  -4   6   7        266.66        241.16        28.47 o                         
  -3   6   7       1005.03        983.35        28.74 o                         
  -2   6   7        615.44        659.48        28.39 o                         
  -1   6   7       1797.49       1835.04        34.14 o                         
   0   6   7        286.65        302.79        27.78 o                         
   1   6   7       2471.05       2463.78        51.20 o                         
   2   6   7        195.47        215.77        36.87 o                         
   3   6   7        426.61        398.62        29.02 o                         
   4   6   7         98.74         89.18        28.15 o                         
   5   6   7          4.14         -5.95        26.03 o                         
   6   6   7         14.60         24.19        30.19 o                         
   7   6   7        126.44        125.50        30.93 o                         
   8   6   7          1.98         13.24        29.43 o                         
   9   6   7        210.81        196.29        33.24 o                         
  10   6   7         34.34         34.16        41.93 o                         
  11   6   7          0.71          6.92        35.87 o                         
 -11   7   7         26.97          3.95        36.39 o                         
 -10   7   7       1138.11       1171.70        37.30 o                         
  -9   7   7        235.54        215.84        27.14 o                         
  -8   7   7       1134.41       1099.09        30.88 o                         
  -7   7   7        103.34        106.31        34.37 o                         
  -6   7   7       1580.99       1610.31        34.77 o                         
  -5   7   7         22.72          2.16        28.91 o                         
  -4   7   7        676.41        666.59        25.79 o                         
  -3   7   7         39.34         33.12        26.85 o                         
  -2   7   7        657.28        699.00        28.52 o                         
  -1   7   7        348.18        387.27        27.85 o                         
   0   7   7       1837.70       1721.01        45.25 o                         
   1   7   7        165.08        155.28        32.05 o                         
   2   7   7        694.63        723.06        32.91 o                         
   3   7   7         57.46         47.99        29.49 o                         
   4   7   7        165.86        170.71        33.16 o                         
   5   7   7       1351.24       1316.97        36.56 o                         
   6   7   7        184.11        168.28        37.81 o                         
   7   7   7        733.15        732.56        31.97 o                         
   8   7   7        544.26        561.98        34.54 o                         
   9   7   7        189.83        175.46        43.30 o                         
  10   7   7        182.29        212.52        39.15 o                         
  11   7   7         70.92        126.19        45.09 o                         
 -11   8   7        615.57        584.59        40.31 o                         
 -10   8   7        165.05        160.56        32.88 o                         
  -9   8   7       1269.73       1318.44        41.94 o                         
  -8   8   7         33.50         30.16        31.12 o                         
  -7   8   7       2170.57       2146.80        40.49 o                         
  -6   8   7         39.12         73.74        29.56 o                         
  -5   8   7       4872.17       4923.76        59.50 o                         
  -4   8   7        387.34        366.57        29.79 o                         
  -3   8   7       1581.39       1575.40        31.49 o                         
  -2   8   7        601.74        649.01        32.64 o                         
  -1   8   7        752.47        749.62        28.68 o                         
   0   8   7       1436.20       1518.36        34.46 o                         
   1   8   7        357.73        426.94        32.03 o                         
   2   8   7        342.12        413.85        30.23 o                         
   3   8   7       1392.59       1321.23        30.63 o                         
   4   8   7       1452.73       1438.85        30.45 o                         
   5   8   7       2666.34       2555.37        43.17 o                         
   6   8   7       1180.47       1214.84        33.32 o                         
   7   8   7       1148.85       1129.65        32.54 o                         
   8   8   7       1522.92       1581.24        44.85 o                         
   9   8   7         17.77         11.58        39.44 o                         
  10   8   7        865.67        908.00        41.00 o                         
  11   8   7         22.99         15.61        43.77 o                         
 -11   9   7          2.02          3.48        43.67 o                         
 -10   9   7          0.28        -27.60        38.86 o                         
  -9   9   7          4.97         19.73        34.83 o                         
  -8   9   7          1.61          2.12        27.68 o                         
  -7   9   7         42.39         24.53        33.43 o                         
  -6   9   7        262.88        249.38        26.54 o                         
  -5   9   7          5.08         29.57        35.21 o                         
  -4   9   7         76.21         67.93        36.14 o                         
  -3   9   7          3.01         34.00        27.29 o                         
  -2   9   7        407.52        391.98        29.95 o                         
  -1   9   7         85.40        114.14        26.75 o                         
   0   9   7        809.12        793.38        32.87 o                         
   1   9   7        258.81        309.53        31.63 o                         
   2   9   7        187.45        169.57        29.45 o                         
   3   9   7        452.67        456.93        29.73 o                         
   4   9   7         17.95         18.71        29.12 o                         
   5   9   7        404.31        399.70        33.63 o                         
   6   9   7        250.97        302.05        34.51 o                         
   7   9   7         12.53         -8.98        38.12 o                         
   8   9   7        624.69        643.04        32.32 o                         
   9   9   7        271.39        284.82        39.98 o                         
  10   9   7        314.15        303.48        37.02 o                         
 -10  10   7          3.54          1.56        41.47 o                         
  -9  10   7         22.94         14.57        42.42 o                         
  -8  10   7         42.73         46.77        27.54 o                         
  -7  10   7        488.64        502.54        36.20 o                         
  -6  10   7         23.34         13.07        28.82 o                         
  -5  10   7       1547.11       1614.77        42.50 o                         
  -4  10   7        124.30        126.31        31.85 o                         
  -3  10   7        939.20        956.71        40.73 o                         
  -2  10   7         13.48         27.49        28.63 o                         
  -1  10   7        386.26        382.17        28.00 o                         
   0  10   7        524.74        535.56        28.66 o                         
   1  10   7         49.51         60.65        30.58 o                         
   2  10   7        626.64        635.18        29.71 o                         
   3  10   7         58.48         90.54        30.55 o                         
   4  10   7        154.28        189.29        31.29 o                         
   5  10   7        149.90        107.71        32.42 o                         
   6  10   7        129.56        172.25        31.49 o                         
   7  10   7         55.39         58.55        32.94 o                         
   8  10   7        448.04        435.18        40.67 o                         
   9  10   7         89.94        105.40        36.73 o                         
  10  10   7        451.99        439.26        42.91 o                         
 -10  11   7        660.61        632.86        40.11 o                         
  -9  11   7         12.56         48.51        36.48 o                         
  -8  11   7        191.82        186.59        35.42 o                         
  -7  11   7        130.34        108.64        29.34 o                         
  -6  11   7        200.28        227.60        28.88 o                         
  -5  11   7        204.98        220.11        30.80 o                         
  -4  11   7        111.55         95.09        37.27 o                         
  -3  11   7          8.45         54.72        28.81 o                         
  -2  11   7        110.39        102.44        30.59 o                         
  -1  11   7        171.43        221.41        38.54 o                         
   0  11   7        554.36        563.65        33.18 o                         
   1  11   7        932.57        989.93        37.49 o                         
   2  11   7        255.99        292.89        32.09 o                         
   3  11   7       2140.66       2133.80        35.21 o                         
   4  11   7         54.53         56.65        32.29 o                         
   5  11   7       1544.02       1509.31        34.96 o                         
   6  11   7         44.34         54.89        32.89 o                         
   7  11   7        169.70        158.10        30.76 o                         
   8  11   7         15.20        -20.38        39.52 o                         
   9  11   7        416.38        435.48        36.96 o                         
  10  11   7          0.99          0.53        57.86 o                         
 -10  12   7         80.18         92.51        36.92 o                         
  -9  12   7       1584.99       1524.90        35.41 o                         
  -8  12   7         12.92        -17.59        39.34 o                         
  -7  12   7        266.28        280.15        34.29 o                         
  -6  12   7         12.22         -7.36        30.99 o                         
  -5  12   7        303.42        319.93        36.41 o                         
  -4  12   7        395.43        430.44        29.87 o                         
  -3  12   7        518.85        536.25        35.28 o                         
  -2  12   7        210.95        203.21        31.57 o                         
  -1  12   7       1315.75       1356.23        32.36 o                         
   0  12   7        368.01        426.08        36.06 o                         
   1  12   7         98.06        153.57        37.65 o                         
   2  12   7        137.01        155.55        40.29 o                         
   3  12   7          0.30         -3.32        32.23 o                         
   4  12   7        754.04        706.82        33.49 o                         
   5  12   7        112.13        134.36        35.22 o                         
   6  12   7         83.07         66.91        32.60 o                         
   7  12   7        134.46        136.72        35.19 o                         
   8  12   7        240.32        217.08        35.17 o                         
   9  12   7          0.16         -2.48        32.34 o                         
  -9  13   7        184.81        174.36        36.41 o                         
  -8  13   7         44.60         32.22        31.02 o                         
  -7  13   7         94.81         97.11        33.18 o                         
  -6  13   7        165.99        174.91        30.82 o                         
  -5  13   7         36.79         57.36        30.84 o                         
  -4  13   7         12.57         15.48        31.44 o                         
  -3  13   7          3.15          3.98        30.10 o                         
  -2  13   7        152.99        163.35        30.61 o                         
  -1  13   7        842.65        803.22        38.20 o                         
   0  13   7         56.78         41.46        32.47 o                         
   1  13   7        283.71        281.15        28.73 o                         
   2  13   7          9.50         12.76        27.68 o                         
   3  13   7        291.72        295.91        31.93 o                         
   4  13   7        422.18        397.88        29.25 o                         
   5  13   7        231.95        194.78        31.15 o                         
   6  13   7        368.15        371.52        37.94 o                         
   7  13   7         13.22        -24.87        36.63 o                         
   8  13   7          9.28         28.11        36.12 o                         
   9  13   7         43.82         60.85        47.06 o                         
  -9  14   7        309.16        272.00        67.84 o                         
  -8  14   7         68.15         80.78        36.33 o                         
  -7  14   7        447.66        445.35        37.12 o                         
  -6  14   7        210.95        232.49        37.42 o                         
  -5  14   7        485.61        491.58        33.13 o                         
  -4  14   7        514.64        559.04        38.78 o                         
  -3  14   7       2210.37       2274.94        39.47 o                         
  -2  14   7       1054.04       1072.27        35.94 o                         
  -1  14   7       3351.87       3437.05        45.04 o                         
   0  14   7       1197.28       1180.47        34.30 o                         
   1  14   7       1620.84       1669.44        34.87 o                         
   2  14   7       1837.23       1890.77        33.65 o                         
   3  14   7        177.90        154.15        28.65 o                         
   4  14   7        357.58        347.15        31.41 o                         
   5  14   7         54.73         14.18        35.33 o                         
   6  14   7         75.72         79.74        34.36 o                         
   7  14   7        303.60        360.20        42.33 o                         
   8  14   7        156.22        176.54        42.63 o                         
  -8  15   7        183.29        179.25        39.00 o                         
  -7  15   7        596.54        582.87        40.16 o                         
  -6  15   7        186.03        188.42        34.93 o                         
  -5  15   7        199.25        135.74        33.85 o                         
  -4  15   7         76.10         85.04        37.64 o                         
  -3  15   7          4.53         43.11        34.79 o                         
  -2  15   7        351.89        320.17        31.41 o                         
  -1  15   7        413.17        440.43        33.45 o                         
   0  15   7       1187.52       1141.10        31.66 o                         
   1  15   7       1548.56       1536.64        32.43 o                         
   2  15   7        461.81        449.03        28.50 o                         
   3  15   7        968.02        985.28        29.68 o                         
   4  15   7         24.11         18.84        31.69 o                         
   5  15   7        172.31        137.78        42.89 o                         
   6  15   7         20.40        -10.04        50.46 o                         
   7  15   7         88.34         94.57        36.10 o                         
   8  15   7          6.48         19.05        57.86 o                         
  -7  16   7        249.00        246.70        32.70 o                         
  -6  16   7         46.53         23.62        34.20 o                         
  -5  16   7         20.26        -15.93        36.35 o                         
  -4  16   7          4.35        -22.18        36.49 o                         
  -3  16   7          3.61         32.64        42.80 o                         
  -2  16   7         84.01         62.25        33.75 o                         
  -1  16   7        266.29        232.85        30.96 o                         
   0  16   7        148.67        116.52        34.63 o                         
   1  16   7        147.30        170.13        30.53 o                         
   2  16   7         11.03        -35.38        35.38 o                         
   3  16   7         22.72        -21.62        39.80 o                         
   4  16   7        125.27        135.77        34.40 o                         
   5  16   7        265.68        271.51        39.17 o                         
   6  16   7         36.32         -1.88        41.75 o                         
   7  16   7        159.91        158.60        41.16 o                         
  -6  17   7         64.29         30.67        36.32 o                         
  -5  17   7          4.44         -8.71        38.47 o                         
  -4  17   7          0.93        -12.99        38.61 o                         
  -3  17   7        247.02        236.06        37.03 o                         
  -2  17   7        132.79        117.15        33.04 o                         
  -1  17   7        298.98        296.87        37.31 o                         
   0  17   7         42.63         55.47        37.04 o                         
   1  17   7        192.61        248.82        39.48 o                         
   2  17   7         38.57         45.99        36.90 o                         
   3  17   7        568.30        594.56        40.05 o                         
   4  17   7        352.92        350.24        34.97 o                         
   5  17   7         96.99         92.52        38.71 o                         
   6  17   7         98.09        119.46        51.68 o                         
  -5  18   7         11.06          2.62        38.85 o                         
  -4  18   7         81.60        141.57        41.25 o                         
  -3  18   7        204.44        214.42        45.69 o                         
  -2  18   7        522.94        541.05        40.09 o                         
  -1  18   7        623.85        612.99        40.26 o                         
   0  18   7        469.05        469.02        33.51 o                         
   1  18   7        759.18        721.81        35.57 o                         
   2  18   7        569.92        627.35        42.32 o                         
   3  18   7          7.41        -32.55        32.55 o                         
   4  18   7        147.27        129.59        36.24 o                         
   5  18   7         79.51         40.43        38.73 o                         
  -4  19   7        289.91        280.04        41.12 o                         
  -3  19   7        131.06        108.99        36.21 o                         
  -2  19   7        301.62        305.48        32.95 o                         
  -1  19   7         16.27         42.56        37.09 o                         
   0  19   7        204.38        235.76        36.06 o                         
   1  19   7          4.15         19.08        33.64 o                         
   2  19   7        212.86        200.19        38.58 o                         
   3  19   7         32.10          7.87        38.11 o                         
  -1  20   7          9.83          1.16        40.60 o                         
   0  20   7         77.23         68.58        38.42 o                         
   1  20   7          0.34          2.07        40.69 o                         
 -11   0   8        715.26        779.06        54.81 o                         
 -10   0   8        210.82        203.77        43.31 o                         
  -9   0   8       2018.15       2103.48        66.13 o                         
  -8   0   8          4.41         -6.49        47.06 o                         
  -7   0   8       3963.32       4201.93       119.50 o                         
  -6   0   8          0.12        -17.55        49.71 o                         
  -5   0   8       2251.10       2192.41        64.06 o                         
  -4   0   8         24.35          8.71        50.62 o                         
  -3   0   8       1930.04       1925.52        52.04 o                         
  -2   0   8         51.02         31.09        36.58 o                         
  -1   0   8        966.48        999.07        43.28 o                         
   0   0   8          1.35         32.66        44.46 o                         
   1   0   8       1415.79       1577.17        43.73 o                         
   2   0   8         20.22         15.20        44.42 o                         
   3   0   8        867.35        877.74        42.73 o                         
   4   0   8       1146.33       1092.58        50.20 o                         
   5   0   8         17.88        -17.79        45.34 o                         
   6   0   8       1072.24       1051.48        47.42 o                         
   7   0   8         54.03         78.53        54.96 o                         
   8   0   8        350.59        334.79        42.31 o                         
   9   0   8         31.35         41.78        42.75 o                         
  10   0   8         57.34         36.47        59.45 o                         
  11   0   8        574.75        599.41        68.54 o                         
 -11   1   8        159.99        163.24        36.61 o                         
 -10   1   8         79.25         68.13        39.29 o                         
  -9   1   8         62.16         84.40        33.80 o                         
  -8   1   8        845.79        898.47        35.29 o                         
  -7   1   8        256.06        239.10        39.85 o                         
  -6   1   8        883.00        909.02        34.98 o                         
  -5   1   8       1771.13       1873.78        56.55 o                         
  -4   1   8        174.98        161.34        35.74 o                         
  -3   1   8        226.65        188.06        33.87 o                         
  -2   1   8          6.07          8.59        27.89 o                         
  -1   1   8          4.15         25.42        27.96 o                         
   0   1   8         74.75         73.30        31.49 o                         
   1   1   8          3.72        -21.15        25.58 o                         
   2   1   8         20.81         56.07        27.90 o                         
   3   1   8        185.92        216.11        27.98 o                         
   4   1   8         75.83         78.90        27.21 o                         
   5   1   8        774.37        754.63        33.40 o                         
   6   1   8         22.09          2.80        29.43 o                         
   7   1   8        861.57        888.88        37.63 o                         
   8   1   8         66.18         43.95        28.13 o                         
   9   1   8        184.63        223.64        33.16 o                         
  10   1   8          8.10         20.17        33.95 o                         
  11   1   8         95.77        103.90        43.49 o                         
 -11   2   8         98.32        118.75        41.98 o                         
 -10   2   8        114.75         85.28        42.66 o                         
  -9   2   8          0.32         15.66        36.18 o                         
  -8   2   8         13.68         38.18        29.52 o                         
  -7   2   8         22.79         22.44        30.40 o                         
  -6   2   8         54.60         70.58        33.07 o                         
  -5   2   8       1860.12       1897.68        56.85 o                         
  -4   2   8         63.42         74.80        32.77 o                         
  -3   2   8       2085.12       2107.96        53.97 o                         
  -2   2   8        194.31        183.30        33.64 o                         
  -1   2   8        406.29        411.86        31.99 o                         
   0   2   8         17.60         26.68        33.51 o                         
   1   2   8        367.60        378.96        26.38 o                         
   2   2   8         12.50          9.22        26.57 o                         
   3   2   8       1331.97       1319.65        36.85 o                         
   4   2   8          1.36         21.25        32.60 o                         
   5   2   8        397.30        394.43        29.80 o                         
   6   2   8        371.11        379.96        30.09 o                         
   7   2   8         88.63         91.82        33.60 o                         
   8   2   8        139.73        141.39        29.34 o                         
   9   2   8         18.40         10.65        34.77 o                         
  10   2   8         18.87         31.55        38.36 o                         
  11   2   8        146.21        145.79        40.77 o                         
 -11   3   8        131.55        145.97        39.32 o                         
 -10   3   8         65.11         83.15        34.49 o                         
  -9   3   8        259.17        250.84        36.04 o                         
  -8   3   8         20.95         14.49        26.79 o                         
  -7   3   8        129.82        144.78        29.16 o                         
  -6   3   8        219.10        155.77        35.48 o                         
  -5   3   8       2557.44       2567.03        37.83 o                         
  -4   3   8        566.27        571.10        24.31 o                         
  -3   3   8       1324.96       1342.20        46.24 o                         
  -2   3   8         75.51         81.42        31.14 o                         
  -1   3   8         15.02         11.57        25.53 o                         
   0   3   8         33.60         27.73        27.82 o                         
   1   3   8         92.52        117.15        29.64 o                         
   2   3   8         64.34        104.84        26.56 o                         
   3   3   8       3336.16       3248.18        33.47 o                         
   4   3   8         17.74         15.56        34.75 o                         
   5   3   8       4531.09       4211.99        38.68 o                         
   6   3   8        536.55        543.99        33.54 o                         
   7   3   8       1326.36       1357.67        40.85 o                         
   8   3   8        832.25        862.04        36.86 o                         
   9   3   8        361.86        411.96        40.27 o                         
  10   3   8        174.47        199.34        34.45 o                         
 -11   4   8        173.43        208.37        39.93 o                         
 -10   4   8         79.95         88.79        36.64 o                         
  -9   4   8        320.98        338.61        35.78 o                         
  -8   4   8         81.43        113.49        37.73 o                         
  -7   4   8       1070.05       1114.85        32.40 o                         
  -6   4   8        519.01        560.70        33.66 o                         
  -5   4   8        487.25        472.96        28.86 o                         
  -4   4   8        442.14        382.92        23.89 o                         
  -3   4   8        621.86        612.49        28.53 o                         
  -2   4   8        167.64        194.14        24.64 o                         
  -1   4   8        853.21        777.98        26.60 o                         
   0   4   8        251.76        283.29        25.69 o                         
   1   4   8       1215.13       1216.89        27.66 o                         
   2   4   8        526.55        554.14        26.40 o                         
   3   4   8          6.82          0.46        30.61 o                         
   4   4   8       1684.12       1663.55        37.22 o                         
   5   4   8        467.50        449.19        36.29 o                         
   6   4   8        948.78        977.48        38.36 o                         
   7   4   8          0.80         17.83        31.26 o                         
   8   4   8        136.42        162.53        34.81 o                         
   9   4   8         85.41         91.74        39.37 o                         
  10   4   8         81.26        116.39        41.81 o                         
 -11   5   8          5.23          4.76        40.99 o                         
 -10   5   8         13.77          4.87        41.91 o                         
  -9   5   8         15.93         14.93        34.57 o                         
  -8   5   8         93.29         89.77        29.41 o                         
  -7   5   8          1.29         -0.37        33.58 o                         
  -6   5   8        565.74        577.43        27.27 o                         
  -5   5   8         26.50         18.50        30.03 o                         
  -4   5   8        531.96        582.22        34.91 o                         
  -3   5   8        199.24        194.58        27.79 o                         
  -2   5   8         54.70         57.93        29.15 o                         
  -1   5   8         52.35         57.44        25.42 o                         
   0   5   8          2.34         -8.27        30.98 o                         
   1   5   8         39.60         36.85        24.42 o                         
   2   5   8        806.62        835.95        27.66 o                         
   3   5   8         84.52         65.41        23.08 o                         
   4   5   8         95.80         79.08        35.66 o                         
   5   5   8        536.29        515.27        33.60 o                         
   6   5   8         57.51         61.25        33.74 o                         
   7   5   8        348.00        345.67        30.58 o                         
   8   5   8         18.41         31.27        30.81 o                         
   9   5   8        128.30        115.53        36.76 o                         
  10   5   8         57.51         85.48        36.16 o                         
 -11   6   8         54.57         17.76        81.87 o                         
 -10   6   8         57.68         82.99        32.51 o                         
  -9   6   8        529.52        554.12        34.37 o                         
  -8   6   8        463.25        454.72        30.18 o                         
  -7   6   8       1454.36       1405.69        30.10 o                         
  -6   6   8         17.18         51.21        36.23 o                         
  -5   6   8       1615.26       1606.50        55.30 o                         
  -4   6   8         17.96         -2.38        30.27 o                         
  -3   6   8        763.45        745.93        32.28 o                         
  -2   6   8       1456.75       1382.42        28.38 o                         
  -1   6   8       2268.87       2291.25        31.82 o                         
   0   6   8       3480.14       3421.14        64.29 o                         
   1   6   8        887.92        894.57        25.21 o                         
   2   6   8        911.74        960.89        26.80 o                         
   3   6   8         19.86         19.33        30.56 o                         
   4   6   8         35.61         39.59        32.99 o                         
   5   6   8         22.33         -4.47        30.93 o                         
   6   6   8        107.54        134.21        35.84 o                         
   7   6   8         14.51          1.86        29.22 o                         
   8   6   8       1182.53       1260.76        39.99 o                         
   9   6   8         60.13         74.68        34.36 o                         
  10   6   8        720.92        678.96        40.34 o                         
 -10   7   8        729.19        715.77        34.26 o                         
  -9   7   8         68.77         83.27        31.34 o                         
  -8   7   8       1372.69       1404.57        43.23 o                         
  -7   7   8        132.86        137.54        33.12 o                         
  -6   7   8       1166.71       1177.95        32.38 o                         
  -5   7   8         13.52          6.53        34.60 o                         
  -4   7   8        402.55        410.28        33.56 o                         
  -3   7   8         94.89         74.69        27.19 o                         
  -2   7   8        618.90        662.42        29.08 o                         
  -1   7   8       1001.70       1004.17        27.16 o                         
   0   7   8       1367.23       1372.27        36.99 o                         
   1   7   8       1175.85       1194.68        29.39 o                         
   2   7   8        395.46        444.43        31.23 o                         
   3   7   8        504.63        527.62        29.56 o                         
   4   7   8        220.34        239.84        28.70 o                         
   5   7   8       1110.56       1060.67        32.50 o                         
   6   7   8         19.68         23.26        33.32 o                         
   7   7   8       1430.20       1438.09        32.59 o                         
   8   7   8         86.86         84.73        37.05 o                         
   9   7   8        592.83        619.09        32.24 o                         
  10   7   8        209.09        191.90        44.29 o                         
 -10   8   8         12.93         14.65        34.08 o                         
  -9   8   8          0.11         19.34        30.76 o                         
  -8   8   8          2.83          8.57        34.96 o                         
  -7   8   8        147.94        133.42        28.02 o                         
  -6   8   8        132.85        124.21        30.09 o                         
  -5   8   8        185.60        176.89        30.71 o                         
  -4   8   8        115.46        108.55        31.07 o                         
  -3   8   8         31.07         18.11        26.64 o                         
  -2   8   8         20.20          9.83        33.24 o                         
  -1   8   8         75.71         97.02        32.11 o                         
   0   8   8          9.85         21.65        29.05 o                         
   1   8   8          2.81          3.70        35.70 o                         
   2   8   8         12.17         20.85        35.24 o                         
   3   8   8          2.86         48.49        31.18 o                         
   4   8   8         22.17         30.42        30.58 o                         
   5   8   8          9.98         10.83        33.63 o                         
   6   8   8          0.03         -3.73        29.36 o                         
   7   8   8          7.35         30.00        26.45 o                         
   8   8   8        118.35        117.07        33.03 o                         
   9   8   8        242.90        246.23        34.90 o                         
  10   8   8        129.91        129.49        51.73 o                         
 -10   9   8        434.50        412.99        39.86 o                         
  -9   9   8         18.92          9.03        36.15 o                         
  -8   9   8        499.56        496.84        33.83 o                         
  -7   9   8        364.02        363.12        28.26 o                         
  -6   9   8       1152.98       1122.73        32.98 o                         
  -5   9   8        628.42        600.63        37.25 o                         
  -4   9   8       1336.82       1374.40        31.54 o                         
  -3   9   8       1869.79       1774.18        32.58 o                         
  -2   9   8        504.25        557.33        35.94 o                         
  -1   9   8        421.95        490.29        33.88 o                         
   0   9   8        570.25        594.73        31.16 o                         
   1   9   8        254.42        224.24        41.01 o                         
   2   9   8         77.08         66.91        32.89 o                         
   3   9   8        836.59        834.88        31.23 o                         
   4   9   8        497.42        445.31        32.89 o                         
   5   9   8       1371.13       1279.17        32.67 o                         
   6   9   8        113.47        103.79        32.69 o                         
   7   9   8        626.55        632.35        32.92 o                         
   8   9   8         63.40         63.82        36.39 o                         
   9   9   8        402.31        400.27        37.19 o                         
  -9  10   8        223.96        240.95        34.60 o                         
  -8  10   8         21.62        -14.84        29.69 o                         
  -7  10   8        142.12        172.71        34.89 o                         
  -6  10   8         59.78         69.62        32.55 o                         
  -5  10   8        278.32        266.98        27.59 o                         
  -4  10   8         90.56         63.92        33.85 o                         
  -3  10   8        299.06        276.10        29.90 o                         
  -2  10   8        545.72        556.38        30.42 o                         
  -1  10   8         10.50          9.77        31.01 o                         
   0  10   8        809.64        879.40        32.36 o                         
   1  10   8        648.42        646.20        31.96 o                         
   2  10   8       1512.86       1504.10        35.11 o                         
   3  10   8         43.31         -1.83        34.02 o                         
   4  10   8        733.03        733.37        30.07 o                         
   5  10   8         65.55         55.81        28.06 o                         
   6  10   8        386.63        392.56        28.61 o                         
   7  10   8         39.47         21.29        32.97 o                         
   8  10   8       1106.45       1138.97        41.27 o                         
   9  10   8         24.19          6.25        40.98 o                         
  -9  11   8          8.30          0.48        40.01 o                         
  -8  11   8         87.36         93.13        29.71 o                         
  -7  11   8        123.27         92.13        31.46 o                         
  -6  11   8          4.90         47.97        28.75 o                         
  -5  11   8        413.69        432.23        33.35 o                         
  -4  11   8          2.69        -28.69        29.72 o                         
  -3  11   8          1.65        -21.94        35.82 o                         
  -2  11   8         68.76         38.34        36.27 o                         
  -1  11   8         27.20         14.20        29.02 o                         
   0  11   8          4.83         25.33        31.67 o                         
   1  11   8         88.04         45.30        33.87 o                         
   2  11   8          0.28         12.26        31.75 o                         
   3  11   8          0.05         -4.37        35.47 o                         
   4  11   8        400.96        426.85        31.72 o                         
   5  11   8         70.04         50.59        32.53 o                         
   6  11   8         80.33         82.83        39.53 o                         
   7  11   8          9.83        -13.73        32.78 o                         
   8  11   8          7.87         11.06        29.54 o                         
  -8  12   8         59.26         61.82        29.77 o                         
  -7  12   8         17.72         -3.50        32.59 o                         
  -6  12   8          5.06         36.99        31.08 o                         
  -5  12   8          1.83         28.17        30.88 o                         
  -4  12   8          8.53         12.00        32.50 o                         
  -3  12   8        480.14        495.06        27.99 o                         
  -2  12   8         95.62        101.87        28.48 o                         
  -1  12   8        513.22        491.14        32.49 o                         
   0  12   8        440.47        470.50        31.10 o                         
   1  12   8          7.12         -9.43        29.78 o                         
   2  12   8        422.63        447.99        31.70 o                         
   3  12   8        249.47        274.51        28.42 o                         
   4  12   8        273.49        256.32        32.59 o                         
   5  12   8        482.73        496.94        35.87 o                         
   6  12   8        641.55        645.66        38.25 o                         
   7  12   8        231.28        230.55        34.48 o                         
   8  12   8        686.49        727.30        41.72 o                         
  -8  13   8        509.95        577.17        44.74 o                         
  -7  13   8        141.01        143.53        29.73 o                         
  -6  13   8        545.98        491.82        35.57 o                         
  -5  13   8         30.96        -14.91        39.67 o                         
  -4  13   8        609.82        606.44        29.51 o                         
  -3  13   8        305.16        274.98        29.45 o                         
  -2  13   8       1490.16       1415.31        32.49 o                         
  -1  13   8        797.78        818.69        36.18 o                         
   0  13   8       1672.61       1563.06        33.44 o                         
   1  13   8       1099.57       1164.94        33.18 o                         
   2  13   8        559.05        582.59        31.90 o                         
   3  13   8        163.37        145.31        28.94 o                         
   4  13   8        755.65        757.84        34.77 o                         
   5  13   8         12.14         43.18        31.10 o                         
   6  13   8        519.21        545.90        37.43 o                         
   7  13   8        271.95        255.51        42.37 o                         
  -7  14   8          3.11        -14.55        33.81 o                         
  -6  14   8         58.36         58.94        34.42 o                         
  -5  14   8          0.65         -6.60        34.15 o                         
  -4  14   8        283.81        333.29        37.16 o                         
  -3  14   8          5.21        -21.58        35.16 o                         
  -2  14   8        123.23        186.66        32.87 o                         
  -1  14   8        622.98        585.52        28.60 o                         
   0  14   8         39.67         -1.13        34.58 o                         
   1  14   8        232.24        274.45        37.51 o                         
   2  14   8        196.94        137.81        39.09 o                         
   3  14   8          7.50         14.94        34.76 o                         
   4  14   8          3.83         58.60        32.46 o                         
   5  14   8         94.36        105.64        32.79 o                         
   6  14   8          0.36        -24.33        36.05 o                         
   7  14   8         35.77         23.44        38.61 o                         
  -7  15   8          7.06        -22.93        81.45 o                         
  -6  15   8        536.26        528.47        35.26 o                         
  -5  15   8        299.11        337.51        39.21 o                         
  -4  15   8        864.12        835.08        36.02 o                         
  -3  15   8        109.77        104.65        34.68 o                         
  -2  15   8        390.83        460.09        33.48 o                         
  -1  15   8        382.60        372.65        37.18 o                         
   0  15   8          4.76         -7.17        32.93 o                         
   1  15   8         31.62         51.12        37.01 o                         
   2  15   8        323.91        353.30        37.61 o                         
   3  15   8        183.29        238.37        34.56 o                         
   4  15   8        160.75        140.64        29.88 o                         
   5  15   8         57.00         62.52        36.03 o                         
   6  15   8        117.46        114.85        40.61 o                         
  -6  16   8         28.68         31.85        47.09 o                         
  -5  16   8        131.66        135.87        34.05 o                         
  -4  16   8          5.43          8.80        41.84 o                         
  -3  16   8       1062.22       1099.45        40.94 o                         
  -2  16   8         29.84         13.78        31.17 o                         
  -1  16   8       1039.41       1016.27        43.79 o                         
   0  16   8          0.90        -29.77        29.77 o                         
   1  16   8        381.57        382.34        33.17 o                         
   2  16   8        201.86        230.91        36.81 o                         
   3  16   8          4.73         20.51        36.07 o                         
   4  16   8        311.59        336.29        30.07 o                         
   5  16   8         12.57         52.95        40.16 o                         
  -4  17   8          1.06         11.73        42.21 o                         
  -3  17   8        313.50        357.92        45.78 o                         
  -2  17   8         32.45         -1.90        38.86 o                         
  -1  17   8        584.90        612.74        39.55 o                         
   0  17   8         21.90         29.57        32.16 o                         
   1  17   8        424.86        423.84        35.36 o                         
   2  17   8         26.46        -20.71        38.43 o                         
   3  17   8        359.29        288.71        34.59 o                         
   4  17   8          0.14          3.67        38.29 o                         
  -3  18   8          3.70        129.37        79.89 o                         
  -2  18   8        182.53        157.51        38.43 o                         
  -1  18   8         46.69         96.02        36.89 o                         
   0  18   8        628.58        629.15        55.33 o                         
   1  18   8         40.70         39.22        38.56 o                         
   2  18   8         42.84         11.47        40.57 o                         
 -10   1   9        941.70        959.19        38.71 o                         
  -9   1   9        153.40        138.38        39.32 o                         
  -8   1   9       1028.73       1002.59        37.29 o                         
  -7   1   9          1.63          6.77        34.75 o                         
  -6   1   9       3291.20       3321.71        55.34 o                         
  -5   1   9        112.69        112.51        29.47 o                         
  -4   1   9       4719.32       4584.64        79.79 o                         
  -3   1   9          5.24         -7.60        35.47 o                         
  -2   1   9       3422.38       3481.74        72.95 o                         
  -1   1   9         18.07         44.45        33.79 o                         
   0   1   9       3130.55       3409.14        56.28 o                         
   1   1   9         57.66         53.33        33.63 o                         
   2   1   9       3668.60       3833.53        39.12 o                         
   3   1   9        322.65        364.62        35.15 o                         
   4   1   9       2783.61       2673.66        38.35 o                         
   5   1   9        329.44        342.02        30.46 o                         
   6   1   9        713.50        688.90        31.09 o                         
   7   1   9         29.61         30.61        38.72 o                         
   8   1   9        223.93        211.29        35.18 o                         
   9   1   9        107.31        107.29        36.37 o                         
 -10   2   9        260.96        243.19        39.28 o                         
  -9   2   9        878.22        847.30        36.59 o                         
  -8   2   9        177.14        201.95        37.38 o                         
  -7   2   9        523.33        494.80        29.15 o                         
  -6   2   9         82.10         74.86        38.70 o                         
  -5   2   9        399.16        413.01        39.85 o                         
  -4   2   9        360.30        348.78        32.15 o                         
  -3   2   9        120.64        113.66        33.14 o                         
  -2   2   9         52.59         30.84        33.69 o                         
  -1   2   9        547.90        521.84        32.74 o                         
   0   2   9        263.53        251.54        34.09 o                         
   1   2   9        502.94        503.69        34.30 o                         
   2   2   9        761.48        715.85        34.67 o                         
   3   2   9        444.62        397.74        32.01 o                         
   4   2   9       2748.40       2728.84        37.52 o                         
   5   2   9         99.22         98.41        33.57 o                         
   6   2   9        873.30        886.02        34.69 o                         
   7   2   9         25.68         16.30        37.43 o                         
   8   2   9        725.98        726.99        32.92 o                         
   9   2   9          2.93         11.30        32.23 o                         
 -10   3   9         34.18         11.23        40.55 o                         
  -9   3   9        207.30        202.04        36.94 o                         
  -8   3   9         77.30         59.12        37.02 o                         
  -7   3   9          9.27        -20.91        34.58 o                         
  -6   3   9        550.72        506.92        31.01 o                         
  -5   3   9         70.59         87.71        30.32 o                         
  -4   3   9         11.47         -0.25        32.36 o                         
  -3   3   9         35.46         30.25        34.71 o                         
  -2   3   9        105.01        138.50        31.44 o                         
  -1   3   9        638.98        652.00        32.98 o                         
   0   3   9         25.89         14.97        33.54 o                         
   1   3   9        316.16        363.35        30.48 o                         
   2   3   9          3.02         58.11        30.84 o                         
   3   3   9        219.73        197.63        30.05 o                         
   4   3   9        154.08        159.93        33.99 o                         
   5   3   9        571.42        560.56        28.59 o                         
   6   3   9          0.86          0.15        26.48 o                         
   7   3   9         56.42         59.70        35.42 o                         
   8   3   9         33.83         15.81        36.45 o                         
   9   3   9         13.24         23.97        36.08 o                         
 -10   4   9          1.91          1.41        43.75 o                         
  -9   4   9         59.82         30.00        36.45 o                         
  -8   4   9         29.05         52.29        34.55 o                         
  -7   4   9          4.05         -0.19        28.65 o                         
  -6   4   9          2.52          7.79        35.07 o                         
  -5   4   9         47.13         38.07        29.92 o                         
  -4   4   9          8.63         26.47        28.99 o                         
  -3   4   9        277.32        275.23        28.80 o                         
  -2   4   9        175.68        231.50        28.66 o                         
  -1   4   9       1352.73       1239.59        40.21 o                         
   0   4   9        354.47        411.58        27.17 o                         
   1   4   9       1242.97       1164.55        36.99 o                         
   2   4   9        986.12       1043.92        44.33 o                         
   3   4   9          4.42         -5.68        36.84 o                         
   4   4   9        321.74        316.80        28.23 o                         
   5   4   9        591.56        586.26        39.15 o                         
   6   4   9        444.97        493.59        33.22 o                         
   7   4   9        400.08        372.22        35.95 o                         
   8   4   9        591.58        578.11        35.52 o                         
   9   4   9          3.81         14.29        34.07 o                         
 -10   5   9         58.40         42.57        63.86 o                         
  -9   5   9          0.34        -22.47        36.28 o                         
  -8   5   9        464.85        474.37        35.58 o                         
  -7   5   9        211.81        216.36        37.58 o                         
  -6   5   9        892.37        915.59        28.54 o                         
  -5   5   9        488.45        489.33        30.49 o                         
  -4   5   9        501.81        458.35        28.44 o                         
  -3   5   9        476.41        467.11        33.34 o                         
  -2   5   9       1069.78       1051.06        30.00 o                         
  -1   5   9        576.28        632.12        32.16 o                         
   0   5   9       2741.87       2978.89        35.94 o                         
   1   5   9        924.85        964.57        36.35 o                         
   2   5   9       1302.42       1350.47        34.82 o                         
   3   5   9       1044.05        978.98        36.21 o                         
   4   5   9        175.03        168.88        31.54 o                         
   5   5   9        842.47        859.14        39.48 o                         
   6   5   9         45.05         17.84        32.61 o                         
   7   5   9        695.77        713.76        35.99 o                         
   8   5   9         12.93        -14.37        36.34 o                         
   9   5   9        814.43        811.82        42.13 o                         
  -9   6   9        535.06        528.37        29.78 o                         
  -8   6   9         18.65         26.91        32.49 o                         
  -7   6   9        434.05        475.54        32.68 o                         
  -6   6   9          8.77          9.07        24.52 o                         
  -5   6   9       1153.77       1066.42        29.14 o                         
  -4   6   9         40.50         31.41        28.56 o                         
  -3   6   9       1199.38       1216.26        32.50 o                         
  -2   6   9        247.60        211.04        32.62 o                         
  -1   6   9       1525.44       1512.00        39.93 o                         
   0   6   9         85.96         72.43        34.57 o                         
   1   6   9        724.42        764.71        29.58 o                         
   2   6   9         32.77         46.14        29.01 o                         
   3   6   9        508.61        492.98        28.56 o                         
   4   6   9        140.32        116.30        30.09 o                         
   5   6   9        281.25        270.41        27.16 o                         
   6   6   9          0.56          2.81        29.81 o                         
   7   6   9         10.44         -1.39        36.84 o                         
   8   6   9         36.98         65.78        33.86 o                         
   9   6   9         34.75         36.38        41.09 o                         
  -9   7   9        580.79        519.87        31.02 o                         
  -8   7   9        512.49        527.97        30.77 o                         
  -7   7   9         12.35         17.34        30.08 o                         
  -6   7   9        281.14        315.72        27.79 o                         
  -5   7   9         63.22         51.80        29.30 o                         
  -4   7   9         93.61        143.78        24.83 o                         
  -3   7   9        273.14        250.49        36.24 o                         
  -2   7   9         87.57         76.56        31.95 o                         
  -1   7   9          8.03         26.67        28.93 o                         
   0   7   9        108.90        119.92        30.51 o                         
   1   7   9         22.56         24.73        28.92 o                         
   2   7   9         28.61         51.83        30.09 o                         
   3   7   9         60.64         71.87        28.47 o                         
   4   7   9          0.18         21.10        30.78 o                         
   5   7   9          1.99          4.05        24.47 o                         
   6   7   9         54.42         44.69        31.59 o                         
   7   7   9        145.83        170.17        34.61 o                         
   8   7   9         52.91         55.18        34.04 o                         
   9   7   9        260.94        241.37        48.60 o                         
  -9   8   9        915.96        917.06        38.76 o                         
  -8   8   9          0.43        -12.54        30.85 o                         
  -7   8   9        873.78        860.80        31.58 o                         
  -6   8   9         28.64         18.33        33.16 o                         
  -5   8   9        413.21        457.15        30.98 o                         
  -4   8   9          0.27         22.48        26.76 o                         
  -3   8   9       1401.36       1433.40        34.88 o                         
  -2   8   9        481.13        459.86        29.48 o                         
  -1   8   9       2192.49       2225.90        31.39 o                         
   0   8   9        269.12        288.63        29.05 o                         
   1   8   9       1724.68       1766.04        36.57 o                         
   2   8   9        275.23        233.65        30.23 o                         
   3   8   9        174.92        148.45        33.73 o                         
   4   8   9          6.71         24.80        26.54 o                         
   5   8   9         14.29         81.09        26.08 o                         
   6   8   9        306.00        313.18        29.42 o                         
   7   8   9         96.24        106.05        31.34 o                         
   8   8   9        130.56        134.43        38.87 o                         
  -8   9   9          1.60        -18.19        32.25 o                         
  -7   9   9          6.19         15.08        29.84 o                         
  -6   9   9        101.90        100.78        31.60 o                         
  -5   9   9          0.09        -21.60        31.36 o                         
  -4   9   9          4.93         13.31        25.25 o                         
  -3   9   9        422.06        411.84        30.16 o                         
  -2   9   9          0.34         -6.25        31.29 o                         
  -1   9   9        847.06        860.23        28.78 o                         
   0   9   9        275.48        281.39        25.56 o                         
   1   9   9        865.66        906.74        32.70 o                         
   2   9   9        159.18        187.44        29.45 o                         
   3   9   9        335.36        343.08        27.22 o                         
   4   9   9         23.57          6.64        30.35 o                         
   5   9   9        308.38        326.99        33.61 o                         
   6   9   9          0.10         -6.62        39.01 o                         
   7   9   9       1097.84       1086.95        41.04 o                         
   8   9   9         12.42          7.81        43.78 o                         
  -8  10   9          2.89        -11.55        34.31 o                         
  -7  10   9         46.04         20.06        34.17 o                         
  -6  10   9         17.45        -14.38        29.79 o                         
  -5  10   9          0.34         -2.35        30.12 o                         
  -4  10   9        124.83         78.60        27.82 o                         
  -3  10   9         15.75          7.48        25.35 o                         
  -2  10   9        244.06        220.68        26.97 o                         
  -1  10   9         86.07         89.06        29.44 o                         
   0  10   9         42.44         56.28        29.40 o                         
   1  10   9         93.86        128.97        29.37 o                         
   2  10   9          3.19        -18.39        29.23 o                         
   3  10   9          1.20         -4.80        27.52 o                         
   4  10   9          5.38         33.36        37.00 o                         
   5  10   9          9.23          3.76        29.89 o                         
   6  10   9        151.06        129.20        31.15 o                         
   7  10   9          5.30        -13.97        30.94 o                         
  -8  11   9          9.97         29.65        62.66 o                         
  -7  11   9          0.01        -28.80        29.42 o                         
  -6  11   9          9.00          3.13        35.77 o                         
  -5  11   9         17.88         -1.76        34.30 o                         
  -4  11   9        268.39        296.64        31.89 o                         
  -3  11   9        642.97        618.34        31.31 o                         
  -2  11   9         86.55         74.44        30.57 o                         
  -1  11   9        987.21       1001.91        32.94 o                         
   0  11   9        304.58        331.08        29.32 o                         
   1  11   9       1160.74       1154.65        34.70 o                         
   2  11   9        100.20        103.48        30.40 o                         
   3  11   9        538.67        537.15        38.38 o                         
   4  11   9          4.61         -0.07        30.01 o                         
   5  11   9        585.63        584.06        37.46 o                         
   6  11   9         52.72         59.15        32.31 o                         
   7  11   9       1832.81       1827.11        42.26 o                         
  -7  12   9        345.71        348.30        37.14 o                         
  -6  12   9         22.62         62.63        33.84 o                         
  -5  12   9        280.05        271.94        27.82 o                         
  -4  12   9         60.01         40.71        36.57 o                         
  -3  12   9        756.97        733.37        40.48 o                         
  -2  12   9          0.18          4.63        37.02 o                         
  -1  12   9        263.66        249.50        30.99 o                         
   0  12   9         11.74        -12.46        36.15 o                         
   1  12   9        310.69        318.76        33.74 o                         
   2  12   9        204.53        168.59        37.11 o                         
   3  12   9        344.57        359.08        33.43 o                         
   4  12   9         23.77         50.90        36.16 o                         
   5  12   9        368.97        370.58        42.97 o                         
   6  12   9         95.08         87.80        32.47 o                         
  -6  13   9          7.31         -1.80        41.12 o                         
  -5  13   9        104.22         85.89        30.77 o                         
  -4  13   9         30.05         20.97        34.38 o                         
  -3  13   9         43.06         39.24        31.15 o                         
  -2  13   9         64.61         87.05        32.87 o                         
  -1  13   9        267.50        270.82        39.72 o                         
   0  13   9        119.17         71.39        31.73 o                         
   1  13   9         25.43         31.16        29.96 o                         
   2  13   9         24.46         20.60        34.48 o                         
   3  13   9         45.26         81.24        31.05 o                         
   4  13   9         56.01         83.21        36.25 o                         
   5  13   9        373.14        353.58        34.77 o                         
   6  13   9         84.07         44.47        41.05 o                         
  -5  14   9       1974.08       1989.31        42.53 o                         
  -4  14   9          9.67         14.28        30.82 o                         
  -3  14   9       2330.78       2297.27        59.68 o                         
  -2  14   9        116.49        178.32        31.01 o                         
  -1  14   9       1087.25       1099.59        40.54 o                         
   0  14   9        118.86         78.22        29.64 o                         
   1  14   9        606.04        644.73        34.90 o                         
   2  14   9         71.21         56.69        34.35 o                         
   3  14   9       1018.53       1030.66        40.41 o                         
   4  14   9         70.65         34.40        31.03 o                         
   5  14   9        761.25        740.30        42.41 o                         
  -4  15   9        231.46        230.52        35.11 o                         
  -3  15   9        131.61        120.59        32.15 o                         
  -2  15   9        280.71        284.62        34.34 o                         
  -1  15   9        221.96        293.71        36.21 o                         
   0  15   9        155.00        166.32        32.23 o                         
   1  15   9        213.50        216.39        38.59 o                         
   2  15   9         48.55         74.73        35.72 o                         
   3  15   9        229.44        221.36        37.64 o                         
   4  15   9          0.67        -10.36        38.64 o                         
  -3  16   9        645.86        636.79        42.23 o                         
  -2  16   9          6.12         26.83        40.57 o                         
  -1  16   9        980.86        948.87        37.10 o                         
   0  16   9         14.52        -19.93        35.51 o                         
   1  16   9        246.71        276.14        42.02 o                         
   2  16   9          1.68          0.91        40.59 o                         
  -9   0  10       1900.69       1920.58       113.07 o                         
  -8   0  10        189.12        176.82        42.25 o                         
  -7   0  10       1268.14       1400.54        62.43 o                         
  -6   0  10        438.12        434.52        62.19 o                         
  -5   0  10       2371.32       2445.49        80.58 o                         
  -4   0  10        459.93        478.53        42.72 o                         
  -3   0  10       2224.76       2223.76        81.06 o                         
  -2   0  10         15.34         14.60        47.23 o                         
  -1   0  10       2616.34       2523.94       100.38 o                         
   0   0  10       1252.75       1267.86        42.28 o                         
   1   0  10       1145.86       1165.35        56.83 o                         
   2   0  10        239.70        287.26        54.42 o                         
   3   0  10       1593.74       1548.27        57.52 o                         
   4   0  10        500.84        489.07        38.92 o                         
   5   0  10       1980.96       2093.54        65.56 o                         
   6   0  10        334.35        324.61        60.79 o                         
   7   0  10        795.34        736.89        58.12 o                         
   8   0  10         98.08        119.34        52.15 o                         
  -9   1  10          1.38         -5.60        52.13 o                         
  -8   1  10         57.12         41.34        36.21 o                         
  -7   1  10         19.99         -3.31        34.48 o                         
  -6   1  10          1.30         26.37        31.26 o                         
  -5   1  10         25.60         13.05        30.40 o                         
  -4   1  10         65.32         73.46        32.64 o                         
  -3   1  10        199.55        215.17        29.98 o                         
  -2   1  10          8.64          8.11        29.56 o                         
  -1   1  10        801.88        816.74        29.83 o                         
   0   1  10        204.95        225.71        35.99 o                         
   1   1  10       1028.97       1017.68        29.10 o                         
   2   1  10          4.12          5.90        26.84 o                         
   3   1  10        382.54        335.81        27.52 o                         
   4   1  10        190.19        215.90        37.50 o                         
   5   1  10        278.53        316.23        32.38 o                         
   6   1  10        305.32        288.14        31.95 o                         
   7   1  10        232.47        268.03        31.36 o                         
   8   1  10        194.71        199.19        42.74 o                         
  -8   2  10          1.57          0.09        33.97 o                         
  -7   2  10        201.46        209.63        31.28 o                         
  -6   2  10         18.11         26.42        32.82 o                         
  -5   2  10        470.57        469.49        30.21 o                         
  -4   2  10         74.89         75.12        34.93 o                         
  -3   2  10       1403.02       1391.87        42.80 o                         
  -2   2  10        204.63        197.98        28.39 o                         
  -1   2  10        831.68        828.53        33.07 o                         
   0   2  10         47.21         36.54        28.25 o                         
   1   2  10        919.54        909.68        33.11 o                         
   2   2  10          4.87        -16.63        31.16 o                         
   3   2  10       1040.59       1016.65        31.74 o                         
   4   2  10          3.40         12.79        28.54 o                         
   5   2  10        309.02        341.97        35.55 o                         
   6   2  10         10.67         51.31        36.43 o                         
   7   2  10         24.01         43.85        38.47 o                         
   8   2  10          3.45        -35.25        35.25 o                         
  -8   3  10          7.64         12.65        34.01 o                         
  -7   3  10         48.27         68.76        35.89 o                         
  -6   3  10          5.00         -6.02        42.31 o                         
  -5   3  10         82.16        108.13        36.49 o                         
  -4   3  10         37.33         63.17        26.32 o                         
  -3   3  10        283.02        294.43        31.50 o                         
  -2   3  10        123.40        120.62        33.40 o                         
  -1   3  10        405.38        360.85        33.88 o                         
   0   3  10        309.75        266.44        30.28 o                         
   1   3  10       1120.94       1059.56        35.05 o                         
   2   3  10        178.74        204.99        32.99 o                         
   3   3  10       1575.04       1516.64        35.78 o                         
   4   3  10         77.96         93.86        28.71 o                         
   5   3  10        906.70        998.50        36.89 o                         
   6   3  10          3.05          2.17        34.16 o                         
   7   3  10        535.78        510.15        37.18 o                         
   8   3  10          0.67         26.03        38.41 o                         
  -8   4  10         50.59         58.64        35.97 o                         
  -7   4  10         22.08         19.92        32.42 o                         
  -6   4  10        137.32        153.08        36.74 o                         
  -5   4  10        367.58        388.98        35.68 o                         
  -4   4  10          0.45         44.14        30.11 o                         
  -3   4  10         24.51         42.91        29.00 o                         
  -2   4  10          2.23         32.65        29.28 o                         
  -1   4  10         69.77         46.33        32.85 o                         
   0   4  10          0.90          4.70        33.01 o                         
   1   4  10         58.58         66.44        35.24 o                         
   2   4  10        110.78         95.84        35.16 o                         
   3   4  10         99.58         62.71        34.90 o                         
   4   4  10        100.24        144.77        30.49 o                         
   5   4  10         56.59         49.28        36.73 o                         
   6   4  10          5.36        -16.07        32.39 o                         
   7   4  10          1.92          0.01        33.93 o                         
   8   4  10          6.68         23.84        38.44 o                         
  -8   5  10          0.22        -22.23        36.35 o                         
  -7   5  10         39.50         37.15        34.14 o                         
  -6   5  10         80.09         55.61        34.59 o                         
  -5   5  10        184.38        194.25        44.49 o                         
  -4   5  10        289.81        278.92        25.05 o                         
  -3   5  10          0.56         -0.76        30.57 o                         
  -2   5  10        107.47        114.61        30.81 o                         
  -1   5  10        119.32         96.36        28.09 o                         
   0   5  10        160.94        143.03        28.19 o                         
   1   5  10        275.94        279.50        32.87 o                         
   2   5  10         70.06         97.69        30.57 o                         
   3   5  10         88.26         94.90        32.44 o                         
   4   5  10        921.32        986.63        36.84 o                         
   5   5  10         21.39         18.90        34.57 o                         
   6   5  10        327.35        292.14        30.50 o                         
   7   5  10        337.72        333.71        31.46 o                         
  -8   6  10        108.56         98.27        38.89 o                         
  -7   6  10        844.85        838.28        35.66 o                         
  -6   6  10          5.06        -32.50        32.50 o                         
  -5   6  10          4.19          4.42        32.65 o                         
  -4   6  10          4.10          7.54        31.67 o                         
  -3   6  10        167.27        206.74        26.39 o                         
  -2   6  10         25.67         11.38        26.51 o                         
  -1   6  10       1311.52       1239.89        31.47 o                         
   0   6  10         34.61         40.07        30.42 o                         
   1   6  10       1408.42       1358.70        34.84 o                         
   2   6  10         18.76         40.93        30.37 o                         
   3   6  10         44.01         96.06        37.59 o                         
   4   6  10         82.28         78.21        36.60 o                         
   5   6  10          8.16         -5.96        38.89 o                         
   6   6  10         62.54         69.22        34.16 o                         
   7   6  10        308.66        332.80        34.90 o                         
  -8   7  10        607.85        599.31        85.16 o                         
  -7   7  10          2.92          0.45        30.88 o                         
  -6   7  10        401.08        438.89        34.83 o                         
  -5   7  10         47.01         35.44        34.23 o                         
  -4   7  10        396.19        411.71        30.87 o                         
  -3   7  10          0.11        -33.79        33.79 o                         
  -2   7  10       1422.97       1442.50        32.99 o                         
  -1   7  10        103.41         96.20        32.65 o                         
   0   7  10       1806.46       1785.18        49.87 o                         
   1   7  10         61.89         69.73        30.55 o                         
   2   7  10        749.34        848.03        34.38 o                         
   3   7  10          0.58        -33.13        33.13 o                         
   4   7  10        117.74        154.38        34.52 o                         
   5   7  10          4.68         39.57        32.23 o                         
   6   7  10        237.95        236.49        34.49 o                         
   7   7  10         87.13        119.05        47.66 o                         
  -7   8  10        150.01        171.01        35.96 o                         
  -6   8  10          4.32         11.30        32.30 o                         
  -5   8  10         25.28         23.18        32.46 o                         
  -4   8  10        110.67        119.05        31.20 o                         
  -3   8  10          3.71        -13.23        29.02 o                         
  -2   8  10         35.51         33.30        30.15 o                         
  -1   8  10         17.90         57.68        26.78 o                         
   0   8  10          6.42         21.80        27.73 o                         
   1   8  10        152.12        133.01        30.17 o                         
   2   8  10          0.48        -26.54        34.84 o                         
   3   8  10         25.17         66.53        31.08 o                         
   4   8  10          1.60         -3.84        30.81 o                         
   5   8  10         19.71         22.50        36.28 o                         
   6   8  10        292.81        278.12        36.60 o                         
  -7   9  10        109.05         88.58        32.37 o                         
  -6   9  10        391.61        383.35        29.10 o                         
  -5   9  10          1.76         19.80        30.70 o                         
  -4   9  10        337.20        323.75        30.48 o                         
  -3   9  10         16.28         11.70        31.24 o                         
  -2   9  10        104.64         49.88        31.45 o                         
  -1   9  10         87.91         53.59        31.66 o                         
   0   9  10         41.65        113.96        34.70 o                         
   1   9  10          5.56        -14.22        28.99 o                         
   2   9  10        558.30        558.06        31.25 o                         
   3   9  10         32.68         16.33        27.69 o                         
   4   9  10         51.77         80.42        36.24 o                         
   5   9  10         29.48         10.07        29.43 o                         
   6   9  10         41.02         23.90        34.99 o                         
  -6  10  10         57.68         43.31        33.45 o                         
  -5  10  10         14.42          5.15        33.87 o                         
  -4  10  10        216.50        210.57        34.42 o                         
  -3  10  10        221.27        241.49        33.04 o                         
  -2  10  10        209.54        249.37        32.64 o                         
  -1  10  10        161.78        161.79        32.72 o                         
   0  10  10         88.39         96.20        29.96 o                         
   1  10  10         76.43        104.13        34.26 o                         
   2  10  10        251.89        224.73        33.07 o                         
   3  10  10          6.76        -27.29        36.31 o                         
   4  10  10        760.03        756.75        29.81 o                         
   5  10  10          2.75         57.91        33.79 o                         
   6  10  10        869.91        745.25        85.54 o                         
  -5  11  10         42.72         48.90        29.41 o                         
  -4  11  10        526.94        530.54        30.40 o                         
  -3  11  10          0.06         30.95        33.77 o                         
  -2  11  10        201.30        209.60        29.72 o                         
  -1  11  10          3.97         -6.67        27.24 o                         
   0  11  10          2.85         10.86        38.56 o                         
   1  11  10        165.40        135.88        29.79 o                         
   2  11  10        113.14        152.45        30.89 o                         
   3  11  10        272.48        272.84        28.45 o                         
   4  11  10          0.54         21.26        33.78 o                         
   5  11  10         18.80        -18.56        33.48 o                         
  -5  12  10          3.10        -16.01        40.68 o                         
  -4  12  10         23.54         27.91        33.80 o                         
  -3  12  10          2.64         14.04        31.94 o                         
  -2  12  10        275.19        336.57        34.32 o                         
  -1  12  10         56.95         74.85        32.06 o                         
   0  12  10        712.19        728.55        32.11 o                         
   1  12  10        152.92        138.91        28.46 o                         
   2  12  10        228.97        236.43        31.09 o                         
   3  12  10          0.33        -12.14        28.03 o                         
   4  12  10        224.55        160.03        38.89 o                         
  -4  13  10       1461.33       1315.84        87.90 o                         
  -3  13  10          9.58         -9.15        33.22 o                         
  -2  13  10       1283.19       1276.13        31.93 o                         
  -1  13  10         19.00         37.51        38.48 o                         
   0  13  10       1209.71       1201.54        35.44 o                         
   1  13  10         20.42        -17.30        33.85 o                         
   2  13  10       1630.81       1598.78        40.66 o                         
   3  13  10         27.24         50.60        37.97 o                         
  -2  14  10          2.56         24.52        32.95 o                         
  -1  14  10        233.97        233.05        43.87 o                         
   0  14  10         98.91         87.66        34.73 o                         
   1  14  10        282.88        272.21        51.61 o                         
  -7   1  11         57.99         34.44        47.15 o                         
  -6   1  11        463.20        497.57        35.06 o                         
  -5   1  11          0.03         -0.55        32.31 o                         
  -4   1  11       1352.36       1339.95        56.31 o                         
  -3   1  11         42.73         64.76        32.54 o                         
  -2   1  11       1085.42       1027.82        33.90 o                         
  -1   1  11        421.40        388.63        35.63 o                         
   0   1  11        183.95        174.34        34.93 o                         
   1   1  11        874.78        834.78        38.17 o                         
   2   1  11        131.54        180.02        33.00 o                         
   3   1  11         71.63         54.09        36.60 o                         
   4   1  11        810.87        818.36        38.13 o                         
   5   1  11          7.86        -32.20        32.20 o                         
   6   1  11        674.24        677.92        39.92 o                         
  -6   2  11        341.79        301.93        33.18 o                         
  -5   2  11         10.69         10.65        33.76 o                         
  -4   2  11         65.33         23.89        32.93 o                         
  -3   2  11         55.82         66.22        36.09 o                         
  -2   2  11        844.77        830.12        38.19 o                         
  -1   2  11         58.44         73.49        32.89 o                         
   0   2  11       2025.78       2077.81        38.33 o                         
   1   2  11          0.85         28.24        31.28 o                         
   2   2  11       1454.61       1466.87        33.85 o                         
   3   2  11         81.11        105.13        31.12 o                         
   4   2  11         57.21         24.64        36.25 o                         
   5   2  11         11.25        -22.28        29.50 o                         
   6   2  11        298.21        304.10        35.38 o                         
  -6   3  11        178.65        165.09        34.45 o                         
  -5   3  11         21.06         35.16        38.61 o                         
  -4   3  11         75.67         25.92        31.28 o                         
  -3   3  11        410.25        410.41        35.06 o                         
  -2   3  11         91.13         86.46        36.80 o                         
  -1   3  11         56.09         87.17        29.81 o                         
   0   3  11         75.97         53.69        36.86 o                         
   1   3  11         47.82         45.72        29.91 o                         
   2   3  11         94.89         74.04        30.93 o                         
   3   3  11          2.30        -12.36        30.66 o                         
   4   3  11          2.06        -12.56        38.51 o                         
   5   3  11         67.41         33.75        30.72 o                         
   6   3  11          0.46          8.68        34.56 o                         
  -6   4  11         71.22         53.18        37.92 o                         
  -5   4  11         59.09         58.82        34.18 o                         
  -4   4  11          8.15         -1.91        30.67 o                         
  -3   4  11          8.21         15.16        30.85 o                         
  -2   4  11         27.12         48.88        30.94 o                         
  -1   4  11          1.15         13.34        29.61 o                         
   0   4  11        487.91        523.53        39.71 o                         
   1   4  11          0.45         40.48        32.26 o                         
   2   4  11        435.81        397.88        31.70 o                         
   3   4  11          0.47         22.05        32.10 o                         
   4   4  11        380.59        345.10        34.58 o                         
   5   4  11         13.91         48.55        33.75 o                         
   6   4  11        259.22        257.85        82.01 o                         
  -6   5  11        353.32        381.74        41.47 o                         
  -5   5  11          3.01         -0.45        33.80 o                         
  -4   5  11        251.19        239.13        34.56 o                         
  -3   5  11         36.99         34.14        32.33 o                         
  -2   5  11        285.82        217.43        31.63 o                         
  -1   5  11          6.10        -34.24        34.24 o                         
   0   5  11        254.19        256.32        36.58 o                         
   1   5  11          6.16          9.82        36.27 o                         
   2   5  11        178.96        176.49        32.67 o                         
   3   5  11        511.26        493.78        31.70 o                         
   4   5  11        125.10        132.26        36.05 o                         
   5   5  11        959.81        976.32        36.90 o                         
  -6   6  11         43.06         56.98        57.64 o                         
  -5   6  11        150.96        183.62        32.31 o                         
  -4   6  11         36.20         38.71        35.97 o                         
  -3   6  11        350.78        361.26        34.34 o                         
  -2   6  11         15.74         23.84        34.01 o                         
  -1   6  11        305.15        423.65        38.97 o                         
   0   6  11        169.55        145.68        31.11 o                         
   1   6  11        283.04        282.06        36.46 o                         
   2   6  11         89.56        112.79        33.77 o                         
   3   6  11        160.88        153.67        36.21 o                         
   4   6  11        118.50         54.38        38.45 o                         
   5   6  11        230.59        248.89        36.88 o                         
  -5   7  11         61.32         77.05        33.63 o                         
  -4   7  11        434.40        430.89        30.35 o                         
  -3   7  11         71.59         50.19        32.51 o                         
  -2   7  11        453.13        424.29        33.08 o                         
  -1   7  11        100.23        103.41        32.30 o                         
   0   7  11        628.91        559.60        31.85 o                         
   1   7  11          9.10        -30.48        30.48 o                         
   2   7  11        539.49        502.05        36.06 o                         
   3   7  11        520.76        528.97        36.49 o                         
   4   7  11        382.38        351.81        35.12 o                         
  -5   8  11       1511.96       1456.15        46.59 o                         
  -4   8  11          5.00        -25.78        32.13 o                         
  -3   8  11        987.93       1010.88        32.33 o                         
  -2   8  11         27.98          6.33        29.42 o                         
  -1   8  11        649.76        620.85        28.48 o                         
   0   8  11          7.39         17.94        30.58 o                         
   1   8  11        488.53        492.81        30.12 o                         
   2   8  11         24.79         30.13        30.64 o                         
   3   8  11        583.17        542.06        33.08 o                         
   4   8  11        250.03        280.18        40.98 o                         
  -4   9  11         21.51         33.99        33.21 o                         
  -3   9  11          6.90          9.17        29.70 o                         
  -2   9  11         24.41         20.40        30.45 o                         
  -1   9  11        154.74        144.01        33.98 o                         
   0   9  11          3.37         25.44        27.92 o                         
   1   9  11        162.56        124.63        32.28 o                         
   2   9  11          7.91         25.10        29.32 o                         
   3   9  11        271.26        287.32        38.55 o                         
  -3  10  11         72.01         80.66        38.18 o                         
  -2  10  11         22.01         26.85        36.24 o                         
  -1  10  11        321.71        349.42        33.58 o                         
   0  10  11         58.75         47.62        31.73 o                         
   1  10  11        217.94        215.98        31.91 o                         
   2  10  11        144.91        175.19        30.69 o                         
   0  11  11        269.08        277.48        47.35 o                         
  -3   0  12        425.90        376.32        48.22 o                         
  -2   0  12          1.20        -41.93        41.93 o                         
  -1   0  12        735.77        772.56        42.93 o                         
   0   0  12        120.32        175.99        58.51 o                         
   1   0  12        388.96        414.45        47.22 o                         
   2   0  12         32.38         12.52        55.73 o                         
   3   0  12          4.82         21.23        80.50 o                         
  -3   1  12         43.86          6.48        33.01 o                         
  -2   1  12        492.90        490.71        31.80 o                         
  -1   1  12        424.12        370.29        29.94 o                         
   0   1  12        142.38        159.75        41.28 o                         
   1   1  12        318.93        261.41        32.93 o                         
   2   1  12         64.41         43.02        33.31 o                         
  -3   2  12        171.63        153.81        33.41 o                         
  -2   2  12         88.17        115.09        32.98 o                         
  -1   2  12         86.20        102.22        29.10 o                         
   0   2  12         18.11          6.66        38.38 o                         
   1   2  12         86.91         73.39        37.18 o                         
   2   2  12         64.44         61.26        38.46 o                         
  -3   3  12         44.30         42.31        33.30 o                         
  -2   3  12        107.54        167.22        33.02 o                         
  -1   3  12        161.51        162.88        32.62 o                         
   0   3  12         85.52         60.69        39.29 o                         
   1   3  12        204.63        222.36        43.37 o                         
   2   3  12         89.97         92.45        40.94 o                         
  -3   4  12        222.61         92.46        82.01 o                         
  -2   4  12          0.04          4.24        36.23 o                         
  -1   4  12          7.75        -35.04        40.57 o                         
   0   4  12        108.06         82.88        34.53 o                         
   1   4  12         43.15         11.76        38.25 o                         
  -2   5  12         97.94        111.81        57.27 o                         
  -1   5  12         23.30        -14.52        46.85 o                         
   0   5  12        175.52        209.25        40.53 o                         
   1   5  12         92.74        114.34        43.44 o                         
                                                                                
