# Supplementary material for: Crystal structures of titanium–aluminium and –gallium complexes bearing two μ2-CH3 units
Source: Acta Crystallogr E Crystallogr Commun. 2017 Apr 13;73(Pt 5):691–3. doi: 10.1107/S2056989017004856 (PMC5418785; doi:10.1107/S2056989017004856)
Supplement: Supplementary file 3 [file e-73-00691-2sup3.hkl]

data_2                                                                      
_shelx_title ' Ti(C10H15)(C15H18Ga(CH3)3) in P2(1)/c'                           
_shelx_refln_list_code          4                                               
_shelx_F_calc_maximum      167.71                                               
_exptl_crystal_F_000      1052.00                                               
_reflns_d_resolution_high  0.7490                                               
                                                                                
loop_                                                                           
 _space_group_symop_operation_xyz                                               
 'x, y, z'                                                                      
 '-x, y+1/2, -z+1/2'                                                            
 '-x, -y, -z'                                                                   
 'x, -y-1/2, z-1/2'                                                             
                                                                                
_cell_length_a    12.1445                                                       
_cell_length_b    19.9196                                                       
_cell_length_c    10.0350                                                       
_cell_angle_alpha  90.000                                                       
_cell_angle_beta   91.400                                                       
_cell_angle_gamma  90.000                                                       
                                                                                
_shelx_F_squared_multiplier     1.000                                           
                                                                                
loop_                                                                           
 _refln_index_h                                                                 
 _refln_index_k                                                                 
 _refln_index_l                                                                 
 _refln_F_squared_calc                                                          
 _refln_F_squared_meas                                                          
 _refln_F_squared_sigma                                                         
 _refln_observed_status                                                         
   3   0   0         17.29         49.64        30.43 o                         
   4   0   0      12994.49      14387.28       469.23 o                         
   5   0   0        172.99        196.34        33.85 o                         
   6   0   0      16772.22      16997.36       425.66 o                         
   7   0   0       2187.46       2384.07        66.66 o                         
   8   0   0      23595.51      24026.85      1038.91 o                         
   9   0   0        199.70        208.46        20.81 o                         
  10   0   0      10480.16      10422.42       499.94 o                         
  11   0   0         61.10         52.35        25.87 o                         
  12   0   0       2053.50       1976.51        26.81 o                         
  13   0   0        131.78        160.51        25.52 o                         
  14   0   0       1514.69       1516.47        43.58 o                         
  15   0   0        108.53        122.11        31.39 o                         
  16   0   0        455.85        455.62        29.75 o                         
   2   1   0       2161.12       2522.35        45.16 o                         
   3   1   0       2417.69       2732.73        50.11 o                         
   4   1   0        530.32        613.89        23.30 o                         
   5   1   0         21.47         47.80        21.32 o                         
   6   1   0        133.89        127.23        20.34 o                         
   7   1   0        305.85        371.42        18.57 o                         
   8   1   0       1834.03       1854.66        55.41 o                         
   9   1   0         12.02         11.62        14.35 o                         
  10   1   0       3514.28       3388.35        65.09 o                         
  11   1   0         79.10         68.69        17.20 o                         
  12   1   0       1029.09       1041.15        19.45 o                         
  13   1   0          0.84          0.69        18.85 o                         
  14   1   0        696.09        688.72        20.75 o                         
  15   1   0          4.33         -1.86        20.95 o                         
  16   1   0        153.54        141.78        22.35 o                         
   1   2   0          0.53          4.67        16.83 o                         
   2   2   0      16046.69      18238.21       308.26 o                         
   3   2   0        151.41        163.64        15.02 o                         
   4   2   0       6323.46       6877.38       157.13 o                         
   5   2   0         45.08         77.04        21.44 o                         
   6   2   0      13145.97      14490.29       467.66 o                         
   7   2   0         51.36         77.59        18.77 o                         
   8   2   0       9531.00       9713.44       176.01 o                         
   9   2   0         23.06         18.44        18.44 o                         
  10   2   0       4537.22       4430.32        48.54 o                         
  11   2   0         97.85         92.16        16.30 o                         
  12   2   0       1796.07       1691.48        31.88 o                         
  13   2   0          8.19         18.45        17.95 o                         
  14   2   0        576.40        620.10        20.50 o                         
  15   2   0         70.82         65.14        21.11 o                         
  16   2   0        247.53        221.84        22.51 o                         
   1   3   0       5112.03       5654.28       121.26 o                         
   2   3   0       1593.19       1778.97        24.48 o                         
   3   3   0       1008.26       1101.35        25.73 o                         
   4   3   0       1723.51       1845.17        23.58 o                         
   5   3   0        723.21        804.31        22.34 o                         
   6   3   0       1230.19       1255.85        23.42 o                         
   7   3   0        930.36        936.94        22.30 o                         
   8   3   0       3566.52       3454.95       109.00 o                         
   9   3   0        987.57        969.61        20.28 o                         
  10   3   0       7423.09       7453.80       168.42 o                         
  11   3   0        565.73        537.76        20.48 o                         
  12   3   0       4334.27       4297.92        39.14 o                         
  13   3   0        172.61        182.71        18.08 o                         
  14   3   0       1302.52       1253.95        22.40 o                         
  15   3   0         99.57        109.47        21.08 o                         
  16   3   0        515.14        517.22        41.23 o                         
   0   4   0      14884.64      17054.09       334.73 o                         
   1   4   0         99.35        121.36        16.52 o                         
   2   4   0       6138.64       6882.81       153.10 o                         
   3   4   0        777.99        826.28        23.36 o                         
   4   4   0       6574.17       7216.87       105.14 o                         
   5   4   0       1114.30       1176.03        22.57 o                         
   6   4   0        232.52        282.70        17.13 o                         
   7   4   0          4.83         19.65        16.69 o                         
   8   4   0          5.06         11.80        16.18 o                         
   9   4   0        208.64        183.29        16.52 o                         
  10   4   0       1388.47       1253.00        21.35 o                         
  11   4   0        569.19        581.22        22.28 o                         
  12   4   0        191.88        179.17        18.99 o                         
  13   4   0        921.39        937.27        24.62 o                         
  14   4   0         76.71        108.76        17.50 o                         
  15   4   0        211.06        190.68        22.45 o                         
   1   5   0       5417.90       5936.63       154.04 o                         
   2   5   0         73.11         80.33        16.02 o                         
   3   5   0       6500.76       7244.00       137.41 o                         
   4   5   0        456.65        522.72        19.39 o                         
   5   5   0       5950.37       6192.33        88.05 o                         
   6   5   0       1544.33       1666.44        40.44 o                         
   7   5   0        924.30        847.72        19.65 o                         
   8   5   0        692.86        717.56        26.06 o                         
   9   5   0       5913.49       5655.40        80.63 o                         
  10   5   0        310.54        291.41        19.44 o                         
  11   5   0       4189.93       3968.85        54.94 o                         
  12   5   0       1158.78       1102.92        19.42 o                         
  13   5   0        705.73        711.56        28.38 o                         
  14   5   0        421.85        446.61        18.89 o                         
  15   5   0         23.94         40.87        21.95 o                         
   0   6   0       4011.52       4291.98        50.60 o                         
   1   6   0        109.08        120.93        19.49 o                         
   2   6   0      11808.59      12201.56       265.06 o                         
   3   6   0        226.26        230.16        17.89 o                         
   4   6   0       2597.98       2527.54        67.85 o                         
   5   6   0        209.66        197.19        19.02 o                         
   6   6   0       3101.19       3178.43        82.65 o                         
   7   6   0       1304.81       1336.02        30.69 o                         
   8   6   0       3527.82       3519.73        73.06 o                         
   9   6   0        460.50        465.49        16.04 o                         
  10   6   0       2649.33       2519.62        76.33 o                         
  11   6   0        417.01        413.88        18.80 o                         
  12   6   0        840.32        769.55        20.73 o                         
  13   6   0        350.49        374.18        21.88 o                         
  14   6   0          1.24         20.48        18.42 o                         
  15   6   0        404.89        405.39        21.43 o                         
   1   7   0      24001.27      25941.13       389.65 o                         
   2   7   0        314.69        353.32        20.33 o                         
   3   7   0      14275.33      14373.34       188.44 o                         
   4   7   0         24.46         32.44        16.96 o                         
   5   7   0      10455.23      10982.88       228.92 o                         
   6   7   0        106.46         71.77        14.24 o                         
   7   7   0       8040.57       8373.27       147.58 o                         
   8   7   0        115.41        119.58        16.16 o                         
   9   7   0       3260.05       3115.31        33.98 o                         
  10   7   0         47.56         45.10        18.33 o                         
  11   7   0        998.05        958.63        19.63 o                         
  12   7   0        128.12        115.62        16.25 o                         
  13   7   0        496.83        505.04        19.44 o                         
  14   7   0          1.55          5.00        25.58 o                         
  15   7   0        399.53        394.59        22.06 o                         
   0   8   0       7882.35       9094.01        60.55 o                         
   1   8   0        175.78        131.06        41.91 o                         
   2   8   0      13982.61      15072.67       425.22 o                         
   3   8   0        568.28        658.90        19.27 o                         
   4   8   0       4956.82       4949.58        83.13 o                         
   5   8   0        800.32        964.27        25.56 o                         
   6   8   0        268.14        229.11        16.46 o                         
   7   8   0        582.51        596.84        16.08 o                         
   8   8   0        265.08        231.65        15.98 o                         
   9   8   0        789.65        805.55        21.35 o                         
  10   8   0       1446.58       1450.77        20.57 o                         
  11   8   0        515.04        494.81        24.46 o                         
  12   8   0        715.05        679.39        22.79 o                         
  13   8   0        342.26        338.97        20.25 o                         
  14   8   0          4.96          0.24        21.12 o                         
  15   8   0        148.26        123.97        27.82 o                         
   1   9   0        250.24        140.34        17.64 o                         
   2   9   0        193.38        212.78        19.01 o                         
   3   9   0       8322.45       8397.24       120.27 o                         
   4   9   0         16.51         22.14        16.84 o                         
   5   9   0       4325.75       4036.49        79.20 o                         
   6   9   0        355.51        313.76        14.62 o                         
   7   9   0       1088.06       1102.45        16.19 o                         
   8   9   0        460.85        436.04        16.33 o                         
   9   9   0         24.37         25.14        18.21 o                         
  10   9   0        203.36        202.49        20.97 o                         
  11   9   0         75.87         95.38        17.50 o                         
  12   9   0        307.24        315.64        20.52 o                         
  13   9   0        370.52        392.12        20.42 o                         
  14   9   0          2.08          9.50        25.54 o                         
  15   9   0        416.03        392.82        25.72 o                         
   0  10   0       6743.95       7261.05       119.97 o                         
   1  10   0        317.67        363.55        18.47 o                         
   2  10   0        272.77        217.72        17.53 o                         
   3  10   0       1637.70       1768.41        36.62 o                         
   4  10   0        255.06        223.64        16.52 o                         
   5  10   0        640.42        628.92        20.70 o                         
   6  10   0        705.90        752.55        16.90 o                         
   7  10   0       1123.83       1038.94        16.48 o                         
   8  10   0       2428.30       2262.29        37.98 o                         
   9  10   0        958.10        948.78        19.52 o                         
  10  10   0       2382.98       2354.49        24.28 o                         
  11  10   0       1898.83       1924.79        28.12 o                         
  12  10   0        295.94        280.39        20.38 o                         
  13  10   0       1589.01       1616.63        22.43 o                         
  14  10   0        219.39        225.18        22.69 o                         
  15  10   0       1413.24       1437.92        55.36 o                         
   1  11   0       1991.22       2261.25        65.51 o                         
   2  11   0        186.65        219.96        15.67 o                         
   3  11   0       2310.78       2715.01        36.20 o                         
   4  11   0        534.78        578.42        17.54 o                         
   5  11   0        416.97        405.60        16.23 o                         
   6  11   0        825.87        802.22        20.72 o                         
   7  11   0        424.78        370.24        15.10 o                         
   8  11   0         70.68         61.04        16.32 o                         
   9  11   0         95.20         78.22        15.92 o                         
  10  11   0        801.85        747.85        19.99 o                         
  11  11   0        226.80        201.18        23.61 o                         
  12  11   0          5.97         14.02        19.62 o                         
  13  11   0         63.92         80.08        25.91 o                         
  14  11   0         65.10         60.40        25.44 o                         
   0  12   0        284.88        383.04        32.61 o                         
   1  12   0         44.61         21.93        15.80 o                         
   2  12   0       1466.43       1497.20        31.04 o                         
   3  12   0        267.42        240.47        16.09 o                         
   4  12   0       6369.50       6804.64       120.34 o                         
   5  12   0        714.54        628.13        16.91 o                         
   6  12   0       2187.45       2173.15        37.15 o                         
   7  12   0       1143.30       1098.20        28.63 o                         
   8  12   0        208.80        223.17        19.39 o                         
   9  12   0       1448.20       1458.61        22.29 o                         
  10  12   0        367.59        388.25        15.89 o                         
  11  12   0        957.07        966.83        20.46 o                         
  12  12   0        368.12        381.03        21.36 o                         
  13  12   0        966.49       1022.22        23.87 o                         
  14  12   0         95.16        100.08        24.85 o                         
   1  13   0       6732.94       6369.15       118.69 o                         
   2  13   0       1476.24       1521.31        20.67 o                         
   3  13   0       6188.67       5777.37       169.85 o                         
   4  13   0        174.06        180.68        16.68 o                         
   5  13   0       7093.58       6718.09        65.43 o                         
   6  13   0       1095.63       1023.93        19.51 o                         
   7  13   0       9406.38       9412.63       128.04 o                         
   8  13   0        953.73        944.92        18.27 o                         
   9  13   0       3468.49       3366.61        35.38 o                         
  10  13   0         40.94         41.48        15.52 o                         
  11  13   0        935.20        886.61        20.06 o                         
  12  13   0         23.14         31.91        19.21 o                         
  13  13   0        613.70        616.85        22.98 o                         
  14  13   0          9.14         28.03        26.51 o                         
   0  14   0        127.57        141.83        30.41 o                         
   1  14   0         92.04         76.29        16.67 o                         
   2  14   0       1158.98       1108.39        23.56 o                         
   3  14   0         39.26         36.82        15.27 o                         
   4  14   0       2565.55       2576.43        51.91 o                         
   5  14   0         62.42         46.03        16.27 o                         
   6  14   0       1593.69       1581.00        29.99 o                         
   7  14   0         36.86         48.53        15.30 o                         
   8  14   0        205.87        212.45        16.65 o                         
   9  14   0          1.98          3.73        16.95 o                         
  10  14   0         52.44         74.36        18.53 o                         
  11  14   0          3.64         18.41        19.37 o                         
  12  14   0        205.40        244.08        22.43 o                         
  13  14   0          2.64         24.58        21.83 o                         
   1  15   0      11846.35      12096.04        64.81 o                         
   2  15   0        627.85        622.65        15.51 o                         
   3  15   0      13660.96      13072.05       262.35 o                         
   4  15   0        385.31        375.62        15.94 o                         
   5  15   0      11202.33      11300.40       235.16 o                         
   6  15   0        147.55        124.03        16.82 o                         
   7  15   0       2459.83       2408.28        31.73 o                         
   8  15   0         89.25         94.86        16.03 o                         
   9  15   0       1747.49       1804.54        20.51 o                         
  10  15   0          1.94         13.21        18.22 o                         
  11  15   0       1338.54       1361.12        25.57 o                         
  12  15   0         95.07         95.81        20.88 o                         
  13  15   0       1020.48       1056.00        32.94 o                         
   0  16   0          1.19         -8.13        29.34 o                         
   1  16   0         73.08         72.81        14.00 o                         
   2  16   0         29.71         18.49        13.81 o                         
   3  16   0        510.02        513.68        28.99 o                         
   4  16   0        705.73        673.89        18.74 o                         
   5  16   0       1259.52       1242.31        21.18 o                         
   6  16   0         34.09         38.29        17.06 o                         
   7  16   0        517.39        492.78        20.40 o                         
   8  16   0        191.73        187.18        19.37 o                         
   9  16   0        583.34        567.15        20.06 o                         
  10  16   0        162.94        194.28        17.27 o                         
  11  16   0        859.18        836.43        32.79 o                         
  12  16   0        206.27        207.35        22.25 o                         
   1  17   0       2234.64       2098.13        42.13 o                         
   2  17   0          1.93         11.26        19.80 o                         
   3  17   0       1346.76       1250.94        18.67 o                         
   4  17   0          2.19          2.87        18.17 o                         
   5  17   0       1051.26       1005.71        20.00 o                         
   6  17   0         75.25         67.99        19.32 o                         
   7  17   0        986.47        937.15        18.49 o                         
   8  17   0        385.00        377.24        20.00 o                         
   9  17   0        264.37        279.55        19.80 o                         
  10  17   0        457.81        441.02        19.79 o                         
  11  17   0        232.59        255.36        19.94 o                         
  12  17   0        157.35        163.72        24.87 o                         
   0  18   0         19.67         31.88        23.62 o                         
   1  18   0          0.12         -0.95        19.48 o                         
   2  18   0        198.67        168.93        16.22 o                         
   3  18   0         10.61          8.25        15.82 o                         
   4  18   0        192.56        196.27        17.05 o                         
   5  18   0        260.00        266.92        18.13 o                         
   6  18   0        399.68        413.75        17.24 o                         
   7  18   0        240.33        242.13        18.64 o                         
   8  18   0        420.68        448.23        21.21 o                         
   9  18   0        163.17        165.19        20.47 o                         
  10  18   0        196.36        230.47        23.51 o                         
  11  18   0        347.84        327.21        25.62 o                         
   1  19   0        662.73        732.43        18.13 o                         
   2  19   0          9.55         17.05        17.65 o                         
   3  19   0        185.71        214.79        19.23 o                         
   4  19   0         10.43          8.37        16.37 o                         
   5  19   0        188.82        175.03        16.46 o                         
   6  19   0        259.15        305.77        18.66 o                         
   7  19   0          8.46         21.30        20.28 o                         
   8  19   0        707.43        688.91        18.34 o                         
   9  19   0          7.99          5.11        20.58 o                         
  10  19   0        227.65        232.98        20.76 o                         
  11  19   0          2.96          1.77        24.52 o                         
   0  20   0       6740.16       6560.42       162.70 o                         
   1  20   0          2.90          5.08        17.63 o                         
   2  20   0       2442.65       2292.32        28.99 o                         
   3  20   0         21.49         22.95        17.41 o                         
   4  20   0       1772.24       1778.21        41.99 o                         
   5  20   0         47.79         49.08        19.33 o                         
   6  20   0       2361.15       2432.54        28.09 o                         
   7  20   0        143.47        128.16        18.11 o                         
   8  20   0       2028.32       2124.83        44.62 o                         
   9  20   0         28.15         46.36        23.20 o                         
  10  20   0        549.03        588.60        26.34 o                         
   1  21   0         56.00         48.12        18.08 o                         
   2  21   0         38.97         88.58        20.67 o                         
   3  21   0       1137.87       1171.97        26.15 o                         
   4  21   0          0.32          2.15        20.72 o                         
   5  21   0       1041.20        996.32        23.77 o                         
   6  21   0        134.30        149.00        20.74 o                         
   7  21   0        560.47        550.27        22.78 o                         
   8  21   0        191.52        174.31        23.75 o                         
   9  21   0        192.49        202.23        21.99 o                         
   0  22   0       1880.85       1898.03        68.96 o                         
   1  22   0         13.02         34.85        15.96 o                         
   2  22   0       2789.26       2845.03        53.47 o                         
   3  22   0         34.44         52.47        22.11 o                         
   4  22   0       3926.60       3853.83        91.21 o                         
   5  22   0          8.75         35.43        20.23 o                         
   6  22   0       3263.91       3377.45        64.68 o                         
   7  22   0         89.02         99.98        20.59 o                         
   8  22   0       1461.81       1466.21        28.94 o                         
   9  22   0         14.90        -13.91        48.51 o                         
   1  23   0       1196.73       1241.92        24.77 o                         
   2  23   0         71.80         95.52        17.96 o                         
   3  23   0        593.99        645.54        19.95 o                         
   4  23   0        460.28        489.32        22.51 o                         
   5  23   0        172.10        213.81        21.83 o                         
   6  23   0        506.82        463.03        22.61 o                         
   7  23   0        228.29        209.67        20.82 o                         
   8  23   0        252.15        264.10        49.27 o                         
   0  24   0        433.61        451.98        25.50 o                         
   1  24   0        108.48        154.15        23.07 o                         
   2  24   0        336.76        359.45        19.65 o                         
   3  24   0        237.08        253.22        23.31 o                         
   4  24   0          4.46          3.86        24.75 o                         
   5  24   0          6.37         12.73        20.05 o                         
   6  24   0          2.69         22.94        22.67 o                         
   1  25   0        116.16        134.21        21.30 o                         
   2  25   0          6.23         10.53        22.48 o                         
   3  25   0        446.48        447.94        23.60 o                         
   4  25   0         89.07         69.21        22.91 o                         
   5  25   0        426.38        428.19        35.10 o                         
   0  26   0        827.95        828.50        35.93 o                         
   1  26   0         11.27         16.80        21.34 o                         
   2  26   0       1126.19       1154.57        25.92 o                         
 -16   1   1          6.97         22.86        24.71 o                         
 -15   1   1       1378.12       1266.89        21.97 o                         
 -14   1   1        129.09        155.23        19.91 o                         
 -13   1   1       2083.65       2148.19        38.96 o                         
 -12   1   1         23.26         44.87        16.40 o                         
 -11   1   1       1308.07       1297.82        19.26 o                         
 -10   1   1         17.07         29.55        14.83 o                         
  -9   1   1       2226.06       2069.80        43.03 o                         
  -8   1   1          3.27         19.43        14.56 o                         
  -7   1   1      11773.57      11802.78       109.74 o                         
  -6   1   1       1071.32       1039.16        30.30 o                         
  -5   1   1      13898.16      14796.71       218.52 o                         
  -4   1   1       6034.28       6491.30       181.21 o                         
  -3   1   1      14641.47      16066.17       293.52 o                         
  -2   1   1       1131.88       1331.46        26.73 o                         
   2   1   1       3295.19       3938.48        63.71 o                         
   3   1   1      11533.94      12773.86       205.63 o                         
   4   1   1       4376.72       5123.16       109.03 o                         
   5   1   1      15137.99      16373.39       408.17 o                         
   6   1   1       1680.03       1843.71        41.97 o                         
   7   1   1      11889.63      12886.47       256.88 o                         
   8   1   1         60.88         67.04        16.57 o                         
   9   1   1       7077.55       7091.02       130.92 o                         
  10   1   1        153.67        162.79        15.46 o                         
  11   1   1       1537.83       1600.58        19.80 o                         
  12   1   1         15.76         18.32        17.17 o                         
  13   1   1        941.48        947.33        24.68 o                         
  14   1   1        195.96        203.48        18.52 o                         
  15   1   1        608.20        608.49        22.95 o                         
  16   1   1          8.15         11.70        24.66 o                         
 -16   2   1        276.84        273.01        29.09 o                         
 -15   2   1        481.09        493.56        20.75 o                         
 -14   2   1       1171.71       1244.07        21.41 o                         
 -13   2   1       1050.60       1138.31        20.93 o                         
 -12   2   1         50.44         54.06        16.58 o                         
 -11   2   1       1858.22       1934.23        49.24 o                         
 -10   2   1          3.93         11.92        16.02 o                         
  -9   2   1       3065.15       2838.72        82.44 o                         
  -8   2   1        110.60        122.70        15.80 o                         
  -7   2   1          2.96         45.52        18.89 o                         
  -6   2   1       2460.18       2742.08        69.27 o                         
  -5   2   1          9.81         29.87        21.85 o                         
  -4   2   1       2638.60       2936.12        58.22 o                         
  -3   2   1        273.70        323.56        15.89 o                         
  -2   2   1       2875.33       3229.80        51.51 o                         
  -1   2   1      16949.17      18918.45       518.10 o                         
   0   2   1       9749.57      12096.19        99.81 o                         
   1   2   1       8847.36      10299.05       157.32 o                         
   2   2   1        132.88        190.80        19.74 o                         
   3   2   1       3113.43       3461.24        55.93 o                         
   4   2   1        842.30        929.79        23.48 o                         
   5   2   1       1112.21       1155.36        38.22 o                         
   6   2   1         49.54         70.94        19.27 o                         
   7   2   1       2139.11       2206.33        46.11 o                         
   8   2   1          8.01         -2.15        17.50 o                         
   9   2   1        434.87        421.92        18.25 o                         
  10   2   1         10.38         27.09        18.79 o                         
  11   2   1       1514.60       1484.97        21.85 o                         
  12   2   1         86.77         77.58        15.61 o                         
  13   2   1       1296.88       1241.71        20.71 o                         
  14   2   1         74.59         88.67        19.54 o                         
  15   2   1        940.89        916.47        22.20 o                         
  16   2   1         22.29         23.04        28.43 o                         
 -16   3   1        125.99        125.31        41.00 o                         
 -15   3   1        309.50        351.04        22.76 o                         
 -14   3   1        235.22        278.86        17.14 o                         
 -13   3   1        441.95        501.95        20.83 o                         
 -12   3   1        441.55        464.30        17.28 o                         
 -11   3   1        851.74        852.43        17.90 o                         
 -10   3   1       1370.64       1315.14        24.06 o                         
  -9   3   1       4497.94       4630.02        57.83 o                         
  -8   3   1         81.27         80.80        17.72 o                         
  -7   3   1       6410.03       6540.27       219.67 o                         
  -6   3   1          0.31         13.90        18.85 o                         
  -5   3   1       5572.54       6051.08       119.82 o                         
  -4   3   1       4035.82       4711.68        60.31 o                         
  -3   3   1        179.80        169.37        19.57 o                         
  -2   3   1        214.81        185.42        17.01 o                         
  -1   3   1       2220.02       2303.30        39.58 o                         
   0   3   1        684.47        839.63        26.46 o                         
   1   3   1       1362.72       1450.54        25.79 o                         
   2   3   1       1403.86       1383.11        22.15 o                         
   3   3   1       1365.41       1424.75        27.89 o                         
   4   3   1        165.93        234.03        21.06 o                         
   5   3   1       3508.60       4045.58        91.99 o                         
   6   3   1       2213.70       2352.74        51.68 o                         
   7   3   1       3492.85       3579.82       105.64 o                         
   8   3   1        391.78        406.84        17.27 o                         
   9   3   1        114.57        109.06        15.25 o                         
  10   3   1         49.03         62.16        17.73 o                         
  11   3   1         48.16         42.03        19.46 o                         
  12   3   1        160.04        173.58        18.67 o                         
  13   3   1         78.66         79.50        18.99 o                         
  14   3   1        474.11        440.79        19.02 o                         
  15   3   1        143.22        125.11        21.21 o                         
  16   3   1        156.80        173.65        50.37 o                         
 -15   4   1        326.70        320.28        22.71 o                         
 -14   4   1        609.78        605.19        19.39 o                         
 -13   4   1       1171.13       1163.66        21.57 o                         
 -12   4   1        433.21        430.75        18.12 o                         
 -11   4   1       3528.93       3445.46        54.10 o                         
 -10   4   1        235.60        248.47        22.19 o                         
  -9   4   1       3623.03       3631.99        87.21 o                         
  -8   4   1       1546.42       1662.72        55.88 o                         
  -7   4   1       5426.32       5799.24       119.60 o                         
  -6   4   1       6447.67       7242.05       122.11 o                         
  -5   4   1       1662.53       1898.35        24.75 o                         
  -4   4   1      11630.75      13010.68       341.24 o                         
  -3   4   1        448.56        447.05        18.88 o                         
  -2   4   1       6104.61       6570.59       110.04 o                         
  -1   4   1       2057.23       2203.92        31.00 o                         
   0   4   1       3804.40       4062.72        38.49 o                         
   1   4   1       2978.15       3251.97        64.46 o                         
   2   4   1       6100.34       6816.47       144.40 o                         
   3   4   1       2089.64       2309.11        53.11 o                         
   4   4   1       5408.17       6093.76        84.68 o                         
   5   4   1       3552.70       3711.23        91.22 o                         
   6   4   1         97.11         91.05        18.17 o                         
   7   4   1       1142.97       1140.98        30.06 o                         
   8   4   1         33.53         29.25        16.09 o                         
   9   4   1       1560.78       1494.42        32.22 o                         
  10   4   1        714.98        638.73        21.16 o                         
  11   4   1       1066.99       1028.46        27.32 o                         
  12   4   1        408.92        418.18        20.72 o                         
  13   4   1       1613.95       1546.63        39.07 o                         
  14   4   1        160.42        201.46        19.58 o                         
  15   4   1       1475.35       1416.05        24.92 o                         
 -15   5   1         61.47         74.00        20.86 o                         
 -14   5   1        298.76        303.95        17.95 o                         
 -13   5   1         17.43         13.83        18.56 o                         
 -12   5   1        500.31        523.26        17.31 o                         
 -11   5   1        327.54        297.99        18.59 o                         
 -10   5   1        742.12        751.41        26.52 o                         
  -9   5   1        204.05        191.71        18.63 o                         
  -8   5   1       1181.39       1193.89        32.83 o                         
  -7   5   1        177.29        169.23        15.88 o                         
  -6   5   1       4574.34       5011.05       116.97 o                         
  -5   5   1       1654.74       1686.80        30.41 o                         
  -4   5   1       8292.18       9341.45       133.37 o                         
  -3   5   1       5983.29       6381.88       100.78 o                         
  -2   5   1        707.41        687.86        20.61 o                         
  -1   5   1        269.73        265.83        15.62 o                         
   0   5   1       1179.42       1277.26        39.18 o                         
   1   5   1          4.37          1.93        14.09 o                         
   2   5   1       1086.20       1156.14        22.98 o                         
   3   5   1       3363.79       3361.88        78.13 o                         
   4   5   1       6971.69       8251.17       185.38 o                         
   5   5   1       2638.52       2851.09        64.70 o                         
   6   5   1        533.61        755.03        19.38 o                         
   7   5   1       1748.66       1956.34        27.67 o                         
   8   5   1        715.88        714.96        20.07 o                         
   9   5   1       1253.00       1307.48        29.49 o                         
  10   5   1        827.71        808.27        21.55 o                         
  11   5   1        316.74        319.04        21.17 o                         
  12   5   1        464.46        424.21        17.08 o                         
  13   5   1          0.92         25.49        21.09 o                         
  14   5   1        250.83        259.58        18.51 o                         
  15   5   1          1.80          2.42        20.95 o                         
 -15   6   1         21.22         39.48        21.86 o                         
 -14   6   1        288.67        297.63        18.90 o                         
 -13   6   1         18.01         37.59        20.96 o                         
 -12   6   1        785.01        802.79        21.24 o                         
 -11   6   1          7.32         21.80        17.85 o                         
 -10   6   1       1097.30       1175.40        20.81 o                         
  -9   6   1        168.69        167.47        15.99 o                         
  -8   6   1       3357.63       3456.13       109.16 o                         
  -7   6   1          2.71          9.38        15.24 o                         
  -6   6   1       5958.85       6104.28       134.12 o                         
  -5   6   1         37.30         42.54        17.09 o                         
  -4   6   1       8748.84       8949.50       208.27 o                         
  -3   6   1        235.43        295.81        19.37 o                         
  -2   6   1       6778.52       7113.07       123.62 o                         
  -1   6   1          2.80          7.35        20.28 o                         
   0   6   1       7690.91       8102.04       168.84 o                         
   1   6   1        788.33        867.05        24.54 o                         
   2   6   1      11584.59      12778.42       187.85 o                         
   3   6   1        552.92        702.03        20.53 o                         
   4   6   1      16613.34      17522.93       203.94 o                         
   5   6   1       1611.14       1637.62        26.26 o                         
   6   6   1      11285.20      11802.62       234.74 o                         
   7   6   1        509.43        481.83        18.60 o                         
   8   6   1       7810.21       7700.45       175.03 o                         
   9   6   1        513.56        506.47        16.79 o                         
  10   6   1       6447.73       6247.43        77.55 o                         
  11   6   1        210.48        220.50        20.77 o                         
  12   6   1       2596.73       2362.25        28.76 o                         
  13   6   1        425.95        447.76        27.25 o                         
  14   6   1        938.18        937.20        20.97 o                         
  15   6   1        416.02        423.37        27.10 o                         
 -15   7   1        136.17        128.33        20.95 o                         
 -14   7   1         63.56         79.31        21.25 o                         
 -13   7   1        271.32        281.58        21.45 o                         
 -12   7   1         44.08         51.89        17.52 o                         
 -11   7   1       1129.51       1081.80        22.27 o                         
 -10   7   1        257.18        254.37        21.54 o                         
  -9   7   1       1677.75       1582.15        44.71 o                         
  -8   7   1         20.22         39.73        14.91 o                         
  -7   7   1        372.64        369.81        14.84 o                         
  -6   7   1        707.86        720.76        25.36 o                         
  -5   7   1       3730.83       3916.88        98.68 o                         
  -4   7   1       1221.60       1373.24        32.85 o                         
  -3   7   1       6985.47       7253.33       155.96 o                         
  -2   7   1        552.69        491.12        22.12 o                         
  -1   7   1       1632.84       1640.66        26.24 o                         
   0   7   1       7160.41       8422.68       173.64 o                         
   1   7   1       1964.37       1906.19        49.10 o                         
   2   7   1        752.81        731.60        19.41 o                         
   3   7   1      16064.41      16831.03       157.65 o                         
   4   7   1       2148.23       2448.98        48.02 o                         
   5   7   1       9856.14      10715.39       300.29 o                         
   6   7   1        882.58       1043.51        18.81 o                         
   7   7   1       1995.32       2034.20        27.18 o                         
   8   7   1          3.48         28.61        17.08 o                         
   9   7   1          8.87         21.40        16.63 o                         
  10   7   1        109.35         96.00        18.67 o                         
  11   7   1        376.89        389.44        20.82 o                         
  12   7   1         46.55         71.63        21.11 o                         
  13   7   1        356.08        320.06        21.59 o                         
  14   7   1         22.34         11.01        21.26 o                         
  15   7   1        218.88        173.72        22.68 o                         
 -15   8   1         25.51         15.32        25.93 o                         
 -14   8   1        338.82        376.91        21.82 o                         
 -13   8   1         83.71         82.87        19.59 o                         
 -12   8   1        697.86        739.21        21.48 o                         
 -11   8   1        371.44        349.62        19.46 o                         
 -10   8   1       2174.69       2110.85        26.70 o                         
  -9   8   1        144.34        151.53        18.61 o                         
  -8   8   1       2268.33       2184.49        43.34 o                         
  -7   8   1       1271.97       1170.03        15.91 o                         
  -6   8   1       5826.52       5630.38       178.77 o                         
  -5   8   1       1292.89       1360.65        21.67 o                         
  -4   8   1       9905.31       9650.74       215.48 o                         
  -3   8   1       4525.70       4973.89        71.24 o                         
  -2   8   1       7273.75       7291.38       226.42 o                         
  -1   8   1        683.82        677.35        27.56 o                         
   0   8   1      14787.07      15699.69       415.78 o                         
   1   8   1        547.60        566.09        21.35 o                         
   2   8   1      26238.79      27851.92       504.62 o                         
   3   8   1       1483.01       1602.96        31.05 o                         
   4   8   1      11377.43      11659.04       213.84 o                         
   5   8   1         92.24         79.97        15.12 o                         
   6   8   1       5184.78       5200.16        56.12 o                         
   7   8   1        457.50        484.73        16.67 o                         
   8   8   1       2069.34       2120.74        51.33 o                         
   9   8   1         89.30         78.32        17.58 o                         
  10   8   1        862.59        850.14        19.69 o                         
  11   8   1        140.88        123.70        20.42 o                         
  12   8   1       1059.87       1158.37        23.49 o                         
  13   8   1         67.02         77.48        19.64 o                         
  14   8   1        469.52        518.30        26.45 o                         
  15   8   1        277.16        268.76        25.19 o                         
 -15   9   1        542.04        550.04        27.72 o                         
 -14   9   1        879.61        880.84        22.64 o                         
 -13   9   1        446.69        397.84        19.17 o                         
 -12   9   1        315.12        336.57        19.52 o                         
 -11   9   1        924.73        884.09        23.26 o                         
 -10   9   1        226.27        229.02        19.52 o                         
  -9   9   1       1218.28       1261.78        19.18 o                         
  -8   9   1       1297.90       1225.23        16.31 o                         
  -7   9   1       2393.74       2331.77        52.73 o                         
  -6   9   1       1380.37       1402.88        23.01 o                         
  -5   9   1       3220.41       3314.09        61.36 o                         
  -4   9   1          8.86         26.23        14.29 o                         
  -3   9   1       3246.83       3115.57        63.93 o                         
  -2   9   1        419.42        483.52        19.61 o                         
  -1   9   1       1727.18       1790.37        27.74 o                         
   0   9   1       1523.35       1799.85        37.82 o                         
   1   9   1       3890.95       4077.92        29.35 o                         
   2   9   1         90.87        171.01        20.10 o                         
   3   9   1       3902.49       3967.18        71.86 o                         
   4   9   1       2202.67       2129.10        48.59 o                         
   5   9   1       1955.73       1990.56        34.59 o                         
   6   9   1        786.96        726.88        17.12 o                         
   7   9   1        640.87        576.30        15.08 o                         
   8   9   1        692.35        661.63        16.56 o                         
   9   9   1       1831.61       1710.84        37.49 o                         
  10   9   1       1696.52       1649.29        20.85 o                         
  11   9   1       1705.87       1629.04        23.18 o                         
  12   9   1       1536.65       1505.88        22.54 o                         
  13   9   1        555.39        564.36        39.49 o                         
  14   9   1        827.85        802.03        22.39 o                         
  15   9   1         49.21         56.40        26.59 o                         
 -15  10   1         41.96         28.76        50.64 o                         
 -14  10   1         55.20         44.10        23.89 o                         
 -13  10   1          2.70         16.54        20.56 o                         
 -12  10   1         66.94         83.08        21.26 o                         
 -11  10   1        475.35        454.19        18.11 o                         
 -10  10   1        607.60        618.16        18.53 o                         
  -9  10   1        895.84        863.76        20.60 o                         
  -8  10   1        317.17        298.17        15.49 o                         
  -7  10   1          0.31         13.90        13.88 o                         
  -6  10   1         50.44         51.70        15.48 o                         
  -5  10   1        430.93        471.31        16.65 o                         
  -4  10   1         10.38         36.72        15.83 o                         
  -3  10   1        106.23        121.63        18.99 o                         
  -2  10   1          8.14          2.81        17.93 o                         
  -1  10   1       2657.96       2998.92        27.52 o                         
   0  10   1        779.23        761.02        20.99 o                         
   1  10   1       2849.21       3063.51        49.29 o                         
   2  10   1       1534.85       1445.26        28.33 o                         
   3  10   1        364.81        370.82        16.44 o                         
   4  10   1        274.17        232.53        15.58 o                         
   5  10   1          2.26         10.37        14.66 o                         
   6  10   1          6.50          0.94        14.43 o                         
   7  10   1         10.52         12.85        13.57 o                         
   8  10   1          0.19         13.40        18.92 o                         
   9  10   1         59.52         43.53        18.10 o                         
  10  10   1         21.32         41.45        17.56 o                         
  11  10   1         29.13         35.57        17.04 o                         
  12  10   1         31.11         17.80        20.09 o                         
  13  10   1         72.39         61.65        20.90 o                         
  14  10   1          2.82          2.64        23.54 o                         
 -14  11   1       1287.81       1301.52        43.24 o                         
 -13  11   1        277.53        294.38        24.36 o                         
 -12  11   1        990.13        989.39        21.40 o                         
 -11  11   1       1523.53       1457.73        28.62 o                         
 -10  11   1       1544.32       1452.23        17.96 o                         
  -9  11   1       1551.06       1471.75        18.48 o                         
  -8  11   1       4933.15       4837.02       103.40 o                         
  -7  11   1       1950.58       1859.89        17.32 o                         
  -6  11   1       3067.90       2854.42        66.32 o                         
  -5  11   1       3619.97       3578.06       102.60 o                         
  -4  11   1         31.28         50.81        15.62 o                         
  -3  11   1       3740.59       3797.50        85.52 o                         
  -2  11   1         11.10         18.72        16.98 o                         
  -1  11   1       2109.41       2111.51        22.75 o                         
   0  11   1        692.59        671.12        20.83 o                         
   1  11   1       2287.74       2413.29        38.18 o                         
   2  11   1       1287.01       1286.03        29.25 o                         
   3  11   1       2282.67       2243.93        30.00 o                         
   4  11   1       3237.14       2985.08        47.69 o                         
   5  11   1       1332.08       1341.00        24.22 o                         
   6  11   1       1245.02       1102.26        20.61 o                         
   7  11   1        131.28        138.17        15.32 o                         
   8  11   1       1642.72       1677.58        36.12 o                         
   9  11   1        482.50        478.05        16.67 o                         
  10  11   1       3224.27       3088.86        34.97 o                         
  11  11   1        316.22        336.50        23.56 o                         
  12  11   1       1957.87       1989.73        26.24 o                         
  13  11   1        144.15        152.93        22.64 o                         
  14  11   1       1041.83       1057.03        23.97 o                         
 -14  12   1        941.77        951.24        26.56 o                         
 -13  12   1         32.67         33.77        23.76 o                         
 -12  12   1        449.37        423.76        21.38 o                         
 -11  12   1          1.26          5.30        25.06 o                         
 -10  12   1       1469.33       1363.44        19.47 o                         
  -9  12   1        274.79        263.52        17.01 o                         
  -8  12   1       5080.69       4871.53        64.16 o                         
  -7  12   1        141.97        158.71        15.74 o                         
  -6  12   1      10430.69       9849.77       155.81 o                         
  -5  12   1        151.40        174.85        16.59 o                         
  -4  12   1       8085.34       7887.86       220.42 o                         
  -3  12   1        906.71        947.54        20.77 o                         
  -2  12   1       6692.85       6494.32       126.06 o                         
  -1  12   1         75.54         58.09        16.71 o                         
   0  12   1       8810.47       9163.55        58.08 o                         
   1  12   1        354.00        317.24        17.66 o                         
   2  12   1      13749.63      14158.83       156.86 o                         
   3  12   1       1377.33       1475.73        35.65 o                         
   4  12   1       5463.71       5704.03       155.53 o                         
   5  12   1         85.43         99.41        14.51 o                         
   6  12   1       2055.79       1982.71        25.00 o                         
   7  12   1         72.10        101.05        16.19 o                         
   8  12   1        770.89        749.02        23.97 o                         
   9  12   1         12.52         11.29        14.74 o                         
  10  12   1        239.32        214.96        18.44 o                         
  11  12   1         11.61         11.07        19.60 o                         
  12  12   1        538.93        528.58        21.68 o                         
  13  12   1          2.03          1.59        25.60 o                         
  14  12   1         65.76         63.90        24.93 o                         
 -14  13   1         73.29         62.91        40.52 o                         
 -13  13   1         19.56         17.16        23.40 o                         
 -12  13   1         50.76         83.93        20.62 o                         
 -11  13   1        875.19        863.69        18.93 o                         
 -10  13   1        261.50        282.19        18.93 o                         
  -9  13   1        993.83        983.02        17.20 o                         
  -8  13   1        260.05        267.18        16.56 o                         
  -7  13   1         12.21          9.72        16.81 o                         
  -6  13   1        360.91        360.86        15.27 o                         
  -5  13   1        352.58        323.04        16.79 o                         
  -4  13   1        172.75        152.11        16.55 o                         
  -3  13   1       2093.68       2119.24        32.17 o                         
  -2  13   1        274.84        231.43        16.98 o                         
  -1  13   1       1405.95       1401.37        25.92 o                         
   0  13   1          2.01        -18.22        18.22 o                         
   1  13   1        206.55        206.14        16.57 o                         
   2  13   1         86.12         46.72        14.17 o                         
   3  13   1       1181.25       1253.09        20.14 o                         
   4  13   1         36.35         34.55        15.27 o                         
   5  13   1       1116.75       1134.12        16.49 o                         
   6  13   1         15.75         25.17        13.43 o                         
   7  13   1        563.32        553.61        17.72 o                         
   8  13   1        162.04        169.89        16.81 o                         
   9  13   1          2.90         10.54        18.15 o                         
  10  13   1        249.17        295.64        18.86 o                         
  11  13   1        130.40        149.82        21.08 o                         
  12  13   1        280.32        289.69        17.74 o                         
  13  13   1        129.29        115.08        23.63 o                         
 -13  14   1         57.20         45.78        20.65 o                         
 -12  14   1       1136.76       1159.05        25.63 o                         
 -11  14   1        323.41        342.56        18.56 o                         
 -10  14   1       2705.67       2634.95        46.55 o                         
  -9  14   1        409.55        409.03        17.61 o                         
  -8  14   1       7314.43       6952.19        57.98 o                         
  -7  14   1         15.03         18.28        16.58 o                         
  -6  14   1       9168.40       9278.30       147.00 o                         
  -5  14   1        246.84        242.01        14.56 o                         
  -4  14   1       6849.70       6360.85       130.42 o                         
  -3  14   1        298.14        282.97        15.59 o                         
  -2  14   1       5851.40       5768.82        47.86 o                         
  -1  14   1        580.57        578.60        17.50 o                         
   0  14   1       9884.54       9954.61        34.68 o                         
   1  14   1       1031.37       1131.90        19.67 o                         
   2  14   1      13715.33      13211.58       220.10 o                         
   3  14   1         47.50         56.60        16.20 o                         
   4  14   1      12729.30      12542.86       203.69 o                         
   5  14   1        484.32        472.16        15.21 o                         
   6  14   1       5683.67       5685.35       127.49 o                         
   7  14   1          6.08         14.66        16.49 o                         
   8  14   1       2169.17       2091.07        43.97 o                         
   9  14   1        469.52        465.68        17.57 o                         
  10  14   1       1961.46       1980.06        33.52 o                         
  11  14   1         33.20         35.05        22.24 o                         
  12  14   1       1399.05       1347.19        30.52 o                         
  13  14   1         18.07          1.47        21.84 o                         
 -13  15   1          8.31         10.12        23.32 o                         
 -12  15   1        262.15        232.36        28.19 o                         
 -11  15   1        143.77        156.69        19.21 o                         
 -10  15   1        834.53        819.79        18.96 o                         
  -9  15   1        127.80        148.13        19.88 o                         
  -8  15   1       1150.83       1083.61        18.30 o                         
  -7  15   1         67.80         70.83        17.20 o                         
  -6  15   1        306.17        272.74        18.13 o                         
  -5  15   1        774.73        730.12        18.94 o                         
  -4  15   1         26.09         21.69        14.83 o                         
  -3  15   1       1255.21       1168.74        16.64 o                         
  -2  15   1         29.09         22.20        16.06 o                         
  -1  15   1        199.07        196.31        14.39 o                         
   0  15   1         12.55        -10.92        17.12 o                         
   1  15   1          2.05          5.27        14.77 o                         
   2  15   1         93.59         56.62        15.38 o                         
   3  15   1         20.56         18.09        14.88 o                         
   4  15   1       1592.47       1509.68        22.26 o                         
   5  15   1        109.06        118.36        19.10 o                         
   6  15   1       1981.24       1934.31        30.15 o                         
   7  15   1         54.42         63.61        18.43 o                         
   8  15   1        422.53        348.59        15.84 o                         
   9  15   1        296.41        328.40        19.13 o                         
  10  15   1        186.03        170.91        17.72 o                         
  11  15   1        479.63        523.04        20.03 o                         
  12  15   1        664.34        654.49        23.24 o                         
  13  15   1         15.48         36.15        26.31 o                         
 -12  16   1        507.80        543.91        21.42 o                         
 -11  16   1        284.73        314.27        20.17 o                         
 -10  16   1        672.13        734.55        20.45 o                         
  -9  16   1         74.09         78.13        20.78 o                         
  -8  16   1        853.95        894.13        18.80 o                         
  -7  16   1        177.02        160.65        18.12 o                         
  -6  16   1        421.08        457.00        16.95 o                         
  -5  16   1         81.29         72.57        19.93 o                         
  -4  16   1       1292.30       1296.78        28.37 o                         
  -3  16   1        278.79        267.46        17.16 o                         
  -2  16   1       4122.42       3970.85        44.44 o                         
  -1  16   1         21.79         20.90        14.63 o                         
   0  16   1       5029.40       4814.49        61.03 o                         
   1  16   1         39.31         52.23        14.70 o                         
   2  16   1       3010.13       3024.83        33.38 o                         
   3  16   1        160.81        170.39        16.77 o                         
   4  16   1       2135.53       2155.96        30.30 o                         
   5  16   1         19.37         28.70        16.24 o                         
   6  16   1       1370.97       1341.99        20.78 o                         
   7  16   1        437.94        421.18        20.24 o                         
   8  16   1        595.55        559.30        16.72 o                         
   9  16   1        769.28        712.72        24.28 o                         
  10  16   1        474.74        481.35        19.91 o                         
  11  16   1         58.61         40.31        25.57 o                         
  12  16   1        417.30        431.47        22.59 o                         
 -12  17   1        129.41         82.32        24.68 o                         
 -11  17   1         11.16          0.78        23.25 o                         
 -10  17   1        341.27        347.26        19.49 o                         
  -9  17   1        293.89        281.80        19.66 o                         
  -8  17   1        116.61        111.48        18.50 o                         
  -7  17   1        133.15        152.30        16.58 o                         
  -6  17   1         36.12         43.65        16.62 o                         
  -5  17   1          8.25         17.67        17.95 o                         
  -4  17   1         51.27         48.53        19.75 o                         
  -3  17   1         60.78         67.73        17.22 o                         
  -2  17   1        101.62         88.94        18.80 o                         
  -1  17   1         17.67         14.86        19.87 o                         
   0  17   1         19.72         38.40        17.73 o                         
   1  17   1         96.27         75.17        18.51 o                         
   2  17   1         77.75         68.21        17.51 o                         
   3  17   1         15.76         15.75        16.15 o                         
   4  17   1        110.71        107.02        17.20 o                         
   5  17   1         71.54         87.61        18.09 o                         
   6  17   1       1529.47       1439.45        18.62 o                         
   7  17   1        445.47        438.93        17.49 o                         
   8  17   1       1250.73       1179.02        21.66 o                         
   9  17   1          2.50         15.39        18.11 o                         
  10  17   1        347.93        320.30        18.75 o                         
  11  17   1         43.78         52.34        20.57 o                         
  12  17   1        728.07        669.78        24.37 o                         
 -11  18   1        490.20        486.18        21.31 o                         
 -10  18   1        123.84        146.74        22.21 o                         
  -9  18   1        942.48        931.68        22.08 o                         
  -8  18   1         10.43         -4.51        21.86 o                         
  -7  18   1          9.30         29.15        20.56 o                         
  -6  18   1         60.16         52.83        17.48 o                         
  -5  18   1          1.53         -3.62        15.56 o                         
  -4  18   1          2.54          2.58        19.13 o                         
  -3  18   1         31.28         34.88        16.72 o                         
  -2  18   1         31.90         35.10        17.99 o                         
  -1  18   1        533.72        511.33        19.00 o                         
   0  18   1         48.07         60.66        15.21 o                         
   1  18   1          0.63          4.65        16.83 o                         
   2  18   1        344.04        348.77        20.03 o                         
   3  18   1        760.38        811.99        20.76 o                         
   4  18   1        152.73        164.72        15.95 o                         
   5  18   1        593.02        573.96        20.15 o                         
   6  18   1        208.74        209.99        16.86 o                         
   7  18   1       1237.10       1237.23        26.32 o                         
   8  18   1        230.69        241.79        20.96 o                         
   9  18   1        575.31        596.66        18.97 o                         
  10  18   1         17.52        -11.09        23.44 o                         
  11  18   1        278.03        252.48        19.89 o                         
 -11  19   1        189.55        184.03        26.47 o                         
 -10  19   1         21.64         13.04        21.58 o                         
  -9  19   1        887.34        874.99        23.45 o                         
  -8  19   1        225.35        212.57        19.37 o                         
  -7  19   1       2321.32       2357.02        28.69 o                         
  -6  19   1        761.53        745.98        21.85 o                         
  -5  19   1       1839.23       1758.49        31.20 o                         
  -4  19   1         82.86         85.92        17.57 o                         
  -3  19   1       2080.80       2042.55        39.92 o                         
  -2  19   1        365.42        355.30        17.30 o                         
  -1  19   1       3787.29       3740.45        47.56 o                         
   0  19   1       1067.52       1038.45        17.55 o                         
   1  19   1       3934.64       4034.70        79.19 o                         
   2  19   1         39.31         34.18        16.74 o                         
   3  19   1       1120.78       1177.75        21.22 o                         
   4  19   1          5.60          4.98        16.32 o                         
   5  19   1        370.18        398.76        18.26 o                         
   6  19   1         41.38         40.68        22.21 o                         
   7  19   1        421.27        504.24        21.90 o                         
   8  19   1        147.67        145.65        19.16 o                         
   9  19   1        678.14        712.62        24.64 o                         
  10  19   1        128.75        169.60        23.37 o                         
  11  19   1        344.89        380.65        38.18 o                         
 -10  20   1          6.67         21.88        24.27 o                         
  -9  20   1        105.83        125.20        25.07 o                         
  -8  20   1        121.68        123.27        23.43 o                         
  -7  20   1        160.77        177.28        19.38 o                         
  -6  20   1        530.29        515.70        20.00 o                         
  -5  20   1        166.91        179.50        18.51 o                         
  -4  20   1        585.36        599.54        19.25 o                         
  -3  20   1         42.52         56.22        16.32 o                         
  -2  20   1        143.87        136.29        17.73 o                         
  -1  20   1          0.21         22.61        15.77 o                         
   0  20   1        141.25        160.46        15.79 o                         
   1  20   1         88.48        113.99        16.76 o                         
   2  20   1        690.84        722.67        20.21 o                         
   3  20   1         87.69         87.11        15.54 o                         
   4  20   1        797.52        806.50        21.97 o                         
   5  20   1          0.23         10.78        20.40 o                         
   6  20   1        131.50        149.03        22.13 o                         
   7  20   1          7.87         10.71        18.92 o                         
   8  20   1         32.77          8.31        21.94 o                         
   9  20   1         73.18         69.56        21.93 o                         
  10  20   1        194.78        178.13        23.34 o                         
  -9  21   1        710.91        730.13        29.65 o                         
  -8  21   1          5.15         10.20        23.00 o                         
  -7  21   1       1965.73       2037.98        44.28 o                         
  -6  21   1          0.19         14.46        18.84 o                         
  -5  21   1       2571.67       2569.09        24.85 o                         
  -4  21   1          2.96         -4.72        19.19 o                         
  -3  21   1       3121.25       3203.11        52.93 o                         
  -2  21   1          5.01          9.86        22.27 o                         
  -1  21   1       3865.37       3918.51        37.67 o                         
   0  21   1        114.87        136.55        19.36 o                         
   1  21   1       4208.37       4056.82        46.64 o                         
   2  21   1         11.66         31.07        19.22 o                         
   3  21   1       3097.19       3035.05        31.29 o                         
   4  21   1          8.62         10.90        20.47 o                         
   5  21   1       3358.11       3417.40        40.86 o                         
   6  21   1         25.89         30.86        20.32 o                         
   7  21   1       3013.09       3195.98        55.80 o                         
   8  21   1          2.11         21.32        23.19 o                         
   9  21   1       2059.32       2072.19        55.83 o                         
  -8  22   1         28.31         23.46        20.20 o                         
  -7  22   1         32.05         25.31        21.59 o                         
  -6  22   1         85.22         73.11        23.18 o                         
  -5  22   1        137.19        130.03        20.45 o                         
  -4  22   1         13.99         19.20        20.04 o                         
  -3  22   1         85.27         94.70        20.58 o                         
  -2  22   1          7.39         12.02        16.73 o                         
  -1  22   1          5.73         43.44        17.12 o                         
   0  22   1        132.77        131.56        18.87 o                         
   1  22   1          6.62         43.19        20.37 o                         
   2  22   1        794.25        858.64        24.36 o                         
   3  22   1        118.81        157.00        19.28 o                         
   4  22   1        350.81        373.08        19.51 o                         
   5  22   1        273.64        250.91        22.38 o                         
   6  22   1        107.86        114.35        25.39 o                         
   7  22   1        473.69        430.40        22.67 o                         
   8  22   1        186.08        180.06        22.16 o                         
  -7  23   1        290.40        282.85        21.45 o                         
  -6  23   1        439.71        458.84        25.45 o                         
  -5  23   1        690.75        671.99        21.70 o                         
  -4  23   1         66.96         85.05        21.75 o                         
  -3  23   1       1187.74       1263.29        30.80 o                         
  -2  23   1        206.43        218.22        18.82 o                         
  -1  23   1       1564.36       1558.37        19.09 o                         
   0  23   1          6.30          5.60        17.38 o                         
   1  23   1        710.14        706.40        19.04 o                         
   2  23   1         34.51         53.40        19.98 o                         
   3  23   1        393.09        426.48        20.87 o                         
   4  23   1         58.24         64.52        21.79 o                         
   5  23   1        710.56        742.18        30.78 o                         
   6  23   1        414.16        409.34        25.74 o                         
   7  23   1       1689.26       1784.60        68.34 o                         
  -6  24   1        119.09         95.16        24.43 o                         
  -5  24   1        481.52        474.79        25.44 o                         
  -4  24   1        249.04        266.56        25.00 o                         
  -3  24   1         73.06         91.07        22.98 o                         
  -2  24   1        153.66        161.63        20.32 o                         
  -1  24   1        132.47        144.81        18.48 o                         
   0  24   1        164.29        164.59        21.64 o                         
   1  24   1        208.65        231.43        20.41 o                         
   2  24   1        193.85        211.49        20.54 o                         
   3  24   1         80.02        103.35        21.42 o                         
   4  24   1         60.52         69.08        22.98 o                         
   5  24   1        187.96        181.56        20.44 o                         
   6  24   1         11.87         45.72        25.74 o                         
  -5  25   1        125.45        120.09        30.50 o                         
  -4  25   1         54.25         58.61        22.88 o                         
  -3  25   1        175.25        165.07        19.18 o                         
  -2  25   1         28.01         14.84        18.93 o                         
  -1  25   1         56.66         57.16        18.96 o                         
   0  25   1        228.77        247.38        19.26 o                         
   1  25   1         22.48         49.90        19.89 o                         
   2  25   1        218.66        238.61        19.26 o                         
   3  25   1        101.74         86.38        25.61 o                         
   4  25   1         53.36         71.68        24.20 o                         
   5  25   1        266.70        220.67        49.45 o                         
  -2  26   1        763.64        812.61        25.57 o                         
  -1  26   1         60.23         75.76        22.54 o                         
   0  26   1        284.63        295.45        24.36 o                         
   1  26   1         76.22         62.32        21.44 o                         
   2  26   1         87.62         68.61        30.42 o                         
 -16   0   2        439.36        393.29        36.59 o                         
 -15   0   2          0.34         14.59        27.97 o                         
 -14   0   2       1408.52       1343.10        50.66 o                         
 -13   0   2         25.27         28.91        25.41 o                         
 -12   0   2       2812.19       2595.67        70.43 o                         
 -11   0   2          1.38         25.11        25.30 o                         
 -10   0   2       2020.17       2149.79        31.46 o                         
  -9   0   2        489.74        471.01        23.96 o                         
  -8   0   2       9814.17      10388.49       408.96 o                         
  -7   0   2       2969.93       2817.85       128.96 o                         
  -6   0   2      28125.40      30267.48       150.58 o                         
  -5   0   2         68.67         25.62        25.89 o                         
  -4   0   2      21394.08      22765.32       444.90 o                         
  -3   0   2         94.88         92.41        32.00 o                         
   0   0   2        223.47        240.46        41.65 o                         
   1   0   2      12288.09      13705.94       110.35 o                         
   2   0   2       8311.15       8671.62       315.47 o                         
   3   0   2        346.22        405.31        34.49 o                         
   4   0   2       6318.91       6327.29        86.35 o                         
   5   0   2        330.08        276.89        34.50 o                         
   6   0   2      13606.35      13717.79       222.92 o                         
   7   0   2          9.77          3.68        24.46 o                         
   8   0   2       3875.56       3677.31        88.50 o                         
   9   0   2        357.53        339.51        23.65 o                         
  10   0   2        203.27        212.38        21.82 o                         
  11   0   2        128.16        147.17        22.57 o                         
  12   0   2        196.90        227.05        24.58 o                         
  13   0   2        436.36        419.64        25.95 o                         
  14   0   2        295.51        325.32        27.99 o                         
  15   0   2         12.73         36.37        27.72 o                         
 -16   1   2        844.54        850.68        33.64 o                         
 -15   1   2         69.31         66.21        22.43 o                         
 -14   1   2        599.60        678.07        19.71 o                         
 -13   1   2        283.96        293.15        20.40 o                         
 -12   1   2         47.07         84.53        17.66 o                         
 -11   1   2        540.34        500.07        18.80 o                         
 -10   1   2        458.89        408.63        17.66 o                         
  -9   1   2        581.58        517.31        16.17 o                         
  -8   1   2          9.31         16.57        15.55 o                         
  -7   1   2         12.87         27.79        17.14 o                         
  -6   1   2         22.01         54.11        18.12 o                         
  -5   1   2       4827.91       5413.13        90.25 o                         
  -4   1   2        324.09        376.74        19.75 o                         
  -3   1   2       1222.07       1393.65        27.69 o                         
  -2   1   2       1840.91       1809.57        31.87 o                         
  -1   1   2        509.78        503.92        33.10 o                         
   0   1   2        270.28        243.16        28.79 o                         
   1   1   2        600.92        624.30        28.39 o                         
   2   1   2       2494.43       2628.29        46.16 o                         
   3   1   2        242.86        307.07        23.93 o                         
   4   1   2       3244.98       3642.77       141.80 o                         
   5   1   2         44.44         98.37        20.71 o                         
   6   1   2       4527.15       5111.35       209.98 o                         
   7   1   2        766.50        733.88        19.03 o                         
   8   1   2       1413.33       1540.52        21.97 o                         
   9   1   2        154.27        129.63        16.19 o                         
  10   1   2        129.40        129.53        17.77 o                         
  11   1   2        180.79        146.30        16.08 o                         
  12   1   2        289.95        250.99        15.87 o                         
  13   1   2          0.34         16.30        19.70 o                         
  14   1   2        205.39        229.74        20.95 o                         
  15   1   2         67.79         55.71        20.88 o                         
 -16   2   2        108.65         96.35        51.19 o                         
 -15   2   2         54.47         70.81        23.83 o                         
 -14   2   2        780.29        804.73        19.91 o                         
 -13   2   2          0.26          1.30        18.76 o                         
 -12   2   2       1445.71       1371.18        19.15 o                         
 -11   2   2          3.97          5.33        18.10 o                         
 -10   2   2       2003.33       2008.71        31.35 o                         
  -9   2   2         47.94         57.28        14.27 o                         
  -8   2   2       2028.30       1917.71        49.04 o                         
  -7   2   2        219.19        206.24        16.61 o                         
  -6   2   2       4377.81       4252.21        84.91 o                         
  -5   2   2         36.28         99.81        19.30 o                         
  -4   2   2      11248.42      11566.37       112.52 o                         
  -3   2   2       1714.06       2244.36        41.77 o                         
  -2   2   2       6860.14       6882.45       126.93 o                         
  -1   2   2        276.96        329.36        26.80 o                         
   0   2   2       4201.04       4244.04       105.45 o                         
   1   2   2          7.68         10.74        20.41 o                         
   2   2   2       4872.35       5006.28        89.93 o                         
   3   2   2       1002.88       1222.09        23.61 o                         
   4   2   2      13771.42      15068.94       336.35 o                         
   5   2   2         88.98         81.33        23.19 o                         
   6   2   2       5859.95       6235.14        74.07 o                         
   7   2   2       2886.43       2994.53        73.84 o                         
   8   2   2       1689.10       1643.09        43.48 o                         
   9   2   2       1036.70       1049.41        20.33 o                         
  10   2   2        584.43        536.37        19.75 o                         
  11   2   2        274.55        268.43        19.49 o                         
  12   2   2        302.97        279.50        16.76 o                         
  13   2   2        316.23        285.41        20.24 o                         
  14   2   2        136.59        117.76        17.67 o                         
  15   2   2        337.19        355.29        22.85 o                         
 -15   3   2        573.27        560.79        23.17 o                         
 -14   3   2       1014.92       1003.41        20.10 o                         
 -13   3   2        444.48        444.66        18.59 o                         
 -12   3   2        816.35        833.40        17.82 o                         
 -11   3   2        243.77        238.22        17.28 o                         
 -10   3   2         60.10         61.53        16.74 o                         
  -9   3   2       1039.51       1016.94        32.95 o                         
  -8   3   2        640.45        720.31        18.00 o                         
  -7   3   2       1904.74       2023.60        63.60 o                         
  -6   3   2       3408.08       4029.10        68.81 o                         
  -5   3   2       2581.63       3009.42        77.43 o                         
  -4   3   2       1893.07       2021.74        37.74 o                         
  -3   3   2         68.42         98.95        17.71 o                         
  -2   3   2       6103.42       6233.02       149.10 o                         
  -1   3   2       6621.39       7124.41       108.06 o                         
   0   3   2      18325.36      19687.75       273.45 o                         
   1   3   2      10892.21      11000.18       150.52 o                         
   2   3   2       8283.99       8932.24       176.28 o                         
   3   3   2        447.05        598.43        22.42 o                         
   4   3   2       4088.96       4500.10       148.37 o                         
   5   3   2         56.32        100.37        23.12 o                         
   6   3   2       5679.07       6065.64       194.62 o                         
   7   3   2         10.82         26.96        17.95 o                         
   8   3   2       4120.87       4236.21       120.81 o                         
   9   3   2         25.79         31.86        15.87 o                         
  10   3   2       2442.23       2575.37        51.39 o                         
  11   3   2          1.53        -17.29        19.04 o                         
  12   3   2       2181.34       2173.34        30.77 o                         
  13   3   2         31.10         20.67        18.66 o                         
  14   3   2       1345.05       1300.81        21.42 o                         
  15   3   2         99.29         98.30        19.87 o                         
 -15   4   2          3.69         18.31        23.67 o                         
 -14   4   2        106.32        121.73        19.63 o                         
 -13   4   2        133.85        140.45        20.10 o                         
 -12   4   2          4.92         17.24        15.36 o                         
 -11   4   2       1827.22       1845.06        20.19 o                         
 -10   4   2        296.10        303.23        20.37 o                         
  -9   4   2       1186.53       1119.87        35.73 o                         
  -8   4   2        206.28        199.96        19.08 o                         
  -7   4   2        446.91        529.90        18.87 o                         
  -6   4   2        914.52       1130.12        32.94 o                         
  -5   4   2       1126.80       1227.70        33.90 o                         
  -4   4   2       4991.88       5498.75       107.86 o                         
  -3   4   2       3181.63       3506.79        27.81 o                         
  -2   4   2        435.34        459.33        21.06 o                         
  -1   4   2        261.53        267.36        23.13 o                         
   0   4   2      23462.48      24913.82        90.64 o                         
   1   4   2        512.77        489.51        17.37 o                         
   2   4   2        862.17        905.78        19.17 o                         
   3   4   2       1131.90       1313.31        23.47 o                         
   4   4   2       2813.34       3064.10        64.65 o                         
   5   4   2        168.08        263.22        21.30 o                         
   6   4   2        551.41        709.77        19.27 o                         
   7   4   2       2273.20       2138.12        32.60 o                         
   8   4   2          0.74          8.76        17.24 o                         
   9   4   2        262.23        270.48        16.33 o                         
  10   4   2         71.71         74.68        17.84 o                         
  11   4   2        165.20        177.33        18.07 o                         
  12   4   2         98.22         97.74        17.32 o                         
  13   4   2        219.29        221.80        21.62 o                         
  14   4   2         55.83         70.06        20.00 o                         
  15   4   2        445.57        453.27        21.38 o                         
 -15   5   2        560.43        566.92        22.97 o                         
 -14   5   2        502.60        457.37        18.37 o                         
 -13   5   2        491.01        510.20        18.64 o                         
 -12   5   2         12.65         13.83        15.24 o                         
 -11   5   2        323.95        354.06        23.21 o                         
 -10   5   2         36.78         53.16        21.47 o                         
  -9   5   2         85.84         87.24        14.36 o                         
  -8   5   2         91.34         93.78        15.37 o                         
  -7   5   2       2357.13       2341.39        66.88 o                         
  -6   5   2       1058.27       1214.04        31.83 o                         
  -5   5   2       2528.79       2436.57        43.13 o                         
  -4   5   2        472.89        614.02        19.87 o                         
  -3   5   2       8660.66       9078.55       194.64 o                         
  -2   5   2        264.61        307.95        18.84 o                         
  -1   5   2        213.12        181.56        21.12 o                         
   0   5   2       7726.93       7981.26       190.87 o                         
   1   5   2       1200.17       1084.50        20.90 o                         
   2   5   2        751.08        818.19        19.09 o                         
   3   5   2       9983.70      11056.20       219.10 o                         
   4   5   2         23.91         28.66        16.78 o                         
   5   5   2       3473.69       3483.24        97.11 o                         
   6   5   2         71.96         41.69        17.09 o                         
   7   5   2       2168.20       2210.87        22.21 o                         
   8   5   2       2691.91       2611.99        61.20 o                         
   9   5   2        572.39        515.87        16.91 o                         
  10   5   2       3312.52       3262.19        50.30 o                         
  11   5   2        995.30        942.00        24.47 o                         
  12   5   2        543.12        573.11        19.17 o                         
  13   5   2        432.87        407.72        21.88 o                         
  14   5   2       1007.87       1064.09        26.73 o                         
  15   5   2        166.46        187.25        22.09 o                         
 -15   6   2         80.04         81.23        22.23 o                         
 -14   6   2        112.71        136.98        21.17 o                         
 -13   6   2        190.22        226.75        19.02 o                         
 -12   6   2        389.55        393.56        18.99 o                         
 -11   6   2        606.81        643.74        19.05 o                         
 -10   6   2       2362.55       2274.28        48.29 o                         
  -9   6   2        978.92       1042.91        18.42 o                         
  -8   6   2       2386.11       2221.37        55.52 o                         
  -7   6   2        484.42        492.92        16.13 o                         
  -6   6   2       1896.25       1897.15        30.06 o                         
  -5   6   2       1487.80       1599.77        38.26 o                         
  -4   6   2       4042.79       4018.41       124.47 o                         
  -3   6   2       1272.56       1231.41        31.77 o                         
  -2   6   2       6093.39       6210.72        93.66 o                         
  -1   6   2        298.34        346.64        23.55 o                         
   0   6   2      23609.36      25446.51       202.55 o                         
   1   6   2        975.23       1115.09        20.46 o                         
   2   6   2       7109.61       7542.36       130.81 o                         
   3   6   2         94.03        117.40        19.53 o                         
   4   6   2      11807.88      12872.78       277.91 o                         
   5   6   2         18.15          5.61        17.67 o                         
   6   6   2       8178.03       8784.53       269.83 o                         
   7   6   2         19.15         26.89        16.16 o                         
   8   6   2       2520.12       2504.01        46.66 o                         
   9   6   2        104.86        123.56        18.27 o                         
  10   6   2        336.00        315.13        18.98 o                         
  11   6   2         95.43        105.52        16.85 o                         
  12   6   2        170.91        177.47        18.42 o                         
  13   6   2         60.98         81.28        19.57 o                         
  14   6   2        479.66        488.45        21.83 o                         
  15   6   2        165.39        150.44        19.93 o                         
 -15   7   2         74.94         66.78        22.45 o                         
 -14   7   2         26.46         25.00        19.06 o                         
 -13   7   2        575.33        626.70        22.03 o                         
 -12   7   2         53.81         44.16        23.67 o                         
 -11   7   2       1446.53       1495.12        25.65 o                         
 -10   7   2        552.51        516.43        20.54 o                         
  -9   7   2       3396.59       3392.62        47.91 o                         
  -8   7   2       1338.92       1332.89        19.16 o                         
  -7   7   2       4069.22       3929.46        80.77 o                         
  -6   7   2       1266.74       1347.64        41.11 o                         
  -5   7   2       6273.94       5962.95        67.78 o                         
  -4   7   2        828.27        936.26        19.20 o                         
  -3   7   2       7176.72       6546.68       239.11 o                         
  -2   7   2       1043.26        969.26        25.89 o                         
  -1   7   2      15348.48      15312.47       336.76 o                         
   0   7   2         61.11        -13.35        33.37 o                         
   1   7   2      13512.45      13763.97       356.84 o                         
   2   7   2        224.01        163.01        18.19 o                         
   3   7   2       3193.53       2893.50        38.12 o                         
   4   7   2       1520.13       1438.51        32.49 o                         
   5   7   2       3268.78       3040.43        45.95 o                         
   6   7   2        913.42        890.31        23.35 o                         
   7   7   2       5946.98       5786.93        79.29 o                         
   8   7   2        126.43        145.66        15.09 o                         
   9   7   2       4360.81       4230.66       119.76 o                         
  10   7   2          4.45         16.87        17.02 o                         
  11   7   2       1004.16        934.69        31.66 o                         
  12   7   2          8.48         23.78        23.05 o                         
  13   7   2        215.11        219.87        20.08 o                         
  14   7   2         32.09         23.90        21.13 o                         
  15   7   2        145.66        152.37        25.03 o                         
 -15   8   2        347.05        328.13        27.00 o                         
 -14   8   2        219.62        198.73        21.34 o                         
 -13   8   2         74.92         83.68        20.84 o                         
 -12   8   2       1407.75       1344.53        25.66 o                         
 -11   8   2         55.11         59.46        20.20 o                         
 -10   8   2       3104.44       3006.75        83.69 o                         
  -9   8   2         71.86         76.74        17.46 o                         
  -8   8   2       2019.83       1973.70        35.16 o                         
  -7   8   2        767.16        731.32        17.22 o                         
  -6   8   2       3826.88       3905.75        80.46 o                         
  -5   8   2        119.29        132.12        15.65 o                         
  -4   8   2      11382.02      12014.26       157.12 o                         
  -3   8   2       1640.04       1658.15        37.54 o                         
  -2   8   2       7269.96       7390.75       173.65 o                         
  -1   8   2        323.71        275.76        28.76 o                         
   0   8   2       1654.35       1747.67        29.30 o                         
   1   8   2        532.32        493.40        22.90 o                         
   2   8   2       3719.47       3851.25        50.96 o                         
   3   8   2       1128.79       1090.95        18.71 o                         
   4   8   2       9113.90       9534.35       236.14 o                         
   5   8   2         54.93         43.53        14.64 o                         
   6   8   2       2325.75       2401.72        28.44 o                         
   7   8   2        196.96        195.48        16.09 o                         
   8   8   2        174.49        154.05        15.02 o                         
   9   8   2        736.38        758.81        18.96 o                         
  10   8   2        412.96        404.59        17.74 o                         
  11   8   2        736.48        710.46        19.90 o                         
  12   8   2        512.49        549.83        22.25 o                         
  13   8   2         60.70         53.51        19.47 o                         
  14   8   2        214.22        241.51        28.40 o                         
  15   8   2         15.18         -6.63        24.81 o                         
 -15   9   2         78.42         50.27        29.23 o                         
 -14   9   2        571.41        532.46        24.74 o                         
 -13   9   2        215.06        239.85        19.93 o                         
 -12   9   2        300.09        296.02        20.49 o                         
 -11   9   2       1670.74       1655.91        22.64 o                         
 -10   9   2        491.55        485.75        19.83 o                         
  -9   9   2       1899.83       1876.09        33.97 o                         
  -8   9   2         56.01         43.04        14.51 o                         
  -7   9   2        417.50        368.96        14.63 o                         
  -6   9   2        613.97        605.04        16.91 o                         
  -5   9   2       5011.38       4947.88        71.80 o                         
  -4   9   2       2847.53       3084.13        78.46 o                         
  -3   9   2       4386.00       4344.69        26.25 o                         
  -2   9   2       3701.83       3532.58        96.09 o                         
  -1   9   2       6068.00       6502.99        58.13 o                         
   0   9   2          1.19         -1.99        19.15 o                         
   1   9   2      11173.58      12019.77       170.74 o                         
   2   9   2          4.07         15.35        18.46 o                         
   3   9   2       9183.48       9030.05       150.81 o                         
   4   9   2         55.67         68.66        17.55 o                         
   5   9   2       3353.01       3554.49        77.09 o                         
   6   9   2        106.19        100.36        14.88 o                         
   7   9   2        338.50        361.94        16.17 o                         
   8   9   2         63.81         58.87        16.35 o                         
   9   9   2       1365.13       1399.43        26.23 o                         
  10   9   2        216.28        201.12        17.00 o                         
  11   9   2        662.19        637.27        17.47 o                         
  12   9   2         31.29         25.63        18.72 o                         
  13   9   2         24.34         54.42        20.67 o                         
  14   9   2        331.74        331.01        21.36 o                         
 -14  10   2        139.88        134.30        22.36 o                         
 -13  10   2        792.87        748.07        23.02 o                         
 -12  10   2        585.73        619.57        23.54 o                         
 -11  10   2        289.30        257.19        16.50 o                         
 -10  10   2         92.84         94.04        14.91 o                         
  -9  10   2        465.48        443.78        16.04 o                         
  -8  10   2        199.69        216.41        18.49 o                         
  -7  10   2        952.26        907.02        17.34 o                         
  -6  10   2        490.18        484.81        15.57 o                         
  -5  10   2        633.59        696.16        16.97 o                         
  -4  10   2        802.55        831.75        22.20 o                         
  -3  10   2          9.83         31.71        16.06 o                         
  -2  10   2       1080.70        922.29        26.33 o                         
  -1  10   2        221.41        308.20        22.23 o                         
   0  10   2        706.25        891.82        18.28 o                         
   1  10   2        103.43        149.35        20.30 o                         
   2  10   2         23.58         47.17        18.92 o                         
   3  10   2       1892.73       1595.28        62.91 o                         
   4  10   2         14.24         17.79        14.78 o                         
   5  10   2       3441.98       3438.24        47.25 o                         
   6  10   2        387.34        395.57        15.36 o                         
   7  10   2        866.44        827.04        17.00 o                         
   8  10   2        409.33        454.75        17.87 o                         
   9  10   2       3642.26       3645.94        52.87 o                         
  10  10   2         48.00         64.67        18.60 o                         
  11  10   2       3311.88       3317.46        30.66 o                         
  12  10   2         22.49         34.32        22.72 o                         
  13  10   2       1402.51       1392.33        24.53 o                         
  14  10   2         21.68         12.52        22.03 o                         
 -14  11   2         66.20         49.02        23.89 o                         
 -13  11   2         86.95         77.04        23.83 o                         
 -12  11   2          0.07         -6.30        18.45 o                         
 -11  11   2        136.94        150.20        21.46 o                         
 -10  11   2         13.09         19.94        16.04 o                         
  -9  11   2        154.38        148.24        16.80 o                         
  -8  11   2        481.42        449.88        17.65 o                         
  -7  11   2          3.72         14.40        14.92 o                         
  -6  11   2        734.34        707.20        16.61 o                         
  -5  11   2        906.94        856.20        20.49 o                         
  -4  11   2         91.80         91.12        16.39 o                         
  -3  11   2       1296.42       1294.03        28.20 o                         
  -2  11   2        415.83        406.51        16.59 o                         
  -1  11   2        978.96        919.59        21.05 o                         
   0  11   2        265.77        274.32        20.68 o                         
   1  11   2        380.71        353.28        17.77 o                         
   2  11   2        658.20        667.02        18.37 o                         
   3  11   2        964.00        809.23        17.57 o                         
   4  11   2        302.74        346.74        15.24 o                         
   5  11   2        521.46        477.10        16.31 o                         
   6  11   2        922.16        845.59        16.94 o                         
   7  11   2        102.94        106.09        14.43 o                         
   8  11   2        224.60        262.51        17.33 o                         
   9  11   2         10.91         18.98        20.37 o                         
  10  11   2        134.70        136.25        19.88 o                         
  11  11   2         51.38         43.11        21.53 o                         
  12  11   2          1.15          1.15        17.27 o                         
  13  11   2         66.42         55.13        22.47 o                         
  14  11   2         72.80         64.23        24.95 o                         
 -14  12   2         87.86        106.04        25.10 o                         
 -13  12   2        216.01        201.81        22.51 o                         
 -12  12   2        818.02        849.73        20.99 o                         
 -11  12   2        569.68        550.90        18.62 o                         
 -10  12   2        916.89        963.26        17.27 o                         
  -9  12   2       1611.18       1473.63        26.37 o                         
  -8  12   2         94.33         70.80        15.92 o                         
  -7  12   2        956.28        932.89        18.57 o                         
  -6  12   2        549.85        547.08        18.39 o                         
  -5  12   2         52.91         53.00        16.15 o                         
  -4  12   2        249.96        216.27        16.47 o                         
  -3  12   2        572.27        539.15        16.45 o                         
  -2  12   2        789.69        738.12        18.03 o                         
  -1  12   2         41.90         20.17        17.71 o                         
   0  12   2        189.36        168.68        15.70 o                         
   1  12   2        486.29        445.67        17.51 o                         
   2  12   2         14.90          6.65        17.56 o                         
   3  12   2       3325.45       3300.91        34.37 o                         
   4  12   2          6.27          1.55        12.47 o                         
   5  12   2       1998.91       1988.21        36.45 o                         
   6  12   2        171.45        172.23        14.45 o                         
   7  12   2        653.35        644.08        18.87 o                         
   8  12   2        253.69        217.65        15.42 o                         
   9  12   2        664.38        661.91        19.72 o                         
  10  12   2         20.53         14.55        16.84 o                         
  11  12   2       1341.78       1335.67        22.19 o                         
  12  12   2          8.18          5.65        20.58 o                         
  13  12   2        917.20        930.71        28.53 o                         
  14  12   2         18.99         25.79        28.57 o                         
 -13  13   2        606.62        647.46        26.39 o                         
 -12  13   2        214.38        198.63        22.50 o                         
 -11  13   2       1179.09       1205.06        27.34 o                         
 -10  13   2        831.58        826.62        19.25 o                         
  -9  13   2       3205.94       2990.70        45.30 o                         
  -8  13   2        715.98        683.87        19.05 o                         
  -7  13   2       3448.31       3443.55        46.36 o                         
  -6  13   2        204.78        202.65        17.22 o                         
  -5  13   2       3200.86       3146.20        58.20 o                         
  -4  13   2        302.44        295.63        16.67 o                         
  -3  13   2       4361.64       4506.20        92.42 o                         
  -2  13   2       2037.05       1859.92        18.60 o                         
  -1  13   2      11633.01      12067.92       171.11 o                         
   0  13   2        982.48        942.50        17.50 o                         
   1  13   2      11385.64      11127.37       135.84 o                         
   2  13   2          5.55         15.03        14.18 o                         
   3  13   2       5152.30       4875.32        69.11 o                         
   4  13   2        192.80        190.08        16.49 o                         
   5  13   2       3614.84       3641.37        48.44 o                         
   6  13   2        107.22        107.29        18.14 o                         
   7  13   2       2853.68       2790.85        43.59 o                         
   8  13   2        522.32        503.04        17.37 o                         
   9  13   2       2275.26       2175.57        26.45 o                         
  10  13   2        139.67        130.73        19.99 o                         
  11  13   2        888.08        895.43        22.24 o                         
  12  13   2          5.05         -3.84        22.24 o                         
  13  13   2        262.48        237.26        22.28 o                         
 -13  14   2          5.27         15.06        22.03 o                         
 -12  14   2          1.01        -10.85        25.48 o                         
 -11  14   2          5.10          3.04        19.42 o                         
 -10  14   2        686.22        697.44        18.80 o                         
  -9  14   2         95.88         86.77        15.42 o                         
  -8  14   2       1055.33       1029.37        23.25 o                         
  -7  14   2        270.86        260.78        19.37 o                         
  -6  14   2        558.48        569.50        19.90 o                         
  -5  14   2        327.61        356.24        21.16 o                         
  -4  14   2        518.47        475.40        15.91 o                         
  -3  14   2         23.93         20.04        17.19 o                         
  -2  14   2       1409.86       1343.44        20.29 o                         
  -1  14   2         14.02        -16.75        16.75 o                         
   0  14   2       4480.04       4357.47        74.93 o                         
   1  14   2        113.47         49.18        19.72 o                         
   2  14   2        299.35        239.35        15.52 o                         
   3  14   2       1188.78       1214.37        18.72 o                         
   4  14   2         35.19         26.93        14.11 o                         
   5  14   2        252.56        229.08        17.34 o                         
   6  14   2        473.68        452.22        17.38 o                         
   7  14   2         47.72         52.07        15.67 o                         
   8  14   2        998.03        953.97        19.77 o                         
   9  14   2          0.79          7.93        15.69 o                         
  10  14   2        411.17        424.21        19.16 o                         
  11  14   2         56.96         81.31        19.27 o                         
  12  14   2         46.29         66.75        20.69 o                         
  13  14   2         16.61         31.40        25.96 o                         
 -13  15   2        529.73        563.76        39.40 o                         
 -12  15   2         10.92         11.38        21.90 o                         
 -11  15   2       1603.21       1661.37        41.24 o                         
 -10  15   2         35.62         42.18        19.29 o                         
  -9  15   2       2627.48       2595.97        29.06 o                         
  -8  15   2         66.01         81.42        16.92 o                         
  -7  15   2       4393.17       4382.77        48.17 o                         
  -6  15   2        283.21        289.74        19.01 o                         
  -5  15   2       2851.26       2855.91        24.88 o                         
  -4  15   2        342.00        330.76        19.59 o                         
  -3  15   2       6613.43       6401.47       126.27 o                         
  -2  15   2        418.14        406.97        15.80 o                         
  -1  15   2       4849.93       4856.52       117.96 o                         
   0  15   2       1439.65       1383.41        22.15 o                         
   1  15   2       3679.45       3392.40        38.01 o                         
   2  15   2        169.28        170.09        17.36 o                         
   3  15   2       3405.71       3408.53        55.83 o                         
   4  15   2         16.44         25.42        18.92 o                         
   5  15   2       2065.26       2035.13        28.01 o                         
   6  15   2          9.88          9.86        17.26 o                         
   7  15   2       2035.64       1990.82        18.74 o                         
   8  15   2        614.30        636.50        17.93 o                         
   9  15   2        695.36        742.67        20.86 o                         
  10  15   2        471.27        450.10        21.49 o                         
  11  15   2        503.25        529.66        22.66 o                         
  12  15   2         18.47         -8.51        23.49 o                         
  13  15   2        103.62         82.87        48.91 o                         
 -12  16   2        130.86        126.58        21.86 o                         
 -11  16   2        951.62        908.65        26.33 o                         
 -10  16   2        104.41        100.22        19.33 o                         
  -9  16   2        442.47        457.87        23.30 o                         
  -8  16   2         42.04         42.66        18.48 o                         
  -7  16   2         11.66         16.73        16.77 o                         
  -6  16   2        568.92        553.67        18.98 o                         
  -5  16   2          1.22          1.02        18.25 o                         
  -4  16   2        602.57        622.72        17.57 o                         
  -3  16   2         13.70         15.13        17.75 o                         
  -2  16   2        169.88        192.98        18.99 o                         
  -1  16   2         52.58         48.14        15.72 o                         
   0  16   2          3.00         -4.69        14.69 o                         
   1  16   2        128.44        101.01        18.69 o                         
   2  16   2       1902.07       1929.41        32.07 o                         
   3  16   2        223.90        207.84        17.08 o                         
   4  16   2       1639.81       1668.36        22.75 o                         
   5  16   2        484.89        516.80        18.17 o                         
   6  16   2        270.69        264.91        17.49 o                         
   7  16   2       1216.81       1153.70        23.00 o                         
   8  16   2         61.15         65.37        21.11 o                         
   9  16   2        322.67        308.34        17.79 o                         
  10  16   2        331.06        359.37        17.73 o                         
  11  16   2        431.79        429.25        24.06 o                         
  12  16   2        156.13        149.42        23.92 o                         
 -12  17   2        771.19        833.45        32.06 o                         
 -11  17   2         96.02        110.17        22.16 o                         
 -10  17   2       1041.60       1139.81        25.47 o                         
  -9  17   2        573.96        629.40        32.13 o                         
  -8  17   2        168.31        166.42        19.59 o                         
  -7  17   2        394.30        412.93        20.01 o                         
  -6  17   2          2.13          4.14        14.81 o                         
  -5  17   2         80.59         79.73        17.88 o                         
  -4  17   2        360.53        322.50        17.60 o                         
  -3  17   2        230.85        205.87        18.64 o                         
  -2  17   2        663.78        584.96        19.58 o                         
  -1  17   2        939.87        901.04        17.75 o                         
   0  17   2        255.15        265.37        17.72 o                         
   1  17   2        240.34        245.09        20.31 o                         
   2  17   2        140.83        131.67        17.46 o                         
   3  17   2         49.32         54.16        18.34 o                         
   4  17   2       1233.65       1192.60        18.40 o                         
   5  17   2        114.72        127.61        18.22 o                         
   6  17   2       1118.20       1107.17        20.02 o                         
   7  17   2        780.70        772.64        19.92 o                         
   8  17   2        454.12        473.88        21.70 o                         
   9  17   2         66.47         82.90        17.31 o                         
  10  17   2        287.56        306.87        19.27 o                         
  11  17   2         98.48         92.54        20.71 o                         
  12  17   2        521.67        559.37        36.11 o                         
 -11  18   2        114.80         82.74        23.71 o                         
 -10  18   2        269.58        280.08        21.09 o                         
  -9  18   2         79.26        109.12        20.12 o                         
  -8  18   2        210.61        203.23        20.61 o                         
  -7  18   2          4.64          9.63        20.45 o                         
  -6  18   2        810.86        776.41        17.74 o                         
  -5  18   2          1.36          7.83        15.44 o                         
  -4  18   2       2248.54       2180.61        39.04 o                         
  -3  18   2         42.29         25.69        18.05 o                         
  -2  18   2       1974.85       1882.51        39.98 o                         
  -1  18   2        109.27        134.28        16.21 o                         
   0  18   2       1372.18       1312.18        23.96 o                         
   1  18   2        924.37        847.34        22.94 o                         
   2  18   2        500.76        494.02        19.87 o                         
   3  18   2        969.92        884.25        19.64 o                         
   4  18   2        883.18        867.99        19.11 o                         
   5  18   2        872.01        810.55        19.28 o                         
   6  18   2        779.21        795.24        21.70 o                         
   7  18   2       1803.66       1808.83        23.76 o                         
   8  18   2        584.38        589.59        20.35 o                         
   9  18   2       1092.93       1067.21        21.25 o                         
  10  18   2        367.50        364.35        21.23 o                         
  11  18   2        509.28        496.34        25.35 o                         
 -11  19   2          3.12         19.21        39.22 o                         
 -10  19   2        290.91        282.90        22.08 o                         
  -9  19   2          1.45          4.69        23.25 o                         
  -8  19   2        228.17        219.23        22.05 o                         
  -7  19   2        395.36        371.23        19.60 o                         
  -6  19   2          3.66          7.43        19.08 o                         
  -5  19   2         31.90         56.83        18.14 o                         
  -4  19   2         24.85         11.59        16.41 o                         
  -3  19   2        262.79        265.85        16.84 o                         
  -2  19   2        251.57        218.53        19.77 o                         
  -1  19   2        781.52        766.89        18.90 o                         
   0  19   2        233.00        206.92        17.04 o                         
   1  19   2       1102.96        992.27        19.71 o                         
   2  19   2        100.02        108.31        17.92 o                         
   3  19   2        245.19        237.39        21.26 o                         
   4  19   2        265.11        259.12        15.99 o                         
   5  19   2          3.43         19.91        19.35 o                         
   6  19   2        285.89        315.39        19.76 o                         
   7  19   2        442.96        416.94        19.94 o                         
   8  19   2        239.70        254.13        18.32 o                         
   9  19   2        213.45        215.56        22.22 o                         
  10  19   2        275.77        278.28        25.58 o                         
 -10  20   2        328.45        367.27        24.96 o                         
  -9  20   2        116.59        144.22        23.34 o                         
  -8  20   2       1375.64       1382.82        35.97 o                         
  -7  20   2        312.40        323.50        23.65 o                         
  -6  20   2       2420.42       2433.56        61.73 o                         
  -5  20   2         59.03         85.81        19.17 o                         
  -4  20   2       2252.86       2273.31        48.55 o                         
  -3  20   2        308.07        342.73        20.48 o                         
  -2  20   2       4502.27       4414.26        35.21 o                         
  -1  20   2       1312.55       1314.80        19.92 o                         
   0  20   2       4931.56       4809.24        57.89 o                         
   1  20   2       1199.73       1164.62        31.52 o                         
   2  20   2       5428.28       5351.07        66.96 o                         
   3  20   2        268.71        270.87        19.73 o                         
   4  20   2       1951.07       2064.37        21.81 o                         
   5  20   2        164.87        161.20        18.30 o                         
   6  20   2       2093.60       2090.75        35.32 o                         
   7  20   2          7.63         11.17        21.89 o                         
   8  20   2       1876.98       1979.40        40.16 o                         
   9  20   2         25.66         24.87        25.10 o                         
  10  20   2        830.53        865.05        26.40 o                         
  -9  21   2         44.43         58.96        23.00 o                         
  -8  21   2         17.67         34.39        22.98 o                         
  -7  21   2         21.89         22.61        20.50 o                         
  -6  21   2          4.89          0.88        20.15 o                         
  -5  21   2        288.69        296.28        17.44 o                         
  -4  21   2          8.89          6.79        17.90 o                         
  -3  21   2        233.55        215.28        20.79 o                         
  -2  21   2         36.63         41.02        17.25 o                         
  -1  21   2        113.96        119.68        18.27 o                         
   0  21   2        516.06        600.75        20.33 o                         
   1  21   2        145.95        137.93        19.57 o                         
   2  21   2        162.00        178.22        21.06 o                         
   3  21   2        277.25        289.17        17.53 o                         
   4  21   2         19.80         17.37        19.10 o                         
   5  21   2        242.02        240.08        19.37 o                         
   6  21   2        256.99        249.08        19.36 o                         
   7  21   2        202.07        222.32        25.61 o                         
   8  21   2         68.47         60.57        25.26 o                         
   9  21   2        568.92        568.01        29.21 o                         
  -8  22   2        751.06        750.41        28.74 o                         
  -7  22   2       1052.23       1031.87        28.69 o                         
  -6  22   2       1117.38       1201.84        25.06 o                         
  -5  22   2        647.99        716.39        22.93 o                         
  -4  22   2       1730.46       1814.71        40.92 o                         
  -3  22   2        184.67        191.06        20.19 o                         
  -2  22   2       1698.19       1710.33        50.29 o                         
  -1  22   2         72.32         97.75        20.01 o                         
   0  22   2       1758.11       1751.75        21.60 o                         
   1  22   2        109.22        156.89        20.37 o                         
   2  22   2       1851.54       1852.52        29.13 o                         
   3  22   2        185.18        196.72        24.16 o                         
   4  22   2       1442.14       1449.68        28.06 o                         
   5  22   2        202.06        206.98        22.22 o                         
   6  22   2        990.42       1053.93        25.42 o                         
   7  22   2         94.93         56.48        25.26 o                         
   8  22   2       1120.72       1186.87        29.87 o                         
  -7  23   2        277.79        322.84        23.35 o                         
  -6  23   2        190.83        187.20        23.09 o                         
  -5  23   2        325.77        290.14        25.23 o                         
  -4  23   2         27.53         29.61        20.29 o                         
  -3  23   2         23.05         23.22        20.27 o                         
  -2  23   2        139.36        179.56        18.91 o                         
  -1  23   2         76.52         84.99        17.32 o                         
   0  23   2        258.76        288.87        18.07 o                         
   1  23   2        157.04        177.36        16.84 o                         
   2  23   2        256.19        280.03        17.24 o                         
   3  23   2          4.58         11.98        21.51 o                         
   4  23   2        255.57        262.39        22.05 o                         
   5  23   2         32.33         30.05        20.30 o                         
   6  23   2        234.29        234.20        23.40 o                         
   7  23   2         15.17         -9.57        28.22 o                         
  -6  24   2        223.49        214.74        26.13 o                         
  -5  24   2         18.56          6.56        22.86 o                         
  -4  24   2          0.82         12.30        24.51 o                         
  -3  24   2         66.27         55.12        20.03 o                         
  -2  24   2         14.30         21.08        21.12 o                         
  -1  24   2         38.56         55.70        19.94 o                         
   0  24   2        350.68        343.28        20.70 o                         
   1  24   2        104.39        109.15        17.55 o                         
   2  24   2         54.05         59.75        24.72 o                         
   3  24   2         40.51         57.84        22.92 o                         
   4  24   2         13.34          4.39        22.79 o                         
   5  24   2          6.30         30.68        23.14 o                         
   6  24   2         21.03         43.52        24.13 o                         
  -4  25   2        152.79        125.49        23.00 o                         
  -3  25   2        230.20        220.07        21.83 o                         
  -2  25   2        106.88        122.14        21.21 o                         
  -1  25   2          6.28         22.37        19.66 o                         
   0  25   2         15.48         27.12        22.52 o                         
   1  25   2         17.17         19.62        19.88 o                         
   2  25   2        164.51        158.70        20.21 o                         
   3  25   2         72.68         52.79        23.89 o                         
   4  25   2        328.66        266.72        28.41 o                         
  -1  26   2          0.74         -5.09        25.49 o                         
   0  26   2       1290.79       1290.40        36.93 o                         
   1  26   2        107.31        109.53        33.96 o                         
 -15   1   3         86.78         98.47        20.01 o                         
 -14   1   3        623.62        646.88        19.41 o                         
 -13   1   3        402.24        419.81        19.48 o                         
 -12   1   3        181.81        188.33        15.68 o                         
 -11   1   3       1504.41       1514.27        26.60 o                         
 -10   1   3        108.57        131.30        20.17 o                         
  -9   1   3       3620.81       3786.46        82.89 o                         
  -8   1   3       3745.83       3772.08        66.47 o                         
  -7   1   3       5061.81       5016.22        82.05 o                         
  -6   1   3       5974.71       5922.86       116.87 o                         
  -5   1   3      11169.94      11518.52       259.03 o                         
  -4   1   3       1171.93       1034.63        29.07 o                         
  -3   1   3      10230.88       9932.08       202.98 o                         
  -2   1   3       6786.17       6919.48       116.53 o                         
  -1   1   3        981.79        758.46        34.87 o                         
   0   1   3      16683.52      17318.62       356.31 o                         
   1   1   3        870.94        697.30        28.27 o                         
   2   1   3      10820.02      12048.57       158.96 o                         
   3   1   3      12064.29      12403.02       291.80 o                         
   4   1   3        147.74        110.49        29.17 o                         
   5   1   3       8720.36       9011.08       190.52 o                         
   6   1   3       1187.76       1011.24        32.90 o                         
   7   1   3       3065.15       3055.32        44.94 o                         
   8   1   3       1013.55        944.91        21.39 o                         
   9   1   3        300.89        299.34        15.60 o                         
  10   1   3        270.51        245.11        17.76 o                         
  11   1   3        606.52        606.57        17.75 o                         
  12   1   3        268.56        287.52        16.36 o                         
  13   1   3        244.74        238.08        18.11 o                         
  14   1   3        254.64        250.85        21.00 o                         
  15   1   3         28.23         35.75        21.92 o                         
 -15   2   3        516.12        549.33        22.01 o                         
 -14   2   3         10.64          9.68        17.35 o                         
 -13   2   3        291.50        282.85        20.45 o                         
 -12   2   3        367.50        355.63        16.78 o                         
 -11   2   3         40.89         54.60        17.95 o                         
 -10   2   3        484.91        471.37        18.48 o                         
  -9   2   3          2.89         13.56        14.99 o                         
  -8   2   3         21.15         38.10        15.22 o                         
  -7   2   3       2805.12       3047.91        66.50 o                         
  -6   2   3       1926.33       2231.70        44.80 o                         
  -5   2   3       1245.74       1421.72        23.25 o                         
  -4   2   3       2223.01       2436.14        29.95 o                         
  -3   2   3       1747.95       1736.26        30.73 o                         
  -2   2   3        102.51         88.91        23.03 o                         
  -1   2   3        487.74        485.74        33.70 o                         
   0   2   3        493.58        566.67        30.76 o                         
   1   2   3        133.76        176.03        20.83 o                         
   2   2   3       1704.08       1808.26        31.12 o                         
   3   2   3         50.58         65.51        21.39 o                         
   4   2   3       1110.61       1218.59        41.56 o                         
   5   2   3       7232.21       7914.92       154.21 o                         
   6   2   3       1397.03       1604.50        31.84 o                         
   7   2   3       3369.35       3586.83        26.95 o                         
   8   2   3         95.23        104.69        16.48 o                         
   9   2   3       1952.82       2020.96        47.26 o                         
  10   2   3          1.04          2.33        18.35 o                         
  11   2   3        421.20        390.99        18.52 o                         
  12   2   3        244.75        238.02        17.59 o                         
  13   2   3        980.44       1029.61        22.45 o                         
  14   2   3         10.15         40.92        19.92 o                         
  15   2   3       1377.50       1371.94        22.93 o                         
 -15   3   3        173.28        170.21        19.35 o                         
 -14   3   3          3.03         10.17        21.59 o                         
 -13   3   3        379.55        385.68        18.35 o                         
 -12   3   3        128.06        123.73        16.39 o                         
 -11   3   3        296.88        312.60        17.38 o                         
 -10   3   3         10.24         23.75        18.62 o                         
  -9   3   3        143.64        149.34        14.33 o                         
  -8   3   3         85.80        105.13        16.18 o                         
  -7   3   3        181.59        165.19        15.01 o                         
  -6   3   3       1075.51       1124.03        19.72 o                         
  -5   3   3         25.63         15.65        18.08 o                         
  -4   3   3        408.99        413.70        20.63 o                         
  -3   3   3       1429.67       1448.81        27.21 o                         
  -2   3   3        334.51        350.36        25.70 o                         
  -1   3   3       9535.00      10341.21       104.43 o                         
   0   3   3       4347.24       4311.80        42.11 o                         
   1   3   3       8741.82       9626.31        85.40 o                         
   2   3   3         27.40         38.70        19.77 o                         
   3   3   3        270.28        232.50        23.34 o                         
   4   3   3       1964.31       2061.52        31.12 o                         
   5   3   3          3.81         34.89        18.51 o                         
   6   3   3       4816.26       4929.12        28.13 o                         
   7   3   3          2.34         17.02        17.52 o                         
   8   3   3       4727.06       4739.93        61.52 o                         
   9   3   3       1695.41       1594.33        18.33 o                         
  10   3   3       1897.76       1837.88        24.04 o                         
  11   3   3        361.93        364.55        19.62 o                         
  12   3   3        624.34        577.20        18.27 o                         
  13   3   3         34.18         29.96        19.89 o                         
  14   3   3        716.08        778.18        23.49 o                         
  15   3   3         28.75         36.74        19.78 o                         
 -15   4   3        249.35        223.04        21.21 o                         
 -14   4   3        631.21        661.56        23.04 o                         
 -13   4   3        275.57        264.44        18.10 o                         
 -12   4   3        927.78        890.75        17.07 o                         
 -11   4   3        231.13        246.19        19.24 o                         
 -10   4   3       1939.87       1952.51        50.03 o                         
  -9   4   3        713.22        680.08        17.12 o                         
  -8   4   3       1512.14       1446.00        31.41 o                         
  -7   4   3         18.68         31.15        15.94 o                         
  -6   4   3        554.24        512.91        16.25 o                         
  -5   4   3         66.80         70.83        16.93 o                         
  -4   4   3        197.48        152.33        19.21 o                         
  -3   4   3       2266.12       2383.63        47.16 o                         
  -2   4   3        304.26        308.27        21.29 o                         
  -1   4   3        142.14        100.69        24.35 o                         
   0   4   3        352.08        321.62        25.64 o                         
   1   4   3        938.76        895.18        22.82 o                         
   2   4   3        250.13        246.36        22.60 o                         
   3   4   3       5504.51       5838.95       132.59 o                         
   4   4   3        404.13        407.63        21.82 o                         
   5   4   3       2823.37       2720.76        41.08 o                         
   6   4   3         30.95         62.53        16.95 o                         
   7   4   3       3094.95       3222.31        88.49 o                         
   8   4   3         66.40         58.42        15.33 o                         
   9   4   3       2452.39       2347.12        26.01 o                         
  10   4   3        417.82        401.75        17.17 o                         
  11   4   3       2083.11       2058.18        44.92 o                         
  12   4   3        172.10        191.63        21.72 o                         
  13   4   3       1410.42       1385.26        32.63 o                         
  14   4   3         12.89         14.13        22.38 o                         
  15   4   3       1037.46        973.08        22.68 o                         
 -15   5   3          1.29          0.39        18.69 o                         
 -14   5   3        177.44        226.42        21.49 o                         
 -13   5   3          1.12          5.84        17.55 o                         
 -12   5   3        988.40        984.91        20.57 o                         
 -11   5   3         39.89         73.72        16.65 o                         
 -10   5   3       2448.86       2585.65        38.35 o                         
  -9   5   3        204.13        224.19        16.13 o                         
  -8   5   3       2104.43       2091.95        20.33 o                         
  -7   5   3        375.39        363.13        15.92 o                         
  -6   5   3       1194.51       1223.93        19.26 o                         
  -5   5   3        841.96        850.22        19.23 o                         
  -4   5   3       2033.76       1812.12        30.18 o                         
  -3   5   3       2725.66       2719.58        52.10 o                         
  -2   5   3        472.99        378.76        23.27 o                         
  -1   5   3       4131.67       4051.59        86.03 o                         
   0   5   3       1373.75       1551.38        29.47 o                         
   1   5   3       2983.69       2937.63        68.52 o                         
   2   5   3        688.09        760.30        21.66 o                         
   3   5   3       2324.33       2289.51        45.97 o                         
   4   5   3        478.49        572.97        23.00 o                         
   5   5   3       2557.68       2744.52        72.12 o                         
   6   5   3       1605.35       1609.69        31.01 o                         
   7   5   3       2279.27       2254.41        52.98 o                         
   8   5   3        845.63        854.34        24.30 o                         
   9   5   3        974.67        955.28        23.54 o                         
  10   5   3        141.33        165.99        19.69 o                         
  11   5   3        458.57        474.16        19.79 o                         
  12   5   3        225.93        258.85        22.00 o                         
  13   5   3        216.41        221.03        23.18 o                         
  14   5   3        881.93        960.76        23.91 o                         
  15   5   3         25.10         13.07        23.33 o                         
 -15   6   3          3.69          3.89        21.76 o                         
 -14   6   3       1061.50       1156.95        25.65 o                         
 -13   6   3         29.31         17.83        18.61 o                         
 -12   6   3       1004.04        994.39        20.80 o                         
 -11   6   3        231.67        225.08        16.94 o                         
 -10   6   3       2133.57       2097.85        32.46 o                         
  -9   6   3        340.43        319.92        19.33 o                         
  -8   6   3       3783.50       3705.52        83.35 o                         
  -7   6   3       2343.49       2223.93        43.86 o                         
  -6   6   3       8392.68       8554.15       192.92 o                         
  -5   6   3       1550.96       1493.45        31.05 o                         
  -4   6   3       8087.35       7991.55       164.39 o                         
  -3   6   3       1647.86       1478.76        39.07 o                         
  -2   6   3       8730.83       8410.42       245.15 o                         
  -1   6   3         15.39          9.11        21.75 o                         
   0   6   3       8452.24       8580.26       151.45 o                         
   1   6   3        354.42        272.53        20.90 o                         
   2   6   3       9448.89       9341.84       137.79 o                         
   3   6   3       4400.44       4515.22        79.48 o                         
   4   6   3       2326.13       2302.06        40.68 o                         
   5   6   3       3760.55       3926.26       115.75 o                         
   6   6   3       2528.27       2472.71        63.89 o                         
   7   6   3       2773.45       2640.86        58.27 o                         
   8   6   3       1785.70       1808.14        20.68 o                         
   9   6   3       1290.41       1287.56        25.36 o                         
  10   6   3        262.30        292.24        20.44 o                         
  11   6   3        983.06        949.46        21.85 o                         
  12   6   3         31.81         61.22        23.13 o                         
  13   6   3        326.37        320.70        20.16 o                         
  14   6   3         10.17          6.21        22.28 o                         
  15   6   3        101.61         97.80        23.48 o                         
 -15   7   3          7.40          0.79        23.62 o                         
 -14   7   3         95.59        143.70        23.89 o                         
 -13   7   3        252.07        235.77        18.94 o                         
 -12   7   3        165.51        201.24        20.42 o                         
 -11   7   3       1093.63       1070.75        20.96 o                         
 -10   7   3        452.03        456.15        20.35 o                         
  -9   7   3       2230.43       2242.78        49.08 o                         
  -8   7   3         49.44         61.19        14.85 o                         
  -7   7   3       3649.04       3608.31        94.01 o                         
  -6   7   3        370.15        401.73        16.14 o                         
  -5   7   3       4682.92       4723.17        92.52 o                         
  -4   7   3       5992.71       5984.88       105.34 o                         
  -3   7   3       7912.66       8163.73       141.01 o                         
  -2   7   3       3843.00       3881.28       104.77 o                         
  -1   7   3      15858.75      17010.67       242.30 o                         
   0   7   3       4111.63       4804.76        48.41 o                         
   1   7   3      14864.51      15821.59       433.04 o                         
   2   7   3       2343.94       2459.95        52.84 o                         
   3   7   3       4140.80       4006.71        56.77 o                         
   4   7   3       2220.13       2350.02        22.49 o                         
   5   7   3       2912.26       2796.93        54.82 o                         
   6   7   3          8.98         -4.38        15.99 o                         
   7   7   3       1712.09       1648.92        33.67 o                         
   8   7   3         57.96         58.99        15.82 o                         
   9   7   3       3077.01       3036.66        37.68 o                         
  10   7   3        573.39        559.13        20.34 o                         
  11   7   3        661.47        670.52        19.58 o                         
  12   7   3         70.77         83.84        19.82 o                         
  13   7   3        373.92        376.38        20.10 o                         
  14   7   3          8.43          7.01        23.65 o                         
  15   7   3        105.32         93.23        28.96 o                         
 -15   8   3        513.02        476.02        27.55 o                         
 -14   8   3         50.57         48.72        20.02 o                         
 -13   8   3        806.33        820.50        20.93 o                         
 -12   8   3        976.91       1012.87        23.15 o                         
 -11   8   3       1185.69       1133.41        20.87 o                         
 -10   8   3       2026.24       1861.39        26.57 o                         
  -9   8   3       1993.79       1894.80        23.14 o                         
  -8   8   3       3596.22       3378.47        43.51 o                         
  -7   8   3        432.71        423.02        14.23 o                         
  -6   8   3       5061.92       5086.60        73.71 o                         
  -5   8   3       2872.11       2686.19        33.00 o                         
  -4   8   3       7848.30       7541.05        91.88 o                         
  -3   8   3       3004.09       2841.50        83.52 o                         
  -2   8   3       8124.15       8079.60        98.41 o                         
  -1   8   3       7340.68       7631.19        57.09 o                         
   0   8   3      15383.58      15625.84       240.28 o                         
   1   8   3       2754.85       2997.87        43.09 o                         
   2   8   3       7756.50       7989.38       117.07 o                         
   3   8   3       1012.20        942.25        16.89 o                         
   4   8   3       9173.60       9200.86       223.49 o                         
   5   8   3       1014.12       1044.51        18.29 o                         
   6   8   3       3586.53       3691.57        61.92 o                         
   7   8   3         35.05         54.92        18.16 o                         
   8   8   3       2839.65       2865.73        27.66 o                         
   9   8   3         58.69         65.17        21.24 o                         
  10   8   3       2649.17       2512.37        35.94 o                         
  11   8   3        104.04         89.65        17.33 o                         
  12   8   3        428.45        476.73        22.06 o                         
  13   8   3          2.56          2.27        20.83 o                         
  14   8   3        136.04        137.18        23.83 o                         
 -14   9   3        141.27        140.52        21.03 o                         
 -13   9   3        429.61        460.68        22.15 o                         
 -12   9   3         79.41         78.93        18.66 o                         
 -11   9   3        780.62        727.62        21.10 o                         
 -10   9   3         79.05        101.54        20.15 o                         
  -9   9   3       1009.15       1055.35        19.72 o                         
  -8   9   3          0.40         16.26        17.08 o                         
  -7   9   3       1503.98       1442.87        25.26 o                         
  -6   9   3        280.93        292.82        16.04 o                         
  -5   9   3       2175.60       2179.24        63.15 o                         
  -4   9   3        801.82        833.20        16.51 o                         
  -3   9   3       2839.35       2876.39        73.28 o                         
  -2   9   3        984.49        850.79        26.55 o                         
  -1   9   3        504.59        454.65        23.17 o                         
   0   9   3        454.77        394.33        18.44 o                         
   1   9   3        184.83        130.57        18.23 o                         
   2   9   3       3536.90       3445.97        54.37 o                         
   3   9   3       1349.22       1397.09        22.01 o                         
   4   9   3       5592.71       5692.12        77.20 o                         
   5   9   3       1125.57       1156.39        17.53 o                         
   6   9   3       3990.97       4091.57        82.49 o                         
   7   9   3       1106.91       1159.21        19.23 o                         
   8   9   3       2600.60       2485.22        56.69 o                         
   9   9   3         15.30         38.15        18.00 o                         
  10   9   3       3199.47       3104.72        36.22 o                         
  11   9   3          4.84          4.56        20.21 o                         
  12   9   3       2232.40       2173.56        37.74 o                         
  13   9   3          1.40         19.12        22.41 o                         
  14   9   3        805.87        714.64        22.14 o                         
 -14  10   3          1.59         -3.88        20.63 o                         
 -13  10   3        150.68        146.55        26.16 o                         
 -12  10   3          0.03          2.78        20.74 o                         
 -11  10   3        115.99        127.71        21.49 o                         
 -10  10   3         32.50         36.23        16.15 o                         
  -9  10   3        233.47        238.43        18.02 o                         
  -8  10   3         47.13         59.48        17.07 o                         
  -7  10   3        867.99        849.00        16.10 o                         
  -6  10   3        561.95        607.16        16.43 o                         
  -5  10   3       2042.59       2084.72        27.52 o                         
  -4  10   3        873.46        918.35        29.83 o                         
  -3  10   3       1481.52       1465.24        37.78 o                         
  -2  10   3        592.66        608.34        17.35 o                         
  -1  10   3        305.65        278.95        17.75 o                         
   0  10   3        484.63        451.89        16.52 o                         
   1  10   3         74.76         87.09        17.18 o                         
   2  10   3        551.34        550.80        18.43 o                         
   3  10   3        173.10        187.98        15.22 o                         
   4  10   3        623.30        691.74        17.03 o                         
   5  10   3         48.14         66.58        15.49 o                         
   6  10   3        302.49        292.21        16.07 o                         
   7  10   3        239.32        258.50        18.07 o                         
   8  10   3        423.09        401.93        18.90 o                         
   9  10   3         51.60         56.43        17.65 o                         
  10  10   3        603.85        511.63        18.53 o                         
  11  10   3         13.52         28.62        19.99 o                         
  12  10   3        170.79        199.66        20.15 o                         
  13  10   3        106.69         99.57        22.52 o                         
  14  10   3         16.88         16.48        23.55 o                         
 -14  11   3        538.40        501.97        27.50 o                         
 -13  11   3        691.94        721.08        23.59 o                         
 -12  11   3        302.47        278.44        18.98 o                         
 -11  11   3        570.20        613.24        19.74 o                         
 -10  11   3        293.50        257.23        15.74 o                         
  -9  11   3        430.13        416.69        16.42 o                         
  -8  11   3         10.78         -0.80        17.59 o                         
  -7  11   3        232.05        227.18        18.23 o                         
  -6  11   3         25.93         32.02        15.97 o                         
  -5  11   3        272.36        232.29        15.58 o                         
  -4  11   3        114.61        101.00        17.52 o                         
  -3  11   3         94.92         63.62        16.29 o                         
  -2  11   3        146.36        125.25        16.52 o                         
  -1  11   3        216.27        249.83        22.25 o                         
   0  11   3         67.48         39.23        17.82 o                         
   1  11   3        502.51        636.34        16.22 o                         
   2  11   3       3157.71       3041.37        26.51 o                         
   3  11   3        175.55        214.59        15.83 o                         
   4  11   3       4224.03       4113.32        58.82 o                         
   5  11   3        336.90        353.98        15.20 o                         
   6  11   3       2750.06       2572.68        41.27 o                         
   7  11   3        655.25        633.13        18.26 o                         
   8  11   3       2304.77       2153.80        24.04 o                         
   9  11   3       1468.44       1386.44        24.10 o                         
  10  11   3       2894.36       2728.99        33.83 o                         
  11  11   3        203.88        191.68        21.46 o                         
  12  11   3       2432.60       2296.24        24.82 o                         
  13  11   3         74.53         88.34        23.69 o                         
  14  11   3        937.85        942.67        33.35 o                         
 -14  12   3         21.37          6.73        50.09 o                         
 -13  12   3         87.48         95.94        22.26 o                         
 -12  12   3        616.80        532.67        22.17 o                         
 -11  12   3        228.14        217.18        17.87 o                         
 -10  12   3       1547.90       1577.23        21.25 o                         
  -9  12   3       1121.20       1010.63        21.87 o                         
  -8  12   3       1626.60       1638.71        28.98 o                         
  -7  12   3        292.13        300.28        19.48 o                         
  -6  12   3        280.43        297.02        18.08 o                         
  -5  12   3       1002.83        970.20        17.31 o                         
  -4  12   3       1626.35       1555.74        24.00 o                         
  -3  12   3       1168.76       1162.84        19.82 o                         
  -2  12   3       5272.94       5307.65        95.65 o                         
  -1  12   3       3712.29       3737.65        42.99 o                         
   0  12   3       6741.89       6644.15       122.41 o                         
   1  12   3       1172.16       1157.08        18.15 o                         
   2  12   3       1507.79       1505.75        50.55 o                         
   3  12   3        402.48        377.71        16.90 o                         
   4  12   3       1380.35       1330.05        16.42 o                         
   5  12   3       2371.19       2318.04        43.43 o                         
   6  12   3        918.10        990.75        18.85 o                         
   7  12   3       1219.79       1101.63        18.72 o                         
   8  12   3       1023.91       1001.08        18.52 o                         
   9  12   3        153.01        129.36        17.32 o                         
  10  12   3        810.76        846.89        21.49 o                         
  11  12   3          4.51          5.88        19.41 o                         
  12  12   3        126.85        131.93        21.38 o                         
  13  12   3        153.27        142.95        23.76 o                         
 -13  13   3        146.90        146.22        21.02 o                         
 -12  13   3         41.63         77.49        23.80 o                         
 -11  13   3         91.15        108.14        18.46 o                         
 -10  13   3          7.36          4.40        19.74 o                         
  -9  13   3        288.18        331.74        17.42 o                         
  -8  13   3        437.74        421.96        19.27 o                         
  -7  13   3        477.84        510.43        19.71 o                         
  -6  13   3        222.05        174.93        19.25 o                         
  -5  13   3         47.89         35.11        15.86 o                         
  -4  13   3         72.66         73.12        14.93 o                         
  -3  13   3          5.74          6.00        15.81 o                         
  -2  13   3          8.69         -5.99        16.12 o                         
  -1  13   3        750.26        637.48        17.92 o                         
   0  13   3        108.67         69.19        16.65 o                         
   1  13   3       1087.41       1010.63        19.54 o                         
   2  13   3        623.17        579.98        15.61 o                         
   3  13   3          4.97          4.57        15.97 o                         
   4  13   3       2244.45       2260.39        23.07 o                         
   5  13   3        253.44        205.60        14.88 o                         
   6  13   3        383.91        363.19        21.22 o                         
   7  13   3        489.07        487.09        16.62 o                         
   8  13   3         56.42         34.81        16.28 o                         
   9  13   3          2.56          8.31        17.92 o                         
  10  13   3        486.43        464.48        20.59 o                         
  11  13   3         19.48         42.62        20.47 o                         
  12  13   3        405.74        426.87        24.37 o                         
  13  13   3          0.33         10.33        22.52 o                         
 -13  14   3        317.24        297.11        22.83 o                         
 -12  14   3        192.18        204.95        22.33 o                         
 -11  14   3        223.07        220.16        18.41 o                         
 -10  14   3        880.41        882.13        25.19 o                         
  -9  14   3        419.28        439.42        23.45 o                         
  -8  14   3       2177.84       2170.19        42.43 o                         
  -7  14   3       3525.96       3342.05        51.25 o                         
  -6  14   3       3245.74       3246.96        28.99 o                         
  -5  14   3       4848.25       4793.32        72.37 o                         
  -4  14   3       4905.85       4822.97        75.18 o                         
  -3  14   3       4619.84       4365.55        24.46 o                         
  -2  14   3       7880.88       7856.22       156.69 o                         
  -1  14   3       1917.28       1807.43        18.45 o                         
   0  14   3       6015.18       6085.25       151.05 o                         
   1  14   3       1136.91       1127.14        17.61 o                         
   2  14   3       4301.20       4211.83        85.06 o                         
   3  14   3       1740.08       1629.23        34.39 o                         
   4  14   3       2740.26       2873.70        63.83 o                         
   5  14   3       2413.63       2321.00        48.37 o                         
   6  14   3       3119.71       3115.60        48.05 o                         
   7  14   3       2603.85       2464.63        32.97 o                         
   8  14   3       2048.40       1957.41        30.98 o                         
   9  14   3        976.19        974.56        21.29 o                         
  10  14   3        876.69        882.58        23.84 o                         
  11  14   3        260.97        286.23        19.68 o                         
  12  14   3        448.21        448.08        26.11 o                         
  13  14   3         74.39         73.96        26.43 o                         
 -12  15   3        701.16        661.33        26.69 o                         
 -11  15   3         74.75         65.59        23.72 o                         
 -10  15   3        752.53        750.51        22.01 o                         
  -9  15   3          7.35         -5.64        20.71 o                         
  -8  15   3         22.83          7.16        19.15 o                         
  -7  15   3         14.83         29.27        17.96 o                         
  -6  15   3         43.88         51.09        17.30 o                         
  -5  15   3         14.51         18.52        16.47 o                         
  -4  15   3        256.92        245.78        19.38 o                         
  -3  15   3         53.30         48.86        19.14 o                         
  -2  15   3         12.28        -17.27        17.27 o                         
  -1  15   3        352.36        351.78        13.96 o                         
   0  15   3        360.18        322.64        15.03 o                         
   1  15   3        666.97        665.94        15.48 o                         
   2  15   3         81.66         78.31        15.13 o                         
   3  15   3       1010.37       1021.78        19.75 o                         
   4  15   3         36.49         31.00        16.69 o                         
   5  15   3       1518.16       1498.21        20.31 o                         
   6  15   3         27.37         35.68        15.61 o                         
   7  15   3       1272.57       1228.40        18.27 o                         
   8  15   3         79.10         77.18        17.20 o                         
   9  15   3        544.81        565.01        19.28 o                         
  10  15   3          0.90        -18.38        20.44 o                         
  11  15   3        147.94        159.54        23.70 o                         
  12  15   3         32.73         16.91        21.72 o                         
 -12  16   3         24.90         36.71        24.87 o                         
 -11  16   3          9.23          1.37        25.23 o                         
 -10  16   3        605.34        622.81        20.26 o                         
  -9  16   3          3.58         22.88        20.43 o                         
  -8  16   3       1963.86       1952.87        22.92 o                         
  -7  16   3        111.85        131.87        17.82 o                         
  -6  16   3       1851.82       1801.19        34.83 o                         
  -5  16   3         78.83         85.67        17.12 o                         
  -4  16   3        510.95        541.99        19.35 o                         
  -3  16   3       1070.75       1096.54        23.76 o                         
  -2  16   3        651.75        663.25        19.84 o                         
  -1  16   3       1373.34       1397.81        19.76 o                         
   0  16   3        737.57        700.55        20.15 o                         
   1  16   3       1859.98       1828.58        22.23 o                         
   2  16   3       1220.82       1230.22        19.81 o                         
   3  16   3       1939.09       1941.90        20.24 o                         
   4  16   3        729.28        791.78        19.95 o                         
   5  16   3        621.14        643.44        21.00 o                         
   6  16   3        803.98        836.72        19.50 o                         
   7  16   3        223.76        232.74        15.42 o                         
   8  16   3        349.59        384.15        18.16 o                         
   9  16   3        103.23        122.08        16.66 o                         
  10  16   3         40.47         49.35        23.13 o                         
  11  16   3        513.92        505.92        24.37 o                         
  12  16   3         50.33         71.92        24.54 o                         
 -11  17   3         58.93         68.61        20.58 o                         
 -10  17   3        344.16        352.16        21.43 o                         
  -9  17   3          3.71         18.68        21.86 o                         
  -8  17   3        112.62        101.11        22.47 o                         
  -7  17   3        130.08        137.48        19.56 o                         
  -6  17   3          2.57          3.44        16.40 o                         
  -5  17   3        227.51        265.98        19.53 o                         
  -4  17   3        450.20        452.68        17.69 o                         
  -3  17   3         17.30         10.06        18.19 o                         
  -2  17   3       1455.16       1412.23        30.67 o                         
  -1  17   3         10.45         -3.35        18.31 o                         
   0  17   3          3.80         11.18        18.19 o                         
   1  17   3         80.10         67.26        18.52 o                         
   2  17   3        104.00        112.56        17.28 o                         
   3  17   3         13.55          4.31        16.05 o                         
   4  17   3        367.57        368.97        17.61 o                         
   5  17   3          8.01          9.36        15.75 o                         
   6  17   3        395.97        384.25        18.57 o                         
   7  17   3        251.83        269.83        18.97 o                         
   8  17   3       1012.34        986.85        21.18 o                         
   9  17   3         24.10         26.36        17.08 o                         
  10  17   3        877.60        850.88        24.84 o                         
  11  17   3          1.05         27.69        23.15 o                         
 -11  18   3        159.10        157.99        28.77 o                         
 -10  18   3         13.44         20.14        21.66 o                         
  -9  18   3          9.99         14.18        20.64 o                         
  -8  18   3         75.60        109.34        22.01 o                         
  -7  18   3        213.17        237.25        20.72 o                         
  -6  18   3          4.54          7.35        19.25 o                         
  -5  18   3        198.70        205.08        16.63 o                         
  -4  18   3          1.75         18.40        16.37 o                         
  -3  18   3        466.97        473.45        19.72 o                         
  -2  18   3         58.53         56.51        16.74 o                         
  -1  18   3         43.61         30.83        16.68 o                         
   0  18   3        140.67        140.99        21.26 o                         
   1  18   3        117.90        100.93        16.84 o                         
   2  18   3        336.08        358.86        21.74 o                         
   3  18   3         36.14         34.79        16.62 o                         
   4  18   3          0.27          1.54        17.57 o                         
   5  18   3        190.91        180.93        16.76 o                         
   6  18   3        148.20        143.95        19.69 o                         
   7  18   3        312.43        336.33        24.98 o                         
   8  18   3        462.62        462.14        20.04 o                         
   9  18   3        743.90        789.76        29.02 o                         
  10  18   3         54.13         57.59        23.36 o                         
  11  18   3        703.89        712.73        25.83 o                         
 -10  19   3         16.16         29.40        23.61 o                         
  -9  19   3        604.04        674.54        27.33 o                         
  -8  19   3        152.03        174.44        22.89 o                         
  -7  19   3       1331.46       1248.51        31.38 o                         
  -6  19   3        276.02        309.28        18.59 o                         
  -5  19   3       1471.62       1447.34        33.76 o                         
  -4  19   3         57.72         84.65        17.35 o                         
  -3  19   3        856.29        879.73        20.43 o                         
  -2  19   3        253.47        264.80        15.00 o                         
  -1  19   3        654.00        630.86        17.46 o                         
   0  19   3        677.78        665.86        17.85 o                         
   1  19   3       1520.71       1438.92        23.30 o                         
   2  19   3       1090.78       1003.89        20.48 o                         
   3  19   3       2600.77       2488.37        33.07 o                         
   4  19   3        679.25        686.85        20.57 o                         
   5  19   3       1105.64       1061.35        28.48 o                         
   6  19   3        672.70        702.57        20.65 o                         
   7  19   3        345.15        358.26        18.71 o                         
   8  19   3        416.98        400.82        24.24 o                         
   9  19   3         56.42         59.57        21.91 o                         
  10  19   3        254.60        241.09        25.02 o                         
 -10  20   3         57.68         38.57        30.56 o                         
  -9  20   3        273.45        277.49        22.16 o                         
  -8  20   3         96.65         75.22        21.90 o                         
  -7  20   3        130.06        138.03        20.18 o                         
  -6  20   3        213.47        211.61        20.55 o                         
  -5  20   3        147.09        113.13        22.31 o                         
  -4  20   3        137.24        158.60        21.92 o                         
  -3  20   3        110.43        109.39        22.43 o                         
  -2  20   3        162.64        161.41        18.38 o                         
  -1  20   3          5.70          3.83        16.26 o                         
   0  20   3        602.63        575.04        15.85 o                         
   1  20   3          1.26         -1.39        18.17 o                         
   2  20   3        695.11        653.98        21.96 o                         
   3  20   3         18.89         26.15        19.40 o                         
   4  20   3        253.77        262.47        20.87 o                         
   5  20   3          6.13         18.69        18.99 o                         
   6  20   3        284.84        321.44        18.60 o                         
   7  20   3         45.23         65.15        22.15 o                         
   8  20   3        677.54        696.92        24.03 o                         
   9  20   3        104.43        106.52        23.38 o                         
  -9  21   3        799.65        799.38        24.41 o                         
  -8  21   3       1069.27       1090.70        34.21 o                         
  -7  21   3       1264.54       1203.02        43.71 o                         
  -6  21   3       1143.00       1199.77        27.96 o                         
  -5  21   3       1962.16       2000.69        34.43 o                         
  -4  21   3        659.31        663.13        21.48 o                         
  -3  21   3       2129.61       2203.97        33.89 o                         
  -2  21   3       1215.65       1161.08        27.59 o                         
  -1  21   3       2164.01       2113.81        38.49 o                         
   0  21   3       1096.12       1047.24        19.71 o                         
   1  21   3       2501.81       2601.92        65.10 o                         
   2  21   3       1002.70        967.28        21.11 o                         
   3  21   3       2385.76       2436.57        23.38 o                         
   4  21   3        290.68        277.85        18.42 o                         
   5  21   3        733.58        785.43        20.34 o                         
   6  21   3        511.99        520.21        29.74 o                         
   7  21   3        273.07        306.22        23.74 o                         
   8  21   3        274.70        265.49        23.70 o                         
   9  21   3        176.48        139.08        35.59 o                         
  -8  22   3        358.75        314.60        28.79 o                         
  -7  22   3         91.67         78.04        21.71 o                         
  -6  22   3        474.06        477.53        23.81 o                         
  -5  22   3          3.03        -12.47        25.26 o                         
  -4  22   3        344.50        325.46        20.01 o                         
  -3  22   3         13.50         16.20        16.83 o                         
  -2  22   3        117.05        141.29        17.86 o                         
  -1  22   3        180.12        198.91        18.10 o                         
   0  22   3        315.53        315.02        19.37 o                         
   1  22   3         77.58         73.72        20.41 o                         
   2  22   3        185.49        180.61        22.01 o                         
   3  22   3        106.63        130.77        20.31 o                         
   4  22   3         34.57         25.68        19.00 o                         
   5  22   3        377.60        368.27        21.18 o                         
   6  22   3         37.71         26.84        21.65 o                         
   7  22   3        125.91        120.46        23.30 o                         
   8  22   3          1.13          5.41        40.24 o                         
  -7  23   3        515.52        520.59        26.95 o                         
  -6  23   3        129.38        144.77        25.45 o                         
  -5  23   3        406.01        423.83        22.11 o                         
  -4  23   3         70.81         77.33        19.14 o                         
  -3  23   3        224.44        215.86        21.83 o                         
  -2  23   3         68.84         40.36        21.51 o                         
  -1  23   3        555.12        547.95        20.03 o                         
   0  23   3        328.54        319.01        23.61 o                         
   1  23   3       1159.81       1156.68        29.42 o                         
   2  23   3         21.30         33.66        23.10 o                         
   3  23   3        549.88        603.02        25.82 o                         
   4  23   3         25.15         31.36        24.77 o                         
   5  23   3        246.29        259.55        20.80 o                         
   6  23   3          7.74          6.87        22.35 o                         
   7  23   3        193.99        203.89        28.64 o                         
  -5  24   3          5.99          2.59        24.08 o                         
  -4  24   3         17.58         22.70        19.86 o                         
  -3  24   3         87.95        104.84        18.21 o                         
  -2  24   3         92.41         84.04        20.15 o                         
  -1  24   3         70.47         74.36        19.21 o                         
   0  24   3         91.05        102.17        21.34 o                         
   1  24   3        303.64        312.51        19.66 o                         
   2  24   3         15.46         28.18        21.23 o                         
   3  24   3        596.24        617.50        21.34 o                         
   4  24   3          1.97         10.39        20.04 o                         
   5  24   3        399.06        416.84        28.83 o                         
  -3  25   3          0.76        -16.24        21.41 o                         
  -2  25   3          0.12         12.17        23.99 o                         
  -1  25   3        126.10        114.19        19.04 o                         
   0  25   3         26.91         20.37        20.91 o                         
   1  25   3        130.20        130.03        21.32 o                         
   2  25   3          7.10          6.95        27.87 o                         
   3  25   3         42.67         51.77        25.81 o                         
 -15   0   4       2203.68       2344.52        37.06 o                         
 -14   0   4        435.94        471.77        29.92 o                         
 -13   0   4       1692.95       1694.81        29.42 o                         
 -12   0   4        781.17        802.84        32.11 o                         
 -11   0   4        929.11        922.52        27.78 o                         
 -10   0   4       5770.60       5800.74       234.29 o                         
  -9   0   4       4258.06       4370.86        57.06 o                         
  -8   0   4       6811.88       7098.80       227.62 o                         
  -7   0   4      10976.78      10827.68       285.90 o                         
  -6   0   4       8846.22       8608.46       277.57 o                         
  -5   0   4       7690.61       7933.82       101.27 o                         
  -4   0   4       9884.47       9670.53       245.19 o                         
  -3   0   4       6950.03       7236.41        86.26 o                         
  -2   0   4       6152.43       5907.44        85.25 o                         
   0   0   4      20258.20      21470.03       187.13 o                         
   2   0   4       7288.18       6950.38       248.97 o                         
   3   0   4       9814.49      10944.86        72.18 o                         
   4   0   4      11944.01      11987.56       330.80 o                         
   5   0   4       2315.32       2329.37        61.75 o                         
   6   0   4       4651.35       4492.80       317.32 o                         
   7   0   4       6130.48       5943.67        53.41 o                         
   8   0   4       1218.42       1190.11        35.84 o                         
   9   0   4       1342.28       1366.96       105.01 o                         
  10   0   4        381.32        375.99        26.32 o                         
  11   0   4       1111.95       1104.46        24.77 o                         
  12   0   4        350.61        369.07        29.09 o                         
  13   0   4        200.67        217.11        25.03 o                         
  14   0   4        319.34        360.68        48.45 o                         
  15   0   4        145.15        105.39        35.59 o                         
 -15   1   4        129.41        147.03        22.64 o                         
 -14   1   4         97.44         83.23        21.61 o                         
 -13   1   4         96.26        114.58        18.94 o                         
 -12   1   4          0.37         -1.68        18.28 o                         
 -11   1   4         81.20        104.20        16.95 o                         
 -10   1   4         63.55         91.83        17.85 o                         
  -9   1   4        158.17        178.32        18.02 o                         
  -8   1   4        212.16        210.58        16.81 o                         
  -7   1   4        123.42        165.40        17.00 o                         
  -6   1   4        401.23        388.29        20.30 o                         
  -5   1   4        875.04        932.63        20.64 o                         
  -4   1   4         34.23         39.45        18.50 o                         
  -3   1   4        523.74        532.26        22.42 o                         
  -2   1   4         53.20         54.73        26.10 o                         
  -1   1   4        200.21        172.22        32.59 o                         
   0   1   4        371.16        411.19        30.34 o                         
   1   1   4        552.15        486.63        29.97 o                         
   2   1   4          4.35          4.80        25.22 o                         
   3   1   4          5.60         16.13        25.26 o                         
   4   1   4        235.49        242.90        27.13 o                         
   5   1   4        485.72        505.87        23.66 o                         
   6   1   4        336.23        319.35        18.81 o                         
   7   1   4        392.07        394.86        18.73 o                         
   8   1   4       1712.59       1646.42        36.42 o                         
   9   1   4        644.37        668.28        20.38 o                         
  10   1   4       2123.79       1921.77        33.01 o                         
  11   1   4        172.29        156.14        16.99 o                         
  12   1   4        388.42        371.52        18.43 o                         
  13   1   4        125.82        132.36        18.55 o                         
  14   1   4        412.30        446.04        22.93 o                         
  15   1   4        133.11        126.24        25.04 o                         
 -15   2   4        139.15        148.86        22.83 o                         
 -14   2   4        305.34        315.99        19.76 o                         
 -13   2   4        431.71        448.40        20.56 o                         
 -12   2   4        631.05        608.95        19.50 o                         
 -11   2   4        871.83        840.53        19.58 o                         
 -10   2   4        317.07        310.02        18.00 o                         
  -9   2   4       1682.40       1661.58        37.59 o                         
  -8   2   4        409.78        403.97        18.05 o                         
  -7   2   4       3098.25       3132.64        54.97 o                         
  -6   2   4       2799.80       2709.35        76.47 o                         
  -5   2   4       3348.82       3261.04        61.92 o                         
  -4   2   4       9319.72       9369.18       126.01 o                         
  -3   2   4       2125.80       2066.77        29.13 o                         
  -2   2   4       5629.74       5203.39       153.31 o                         
  -1   2   4      10204.01      10248.52       250.39 o                         
   0   2   4         92.57         71.88        25.24 o                         
   1   2   4      12325.68      13325.50       176.23 o                         
   2   2   4       4989.99       4996.12       108.94 o                         
   3   2   4       2211.18       2165.11        84.92 o                         
   4   2   4       4922.54       4983.79        40.45 o                         
   5   2   4       2700.13       2749.92        28.67 o                         
   6   2   4        441.55        426.21        16.77 o                         
   7   2   4       4145.24       4348.40        65.32 o                         
   8   2   4        152.50        137.54        17.50 o                         
   9   2   4       4253.64       4108.70        38.90 o                         
  10   2   4       1371.36       1316.17        24.37 o                         
  11   2   4       1143.07       1054.71        20.75 o                         
  12   2   4        709.92        702.69        22.94 o                         
  13   2   4        445.28        429.71        17.35 o                         
  14   2   4          1.96          4.83        22.34 o                         
  15   2   4        260.77        202.70        24.05 o                         
 -15   3   4        361.81        357.38        24.23 o                         
 -14   3   4        163.15        181.92        21.29 o                         
 -13   3   4        728.21        699.90        21.04 o                         
 -12   3   4        220.24        220.31        20.81 o                         
 -11   3   4       1549.97       1507.43        31.37 o                         
 -10   3   4        313.09        376.05        18.00 o                         
  -9   3   4       1804.36       1778.66        43.46 o                         
  -8   3   4          2.68         18.18        16.91 o                         
  -7   3   4       1155.89       1106.16        18.08 o                         
  -6   3   4         78.94         80.49        15.49 o                         
  -5   3   4         29.48         52.98        15.92 o                         
  -4   3   4         96.54        103.14        17.70 o                         
  -3   3   4         72.55         92.39        20.17 o                         
  -2   3   4        476.19        471.29        28.12 o                         
  -1   3   4          9.02         13.40        36.57 o                         
   0   3   4       2662.64       2902.23        50.34 o                         
   1   3   4        413.43        418.71        27.75 o                         
   2   3   4       1950.91       2008.10        57.94 o                         
   3   3   4       2221.70       2534.93        37.84 o                         
   4   3   4       3066.19       3183.74        79.06 o                         
   5   3   4        513.51        582.57        18.84 o                         
   6   3   4       2777.07       2676.33        62.35 o                         
   7   3   4          1.69          6.70        16.27 o                         
   8   3   4       2937.89       2791.67        32.15 o                         
   9   3   4        659.08        629.50        21.55 o                         
  10   3   4       3637.74       3400.25        72.07 o                         
  11   3   4       1477.60       1436.91        19.24 o                         
  12   3   4       2552.90       2483.52        32.92 o                         
  13   3   4        371.85        345.98        19.30 o                         
  14   3   4       1547.81       1634.56        28.72 o                         
  15   3   4         10.12         -5.91        23.56 o                         
 -15   4   4        175.43        185.59        21.76 o                         
 -14   4   4          3.24         -1.36        23.92 o                         
 -13   4   4        271.08        262.33        19.25 o                         
 -12   4   4         60.95         86.93        20.31 o                         
 -11   4   4        649.24        580.68        18.09 o                         
 -10   4   4        132.82        141.20        18.50 o                         
  -9   4   4        243.11        245.60        19.38 o                         
  -8   4   4         24.27         35.12        15.84 o                         
  -7   4   4         22.87         35.45        15.09 o                         
  -6   4   4         40.63         49.45        13.83 o                         
  -5   4   4        430.18        548.52        17.16 o                         
  -4   4   4         97.76        120.85        17.65 o                         
  -3   4   4        671.58        695.24        26.00 o                         
  -2   4   4        121.10        160.38        23.22 o                         
  -1   4   4        273.55        326.91        31.82 o                         
   0   4   4       2268.35       2387.36        40.82 o                         
   1   4   4        310.71        343.57        23.87 o                         
   2   4   4        778.39        824.40        24.63 o                         
   3   4   4         96.30        102.23        23.76 o                         
   4   4   4       1441.59       1461.13        20.87 o                         
   5   4   4       1888.27       1917.83        40.42 o                         
   6   4   4        238.01        235.12        16.97 o                         
   7   4   4        808.86        829.33        18.06 o                         
   8   4   4         12.19         -2.54        16.99 o                         
   9   4   4       1000.86       1009.62        21.71 o                         
  10   4   4          8.89         16.59        18.22 o                         
  11   4   4        253.39        267.76        19.19 o                         
  12   4   4        125.02        156.42        25.93 o                         
  13   4   4        896.69        974.47        20.23 o                         
  14   4   4        233.37        200.87        21.34 o                         
  15   4   4        717.40        740.68        37.02 o                         
 -15   5   4        442.87        447.02        23.30 o                         
 -14   5   4          0.85          1.17        23.89 o                         
 -13   5   4       1643.07       1667.68        22.72 o                         
 -12   5   4         95.65         74.09        19.35 o                         
 -11   5   4       2931.54       2737.67        53.60 o                         
 -10   5   4        472.94        433.51        17.15 o                         
  -9   5   4       3183.37       2997.25        84.82 o                         
  -8   5   4        211.02        191.67        14.35 o                         
  -7   5   4       1988.71       2055.81        31.82 o                         
  -6   5   4       2262.56       2235.15        41.25 o                         
  -5   5   4      10116.35      10489.93       245.00 o                         
  -4   5   4       5035.56       5112.63       108.05 o                         
  -3   5   4       5460.19       5608.71       133.71 o                         
  -2   5   4       3039.80       2895.02        40.42 o                         
  -1   5   4       3395.32       3490.57        61.04 o                         
   0   5   4        163.44        122.87        26.04 o                         
   1   5   4       2272.01       2170.40        46.20 o                         
   2   5   4       5668.71       5703.97        66.81 o                         
   3   5   4       4174.75       4286.53        84.80 o                         
   4   5   4       7583.86       7837.79       205.13 o                         
   5   5   4       2813.01       2931.87        31.63 o                         
   6   5   4       6820.64       7040.65       108.74 o                         
   7   5   4         38.02         38.36        17.05 o                         
   8   5   4       3478.50       3443.56        38.96 o                         
   9   5   4          3.08         -7.28        19.71 o                         
  10   5   4       2423.44       2341.59        38.80 o                         
  11   5   4         66.15         74.14        18.50 o                         
  12   5   4       2332.37       2321.13        33.54 o                         
  13   5   4         86.33         98.77        17.58 o                         
  14   5   4        423.85        436.09        24.50 o                         
 -15   6   4        118.10        121.74        25.42 o                         
 -14   6   4         78.70         65.61        24.09 o                         
 -13   6   4        264.91        293.49        20.25 o                         
 -12   6   4         13.13         34.70        19.95 o                         
 -11   6   4       1352.37       1248.64        33.80 o                         
 -10   6   4         34.87         62.29        17.93 o                         
  -9   6   4       1843.04       1694.66        23.40 o                         
  -8   6   4       1711.27       1600.44        41.75 o                         
  -7   6   4        689.99        682.23        21.39 o                         
  -6   6   4       3122.30       3125.40        62.83 o                         
  -5   6   4        353.49        313.75        16.98 o                         
  -4   6   4       1174.13       1141.87        22.32 o                         
  -3   6   4        753.05        654.12        21.66 o                         
  -2   6   4       4741.65       4674.55        33.62 o                         
  -1   6   4       3370.30       3406.78        54.89 o                         
   0   6   4       7004.07       6894.91        98.59 o                         
   1   6   4       2099.99       2188.01        38.31 o                         
   2   6   4       4179.09       3859.22        52.74 o                         
   3   6   4        725.82        633.34        21.83 o                         
   4   6   4        131.51         99.00        16.94 o                         
   5   6   4        135.03        150.70        17.78 o                         
   6   6   4       1292.62       1178.64        21.02 o                         
   7   6   4        157.27        161.21        18.64 o                         
   8   6   4       2492.25       2437.91        35.88 o                         
   9   6   4        374.33        334.95        20.27 o                         
  10   6   4       1076.16       1091.60        22.53 o                         
  11   6   4        163.67        149.95        18.54 o                         
  12   6   4        344.82        381.72        23.56 o                         
  13   6   4          7.28         21.37        22.89 o                         
  14   6   4        143.99        122.78        22.37 o                         
 -14   7   4        456.55        476.00        23.08 o                         
 -13   7   4        569.54        589.99        20.66 o                         
 -12   7   4        767.42        827.31        20.26 o                         
 -11   7   4        781.72        719.96        18.70 o                         
 -10   7   4       1488.25       1511.32        36.06 o                         
  -9   7   4       1686.64       1637.06        37.82 o                         
  -8   7   4       1828.18       1804.57        27.71 o                         
  -7   7   4       4693.41       4583.41        48.75 o                         
  -6   7   4       1464.76       1347.57        36.53 o                         
  -5   7   4       4399.46       4467.51        29.37 o                         
  -4   7   4       2315.30       2166.59        50.22 o                         
  -3   7   4       5671.12       5481.31       101.00 o                         
  -2   7   4       4737.07       4445.37        73.84 o                         
  -1   7   4      12039.88      12103.42       180.03 o                         
   0   7   4       5852.26       5692.71        64.05 o                         
   1   7   4       9264.25       9011.55       202.35 o                         
   2   7   4       2992.85       2754.90        60.83 o                         
   3   7   4       3342.66       3366.25        32.38 o                         
   4   7   4       2080.26       1929.29        61.88 o                         
   5   7   4       3021.20       2921.95        57.90 o                         
   6   7   4        846.80        817.71        18.87 o                         
   7   7   4       2421.67       2228.86        38.26 o                         
   8   7   4        777.11        718.00        20.18 o                         
   9   7   4        750.18        722.44        26.33 o                         
  10   7   4        727.22        695.89        21.61 o                         
  11   7   4         35.70         25.98        21.72 o                         
  12   7   4        184.18        188.49        21.55 o                         
  13   7   4         18.17         20.24        22.46 o                         
  14   7   4         32.13         40.75        22.05 o                         
 -14   8   4        420.31        374.39        23.02 o                         
 -13   8   4          2.17          7.88        20.16 o                         
 -12   8   4        721.91        705.71        18.99 o                         
 -11   8   4        164.03        172.28        23.37 o                         
 -10   8   4        377.44        373.19        17.25 o                         
  -9   8   4         32.65         19.87        18.03 o                         
  -8   8   4       1227.96       1136.71        20.42 o                         
  -7   8   4          5.45          8.92        15.35 o                         
  -6   8   4       2410.96       2334.02        48.72 o                         
  -5   8   4        526.82        530.55        19.27 o                         
  -4   8   4       2743.87       2618.08        44.07 o                         
  -3   8   4       2659.96       2531.34        26.28 o                         
  -2   8   4       1248.59       1206.12        20.97 o                         
  -1   8   4       4326.08       4318.73        33.75 o                         
   0   8   4        122.12         64.86        19.24 o                         
   1   8   4       6080.17       5837.50       192.98 o                         
   2   8   4        586.05        579.75        18.83 o                         
   3   8   4       5761.73       5618.61        42.81 o                         
   4   8   4        390.49        367.47        19.09 o                         
   5   8   4       3444.01       3525.22        43.62 o                         
   6   8   4        182.58        212.22        14.51 o                         
   7   8   4       1008.52        965.42        20.02 o                         
   8   8   4         56.24         62.87        19.80 o                         
   9   8   4       1782.37       1658.01        21.10 o                         
  10   8   4          0.89         14.81        17.28 o                         
  11   8   4       1542.07       1529.41        27.68 o                         
  12   8   4         19.52          6.79        18.61 o                         
  13   8   4        846.40        833.32        27.97 o                         
  14   8   4         15.83         13.86        22.14 o                         
 -14   9   4        214.93        219.54        21.68 o                         
 -13   9   4         30.87         37.66        20.13 o                         
 -12   9   4        803.52        844.50        22.79 o                         
 -11   9   4         47.44         63.91        21.35 o                         
 -10   9   4        272.11        285.59        17.69 o                         
  -9   9   4          2.67          2.52        17.58 o                         
  -8   9   4        106.06        136.58        17.13 o                         
  -7   9   4        653.98        635.72        15.74 o                         
  -6   9   4        202.95        208.57        16.70 o                         
  -5   9   4        673.41        681.89        19.17 o                         
  -4   9   4       1307.25       1193.37        43.48 o                         
  -3   9   4       2142.64       2042.62        56.38 o                         
  -2   9   4        533.63        521.91        17.03 o                         
  -1   9   4         55.24         31.54        17.07 o                         
   0   9   4       1290.94       1162.31        28.18 o                         
   1   9   4          6.98          7.70        18.19 o                         
   2   9   4        161.37        150.14        16.11 o                         
   3   9   4        487.93        488.33        19.17 o                         
   4   9   4         71.44         34.31        16.71 o                         
   5   9   4        436.99        400.88        16.62 o                         
   6   9   4        259.15        240.39        14.43 o                         
   7   9   4        563.52        565.13        22.55 o                         
   8   9   4        183.36        152.54        18.35 o                         
   9   9   4        503.98        475.10        18.71 o                         
  10   9   4        208.04        206.66        22.11 o                         
  11   9   4        598.46        535.80        20.17 o                         
  12   9   4        426.74        434.94        21.85 o                         
  13   9   4        153.63        174.41        22.68 o                         
  14   9   4         36.20         39.11        26.72 o                         
 -14  10   4       1225.27       1300.13        27.49 o                         
 -13  10   4        276.17        282.96        21.40 o                         
 -12  10   4        262.43        291.05        21.33 o                         
 -11  10   4        119.62        132.09        19.92 o                         
 -10  10   4        835.82        830.78        17.72 o                         
  -9  10   4         23.35         20.41        17.30 o                         
  -8  10   4        889.96        896.95        19.21 o                         
  -7  10   4        411.28        347.66        20.03 o                         
  -6  10   4        577.44        557.97        16.56 o                         
  -5  10   4        404.65        396.08        16.24 o                         
  -4  10   4         21.43         23.79        16.09 o                         
  -3  10   4        655.83        606.05        16.90 o                         
  -2  10   4         58.42         52.75        15.24 o                         
  -1  10   4        521.83        505.69        20.66 o                         
   0  10   4       1143.56       1177.88        29.93 o                         
   1  10   4       1479.14       1288.84        21.08 o                         
   2  10   4        387.65        367.71        20.19 o                         
   3  10   4       3378.66       3288.59        46.13 o                         
   4  10   4        324.32        283.47        14.48 o                         
   5  10   4       3608.87       3512.31        68.34 o                         
   6  10   4          2.59          2.37        16.18 o                         
   7  10   4       5882.29       5874.02       137.38 o                         
   8  10   4         97.98        107.85        16.16 o                         
   9  10   4       2908.12       2700.24        42.44 o                         
  10  10   4        981.13        967.15        32.48 o                         
  11  10   4       3064.17       2958.02        50.99 o                         
  12  10   4        544.49        556.21        23.34 o                         
  13  10   4       1158.72       1077.95        24.42 o                         
  14  10   4          7.07         18.75        50.18 o                         
 -14  11   4          3.10         12.66        40.35 o                         
 -13  11   4         17.92         15.85        22.17 o                         
 -12  11   4        144.93        166.27        23.11 o                         
 -11  11   4        518.52        483.05        21.80 o                         
 -10  11   4        214.18        213.07        19.33 o                         
  -9  11   4        699.01        668.63        16.06 o                         
  -8  11   4        203.52        191.98        16.95 o                         
  -7  11   4        855.78        797.42        20.64 o                         
  -6  11   4         37.97         34.54        19.20 o                         
  -5  11   4        229.90        227.14        16.44 o                         
  -4  11   4        351.59        323.75        16.73 o                         
  -3  11   4       1204.59       1175.85        26.81 o                         
  -2  11   4       1177.60       1197.61        22.65 o                         
  -1  11   4         74.83         78.93        16.28 o                         
   0  11   4       3843.51       3851.09        65.45 o                         
   1  11   4         74.38         69.92        19.33 o                         
   2  11   4        660.76        751.74        19.40 o                         
   3  11   4       1247.68       1246.00        18.85 o                         
   4  11   4         28.14         37.03        15.16 o                         
   5  11   4       1097.81       1094.08        17.56 o                         
   6  11   4         78.40         76.55        20.91 o                         
   7  11   4        255.58        250.19        18.54 o                         
   8  11   4         13.06         19.05        18.72 o                         
   9  11   4         15.21         21.90        16.24 o                         
  10  11   4        120.78         94.29        21.68 o                         
  11  11   4         55.10         63.20        21.19 o                         
  12  11   4         12.91          6.44        22.44 o                         
  13  11   4         57.09         37.76        25.53 o                         
 -13  12   4         39.69         29.90        22.14 o                         
 -12  12   4        340.51        344.81        23.07 o                         
 -11  12   4        272.87        318.58        19.96 o                         
 -10  12   4        311.35        342.34        20.37 o                         
  -9  12   4        103.17        118.87        15.42 o                         
  -8  12   4       1009.41       1017.15        23.48 o                         
  -7  12   4         54.72         47.26        17.48 o                         
  -6  12   4       1466.07       1356.52        29.56 o                         
  -5  12   4        164.41        146.25        15.98 o                         
  -4  12   4        491.76        459.66        16.98 o                         
  -3  12   4        919.82        867.55        21.81 o                         
  -2  12   4          6.85          1.23        15.83 o                         
  -1  12   4       1075.03       1013.95        18.97 o                         
   0  12   4         27.89         17.72        17.52 o                         
   1  12   4       1078.75       1037.40        18.72 o                         
   2  12   4        131.33        124.53        19.23 o                         
   3  12   4       1427.35       1327.68        18.47 o                         
   4  12   4         74.66         80.73        15.20 o                         
   5  12   4       1722.56       1750.43        25.17 o                         
   6  12   4          9.95         13.92        17.91 o                         
   7  12   4       1276.08       1283.42        21.43 o                         
   8  12   4         49.36         64.91        18.35 o                         
   9  12   4       1446.36       1500.71        21.09 o                         
  10  12   4          0.82          5.03        18.51 o                         
  11  12   4        825.25        834.12        22.80 o                         
  12  12   4         10.02         -2.97        22.29 o                         
  13  12   4        572.88        581.55        25.26 o                         
 -13  13   4         43.78         34.79        26.51 o                         
 -12  13   4        498.30        524.36        24.56 o                         
 -11  13   4         79.20         71.61        18.25 o                         
 -10  13   4        676.75        660.93        19.94 o                         
  -9  13   4        283.87        284.52        19.38 o                         
  -8  13   4       2622.61       2486.94        69.14 o                         
  -7  13   4        706.11        701.17        19.77 o                         
  -6  13   4       3437.56       3301.87        24.36 o                         
  -5  13   4        885.40        932.59        31.89 o                         
  -4  13   4       2369.35       2271.29        40.23 o                         
  -3  13   4       4927.84       4693.74       117.52 o                         
  -2  13   4       1356.35       1296.84        23.84 o                         
  -1  13   4       5775.18       5732.97        76.90 o                         
   0  13   4        893.20        798.13        18.24 o                         
   1  13   4       1955.52       1892.50        41.76 o                         
   2  13   4        665.52        617.72        15.69 o                         
   3  13   4        755.62        812.69        19.18 o                         
   4  13   4       2460.64       2524.81        49.39 o                         
   5  13   4       2628.98       2647.39        37.64 o                         
   6  13   4       2366.12       2257.09        28.34 o                         
   7  13   4       4533.08       4205.55        48.38 o                         
   8  13   4        807.41        749.79        18.62 o                         
   9  13   4       1056.02        983.44        20.49 o                         
  10  13   4        146.86        146.62        19.73 o                         
  11  13   4        133.54        118.58        20.48 o                         
  12  13   4         76.47         94.07        23.51 o                         
  13  13   4        187.38        208.12        29.24 o                         
 -12  14   4        131.97        156.65        22.27 o                         
 -11  14   4        385.31        382.27        24.50 o                         
 -10  14   4          5.01         36.57        20.52 o                         
  -9  14   4        318.51        361.61        20.29 o                         
  -8  14   4        355.04        378.12        18.80 o                         
  -7  14   4        120.02        113.71        18.43 o                         
  -6  14   4        235.27        251.85        19.00 o                         
  -5  14   4        772.08        762.32        20.12 o                         
  -4  14   4         73.34         63.01        17.68 o                         
  -3  14   4       1295.84       1299.66        23.11 o                         
  -2  14   4        798.16        761.93        15.79 o                         
  -1  14   4        381.08        322.14        15.96 o                         
   0  14   4       1659.60       1584.33        19.49 o                         
   1  14   4          4.47          3.92        14.73 o                         
   2  14   4       1447.85       1375.36        37.17 o                         
   3  14   4        211.11        189.73        18.27 o                         
   4  14   4         57.46         46.97        16.95 o                         
   5  14   4       1279.44       1219.72        18.85 o                         
   6  14   4        359.45        371.12        18.22 o                         
   7  14   4         96.81         72.60        15.53 o                         
   8  14   4        449.97        430.45        17.86 o                         
   9  14   4        205.94        223.82        18.80 o                         
  10  14   4         21.68         20.06        20.60 o                         
  11  14   4         88.51         98.08        28.11 o                         
  12  14   4          0.87        -12.08        23.38 o                         
 -12  15   4        601.72        660.69        28.81 o                         
 -11  15   4        842.22        875.06        23.59 o                         
 -10  15   4        715.01        752.26        20.78 o                         
  -9  15   4       1029.09       1073.72        24.26 o                         
  -8  15   4        454.10        463.88        20.61 o                         
  -7  15   4        442.75        435.30        18.87 o                         
  -6  15   4       1900.41       1848.08        34.71 o                         
  -5  15   4       3450.55       3269.03        22.45 o                         
  -4  15   4       4561.22       4566.45        64.00 o                         
  -3  15   4       3505.85       3555.53        62.40 o                         
  -2  15   4       5274.48       4940.54        77.89 o                         
  -1  15   4       2199.75       2217.56        26.81 o                         
   0  15   4       1967.26       1875.06        25.90 o                         
   1  15   4        839.40        879.02        21.85 o                         
   2  15   4       4366.91       4427.24        47.00 o                         
   3  15   4       1609.81       1611.84        23.46 o                         
   4  15   4       5342.46       4998.59       101.94 o                         
   5  15   4       1997.27       1993.37        21.16 o                         
   6  15   4       5085.44       4902.25        60.73 o                         
   7  15   4        339.99        324.32        16.63 o                         
   8  15   4       1285.33       1263.30        22.91 o                         
   9  15   4        133.62        153.02        20.77 o                         
  10  15   4        196.52        228.75        20.38 o                         
  11  15   4         80.07         94.89        25.38 o                         
  12  15   4        731.93        768.59        26.03 o                         
 -12  16   4         10.32          3.12        34.39 o                         
 -11  16   4        293.31        269.66        25.90 o                         
 -10  16   4        129.29        125.04        25.83 o                         
  -9  16   4         34.72         34.67        20.63 o                         
  -8  16   4         31.69         38.60        20.55 o                         
  -7  16   4        163.06        166.58        21.12 o                         
  -6  16   4        199.80        200.19        19.69 o                         
  -5  16   4       1271.24       1163.63        27.92 o                         
  -4  16   4          9.09         -4.37        17.15 o                         
  -3  16   4       1097.41       1079.56        19.61 o                         
  -2  16   4        161.49        113.96        16.96 o                         
  -1  16   4         51.67         40.51        17.45 o                         
   0  16   4        371.75        344.35        19.29 o                         
   1  16   4        231.52        254.69        18.99 o                         
   2  16   4        104.05         91.77        20.16 o                         
   3  16   4         30.76         37.28        18.41 o                         
   4  16   4        565.29        519.45        18.47 o                         
   5  16   4          2.74        -14.40        18.11 o                         
   6  16   4        651.91        635.61        17.21 o                         
   7  16   4        128.70        144.74        18.67 o                         
   8  16   4        218.05        210.67        19.86 o                         
   9  16   4        804.45        760.75        20.61 o                         
  10  16   4         45.71         38.67        22.07 o                         
  11  16   4        237.77        184.68        23.76 o                         
 -11  17   4        360.10        383.50        28.61 o                         
 -10  17   4         51.45         66.42        25.21 o                         
  -9  17   4        845.31        839.67        22.18 o                         
  -8  17   4         36.64         38.78        20.33 o                         
  -7  17   4       1046.77       1066.26        30.03 o                         
  -6  17   4          5.12         14.11        18.35 o                         
  -5  17   4        287.27        296.68        18.02 o                         
  -4  17   4        289.89        286.64        18.42 o                         
  -3  17   4        172.07        176.73        18.16 o                         
  -2  17   4       3041.12       2830.27        41.30 o                         
  -1  17   4        402.70        403.09        16.70 o                         
   0  17   4       4557.27       4514.98        98.68 o                         
   1  17   4        258.98        222.76        16.48 o                         
   2  17   4       1682.03       1612.86        27.60 o                         
   3  17   4          2.20          5.89        16.83 o                         
   4  17   4        890.61        874.81        19.83 o                         
   5  17   4         51.93         44.55        17.77 o                         
   6  17   4       1132.01       1132.61        23.08 o                         
   7  17   4        114.83        124.57        20.91 o                         
   8  17   4       1293.56       1295.72        28.30 o                         
   9  17   4         37.89         31.11        25.65 o                         
  10  17   4       1164.91       1166.56        39.76 o                         
  11  17   4          2.48          1.75        24.63 o                         
 -10  18   4        407.26        439.86        25.88 o                         
  -9  18   4          2.05        -12.44        21.82 o                         
  -8  18   4        156.48        164.59        20.38 o                         
  -7  18   4         72.38         76.12        20.41 o                         
  -6  18   4        501.56        531.61        23.14 o                         
  -5  18   4        292.99        323.08        22.88 o                         
  -4  18   4       1105.79       1091.25        18.63 o                         
  -3  18   4        371.43        351.48        16.15 o                         
  -2  18   4        237.37        219.15        15.45 o                         
  -1  18   4        309.80        300.26        15.39 o                         
   0  18   4         10.91         -9.60        18.08 o                         
   1  18   4        290.03        308.95        19.86 o                         
   2  18   4        547.97        509.41        16.85 o                         
   3  18   4        321.98        334.19        21.38 o                         
   4  18   4        469.17        459.57        18.47 o                         
   5  18   4        930.58        916.93        21.25 o                         
   6  18   4         13.87         28.59        20.68 o                         
   7  18   4       1403.86       1348.08        21.69 o                         
   8  18   4        138.76        140.90        21.42 o                         
   9  18   4       1159.95       1075.13        24.13 o                         
  10  18   4          8.23         11.14        26.42 o                         
 -10  19   4        154.88        111.38        26.51 o                         
  -9  19   4         71.60         49.81        20.55 o                         
  -8  19   4         95.57         92.46        25.37 o                         
  -7  19   4         46.85         45.84        18.87 o                         
  -6  19   4        248.21        239.20        20.79 o                         
  -5  19   4        303.31        299.52        19.51 o                         
  -4  19   4        332.29        335.51        20.87 o                         
  -3  19   4          2.64         11.18        20.47 o                         
  -2  19   4        191.67        219.75        15.69 o                         
  -1  19   4        198.63        190.53        15.58 o                         
   0  19   4          0.45         -0.16        16.16 o                         
   1  19   4        268.72        289.96        18.13 o                         
   2  19   4         72.29        100.44        18.02 o                         
   3  19   4         87.40        117.29        20.86 o                         
   4  19   4          4.49         -8.33        20.69 o                         
   5  19   4        315.78        342.42        19.89 o                         
   6  19   4        276.09        309.15        19.68 o                         
   7  19   4        583.62        577.93        21.74 o                         
   8  19   4        848.36        916.05        27.11 o                         
   9  19   4        319.96        299.99        26.63 o                         
  -9  20   4        321.28        314.34        28.71 o                         
  -8  20   4       1304.23       1314.06        27.93 o                         
  -7  20   4       1342.39       1436.42        25.96 o                         
  -6  20   4       1461.25       1492.40        32.81 o                         
  -5  20   4       1308.21       1363.99        25.89 o                         
  -4  20   4       1608.41       1594.81        33.61 o                         
  -3  20   4       1272.31       1306.30        21.75 o                         
  -2  20   4       1426.64       1457.40        29.20 o                         
  -1  20   4       1515.86       1551.92        20.60 o                         
   0  20   4       2119.69       2099.46        21.67 o                         
   1  20   4       1310.27       1350.58        24.62 o                         
   2  20   4        986.93        987.86        20.08 o                         
   3  20   4       1025.86       1086.82        24.17 o                         
   4  20   4       1143.99       1257.76        24.31 o                         
   5  20   4       1093.75       1119.03        27.37 o                         
   6  20   4        770.27        841.09        24.24 o                         
   7  20   4       1979.19       2052.12        24.37 o                         
   8  20   4        386.26        327.46        22.68 o                         
   9  20   4        391.66        376.18        23.88 o                         
  -8  21   4          1.78         18.60        24.24 o                         
  -7  21   4        166.60        161.67        23.45 o                         
  -6  21   4          4.77          8.49        23.42 o                         
  -5  21   4        469.97        473.79        22.80 o                         
  -4  21   4        286.35        279.32        19.35 o                         
  -3  21   4       1013.61        969.45        22.43 o                         
  -2  21   4        273.96        246.42        18.40 o                         
  -1  21   4        446.53        433.16        21.01 o                         
   0  21   4        396.34        417.37        19.96 o                         
   1  21   4        430.37        410.76        19.97 o                         
   2  21   4        180.53        190.88        20.77 o                         
   3  21   4        397.58        402.50        21.12 o                         
   4  21   4        140.01        131.12        19.26 o                         
   5  21   4        101.53        144.93        23.64 o                         
   6  21   4         94.47         86.84        21.98 o                         
   7  21   4         51.63         60.17        27.66 o                         
   8  21   4        387.34        373.34        25.29 o                         
  -7  22   4        642.70        685.04        29.29 o                         
  -6  22   4        933.58        994.42        44.98 o                         
  -5  22   4        891.43        942.96        24.82 o                         
  -4  22   4       1617.75       1666.69        46.03 o                         
  -3  22   4        780.78        812.40        23.07 o                         
  -2  22   4       1308.09       1301.22        22.08 o                         
  -1  22   4        848.16        884.58        21.39 o                         
   0  22   4       1118.57       1072.40        19.58 o                         
   1  22   4        678.15        689.57        22.99 o                         
   2  22   4       1730.93       1784.03        30.18 o                         
   3  22   4        226.92        214.21        23.82 o                         
   4  22   4       1171.94       1213.59        23.99 o                         
   5  22   4        206.30        206.66        22.10 o                         
   6  22   4        117.61        149.70        20.79 o                         
   7  22   4        486.97        499.26        29.26 o                         
  -6  23   4          0.92        -27.90        27.90 o                         
  -5  23   4         24.99         23.76        19.27 o                         
  -4  23   4        123.36        115.33        21.75 o                         
  -3  23   4         25.40         30.96        21.36 o                         
  -2  23   4        224.37        262.26        23.37 o                         
  -1  23   4          8.50         26.20        21.49 o                         
   0  23   4        330.83        359.92        20.95 o                         
   1  23   4          9.46          8.60        21.44 o                         
   2  23   4        449.34        495.36        22.53 o                         
   3  23   4        174.87        220.30        25.21 o                         
   4  23   4        836.36        891.88        26.73 o                         
   5  23   4        118.01        127.91        22.58 o                         
   6  23   4        817.65        803.57        36.53 o                         
  -4  24   4          1.10          1.28        23.97 o                         
  -3  24   4          8.29          3.41        21.50 o                         
  -2  24   4          1.74          9.87        19.92 o                         
  -1  24   4        115.22        120.09        21.30 o                         
   0  24   4          0.98          1.42        18.13 o                         
   1  24   4        120.10        116.23        20.03 o                         
   2  24   4        114.89        103.92        24.91 o                         
   3  24   4          2.02        -12.20        22.06 o                         
   4  24   4          0.30         -6.06        26.00 o                         
  -2  25   4        416.84        514.15        39.70 o                         
  -1  25   4         31.79         24.21        27.69 o                         
   0  25   4         76.40         59.24        25.72 o                         
   1  25   4         30.18         26.61        21.54 o                         
   2  25   4        508.06        612.19        49.48 o                         
 -15   1   5         91.05        113.46        22.74 o                         
 -14   1   5       1486.93       1455.93        24.10 o                         
 -13   1   5        450.17        439.04        20.69 o                         
 -12   1   5       1564.65       1573.52        28.71 o                         
 -11   1   5       2384.64       2290.61        22.13 o                         
 -10   1   5       2578.65       2604.70        60.72 o                         
  -9   1   5       3943.59       3851.50        45.75 o                         
  -8   1   5       3004.42       2863.85        31.16 o                         
  -7   1   5       2467.51       2305.49        44.04 o                         
  -6   1   5       6311.17       5932.65       110.27 o                         
  -5   1   5       2590.13       2499.15        74.57 o                         
  -4   1   5       7219.32       6964.67        76.17 o                         
  -3   1   5       6938.98       6642.44        65.28 o                         
  -2   1   5       6067.58       5603.30        58.64 o                         
  -1   1   5      23178.38      24948.26       303.83 o                         
   0   1   5       8884.26       8828.93        97.55 o                         
   1   1   5      25492.51      27264.95       436.16 o                         
   2   1   5       3665.11       3710.16       106.52 o                         
   3   1   5       7261.31       7447.50       177.03 o                         
   4   1   5       4955.29       4882.01       105.26 o                         
   5   1   5       2068.42       1923.33        44.24 o                         
   6   1   5       4541.11       4600.18        84.64 o                         
   7   1   5        996.66        903.26        19.83 o                         
   8   1   5       2571.97       2617.83        41.56 o                         
   9   1   5       4301.98       4123.93        28.16 o                         
  10   1   5        609.52        594.80        19.21 o                         
  11   1   5       2239.92       2051.27        32.89 o                         
  12   1   5        117.03        126.22        17.83 o                         
  13   1   5        171.11        152.97        21.91 o                         
  14   1   5        133.99        143.63        21.03 o                         
 -15   2   5         22.05         17.18        29.12 o                         
 -14   2   5        484.79        479.22        21.20 o                         
 -13   2   5        185.90        176.86        18.84 o                         
 -12   2   5         52.26         66.70        19.33 o                         
 -11   2   5       1126.99       1084.85        21.16 o                         
 -10   2   5          4.25         14.84        18.20 o                         
  -9   2   5       1756.45       1716.16        26.29 o                         
  -8   2   5          4.14         12.33        16.94 o                         
  -7   2   5          7.26         18.35        17.07 o                         
  -6   2   5          2.42         20.59        17.22 o                         
  -5   2   5         10.15          6.71        17.21 o                         
  -4   2   5        287.02        290.10        21.10 o                         
  -3   2   5         18.56         21.69        23.61 o                         
  -2   2   5        524.32        473.96        30.23 o                         
  -1   2   5       1790.96       2138.12        53.47 o                         
   0   2   5       1195.55       1156.29        32.30 o                         
   1   2   5         63.44        111.13        26.44 o                         
   2   2   5        591.62        512.50        27.44 o                         
   3   2   5        489.44        423.27        20.28 o                         
   4   2   5       2293.44       2282.89        48.47 o                         
   5   2   5         32.15         23.03        20.91 o                         
   6   2   5        525.57        548.26        17.58 o                         
   7   2   5        931.39        843.69        17.13 o                         
   8   2   5        369.77        425.74        21.08 o                         
   9   2   5       2828.48       2744.16        29.87 o                         
  10   2   5        474.38        452.06        18.83 o                         
  11   2   5       3340.23       3263.34        65.28 o                         
  12   2   5        133.43        140.50        23.19 o                         
  13   2   5       1227.65       1194.38        21.12 o                         
  14   2   5        483.70        453.18        21.67 o                         
 -15   3   5        342.48        289.14        51.98 o                         
 -14   3   5          7.06         13.32        19.24 o                         
 -13   3   5        209.58        232.00        18.84 o                         
 -12   3   5         82.57         97.03        19.30 o                         
 -11   3   5        658.05        633.49        17.96 o                         
 -10   3   5         77.76        106.57        17.22 o                         
  -9   3   5        490.22        526.32        19.67 o                         
  -8   3   5       1550.46       1592.18        27.02 o                         
  -7   3   5        654.34        645.79        17.72 o                         
  -6   3   5       1031.74        927.99        18.34 o                         
  -5   3   5       2587.18       2717.37        44.44 o                         
  -4   3   5        409.61        372.39        20.58 o                         
  -3   3   5       3127.06       3120.42        89.36 o                         
  -2   3   5       2713.33       2622.99        71.90 o                         
  -1   3   5         32.78         44.30        28.25 o                         
   0   3   5       5186.52       5373.51       107.82 o                         
   1   3   5        191.49        189.81        24.06 o                         
   2   3   5       5444.48       5331.25        83.26 o                         
   3   3   5        712.20        669.97        20.70 o                         
   4   3   5       1504.36       1341.87        31.63 o                         
   5   3   5          2.98          1.41        15.42 o                         
   6   3   5       2057.96       2014.56        23.42 o                         
   7   3   5        163.44        188.23        17.44 o                         
   8   3   5       1116.47       1162.20        22.45 o                         
   9   3   5        686.04        682.62        19.72 o                         
  10   3   5        666.27        649.80        20.33 o                         
  11   3   5          0.41         18.54        19.68 o                         
  12   3   5        510.33        566.29        23.83 o                         
  13   3   5        256.06        261.39        23.34 o                         
  14   3   5        264.92        249.92        21.22 o                         
 -14   4   5        257.30        257.95        22.89 o                         
 -13   4   5         31.89         24.75        20.94 o                         
 -12   4   5       1714.23       1677.59        37.88 o                         
 -11   4   5         84.07         76.46        18.74 o                         
 -10   4   5       3322.84       3179.00        54.87 o                         
  -9   4   5          9.35         20.26        18.35 o                         
  -8   4   5       2477.90       2440.73        35.28 o                         
  -7   4   5        159.72        183.36        16.04 o                         
  -6   4   5       1067.61       1042.37        19.35 o                         
  -5   4   5       2845.49       2894.72        41.70 o                         
  -4   4   5        159.48        140.66        18.78 o                         
  -3   4   5       2696.98       2786.50       115.33 o                         
  -2   4   5          8.48         -1.08        23.02 o                         
  -1   4   5       4082.75       4375.59        50.47 o                         
   0   4   5        150.38        165.19        29.61 o                         
   1   4   5       6973.09       7130.30       116.19 o                         
   2   4   5        766.65        836.43        26.82 o                         
   3   4   5      10274.25      10747.05       232.20 o                         
   4   4   5        746.09        767.45        19.87 o                         
   5   4   5       8244.26       8035.45       183.34 o                         
   6   4   5        574.42        537.61        18.53 o                         
   7   4   5       3402.82       3350.84        82.90 o                         
   8   4   5         87.94         81.47        21.80 o                         
   9   4   5       2397.92       2406.26        23.88 o                         
  10   4   5          9.32         25.66        17.63 o                         
  11   4   5       2310.97       2278.10        35.07 o                         
  12   4   5        246.34        245.68        20.54 o                         
  13   4   5       1819.95       1869.49        38.48 o                         
  14   4   5        363.43        366.70        22.94 o                         
 -14   5   5        257.16        271.19        22.91 o                         
 -13   5   5          3.42         -0.39        21.29 o                         
 -12   5   5        431.84        446.85        20.01 o                         
 -11   5   5        116.86        169.26        18.49 o                         
 -10   5   5        459.40        471.72        20.20 o                         
  -9   5   5          1.28         12.08        18.23 o                         
  -8   5   5        197.14        171.22        17.98 o                         
  -7   5   5        421.43        372.87        15.61 o                         
  -6   5   5        271.61        228.91        15.70 o                         
  -5   5   5        104.02         83.33        19.03 o                         
  -4   5   5        835.83        823.31        21.60 o                         
  -3   5   5        801.25        772.06        24.85 o                         
  -2   5   5        946.56        869.97        26.38 o                         
  -1   5   5       7482.53       7821.06       268.97 o                         
   0   5   5         61.51         48.82        27.76 o                         
   1   5   5       8921.85       9233.30        94.91 o                         
   2   5   5          1.01          5.34        19.28 o                         
   3   5   5        917.30        972.07        20.75 o                         
   4   5   5         14.18         24.99        18.79 o                         
   5   5   5         17.79         11.56        17.28 o                         
   6   5   5          6.07         10.22        17.04 o                         
   7   5   5        702.29        629.72        17.43 o                         
   8   5   5         11.91         24.55        18.56 o                         
   9   5   5       1130.60       1098.52        21.59 o                         
  10   5   5        165.56        171.88        20.50 o                         
  11   5   5        415.56        380.63        19.96 o                         
  12   5   5        585.27        641.84        22.21 o                         
  13   5   5        183.26        202.41        21.75 o                         
  14   5   5        605.10        594.90        27.54 o                         
 -14   6   5        311.38        314.09        21.82 o                         
 -13   6   5        397.22        442.09        22.25 o                         
 -12   6   5       1152.35       1188.34        34.30 o                         
 -11   6   5        769.90        832.19        22.01 o                         
 -10   6   5       1564.24       1528.45        41.85 o                         
  -9   6   5       1938.36       2017.35        43.62 o                         
  -8   6   5       1596.19       1640.98        20.43 o                         
  -7   6   5       2322.67       2293.44        26.08 o                         
  -6   6   5       1311.71       1331.50        27.65 o                         
  -5   6   5       6533.98       6313.91       116.86 o                         
  -4   6   5       2760.61       2748.38        32.77 o                         
  -3   6   5       5841.92       5805.60       106.74 o                         
  -2   6   5       5162.41       5169.85        40.09 o                         
  -1   6   5       7910.75       7600.76       123.15 o                         
   0   6   5       8527.71       8747.60       180.59 o                         
   1   6   5       7600.59       7914.09       166.40 o                         
   2   6   5       4210.59       4231.77        46.78 o                         
   3   6   5       7578.25       7770.33       176.41 o                         
   4   6   5       2013.37       2059.78        33.57 o                         
   5   6   5       8415.28       8501.70       146.77 o                         
   6   6   5        245.81        260.88        18.91 o                         
   7   6   5       4960.69       4850.90        41.67 o                         
   8   6   5        195.55        183.77        17.75 o                         
   9   6   5       4015.06       3871.98        29.35 o                         
  10   6   5        241.51        219.02        17.90 o                         
  11   6   5       2757.89       2683.91        48.09 o                         
  12   6   5         14.88         26.07        24.77 o                         
  13   6   5       1206.63       1154.69        44.36 o                         
  14   6   5          5.81        -11.02        24.90 o                         
 -14   7   5         80.01         95.82        24.53 o                         
 -13   7   5        270.70        271.13        22.01 o                         
 -12   7   5        760.15        769.75        20.32 o                         
 -11   7   5        388.73        400.63        21.13 o                         
 -10   7   5        867.08        891.58        19.52 o                         
  -9   7   5       1487.56       1435.43        22.50 o                         
  -8   7   5       1808.45       1816.51        43.45 o                         
  -7   7   5       3474.58       3250.33       107.22 o                         
  -6   7   5        792.96        694.60        21.35 o                         
  -5   7   5       1510.47       1467.99        36.17 o                         
  -4   7   5       1374.12       1313.27        24.92 o                         
  -3   7   5        674.78        610.35        19.78 o                         
  -2   7   5       2843.13       2658.23        71.90 o                         
  -1   7   5       1254.09       1172.60        28.24 o                         
   0   7   5       1448.71       1384.48        30.36 o                         
   1   7   5       1927.76       1792.62        50.01 o                         
   2   7   5       3290.90       3132.02        58.92 o                         
   3   7   5        413.38        382.80        18.19 o                         
   4   7   5       1438.86       1375.22        19.88 o                         
   5   7   5         26.08          0.66        18.46 o                         
   6   7   5        586.02        577.39        21.10 o                         
   7   7   5        990.16        934.32        21.85 o                         
   8   7   5        129.27        129.96        21.20 o                         
   9   7   5         93.31        101.91        18.13 o                         
  10   7   5         51.03         44.90        18.60 o                         
  11   7   5        137.89        131.58        20.42 o                         
  12   7   5        105.05        109.10        22.76 o                         
  13   7   5         33.01         24.63        25.82 o                         
  14   7   5         98.94         49.44        25.16 o                         
 -14   8   5        335.57        402.12        27.54 o                         
 -13   8   5        751.19        839.87        23.96 o                         
 -12   8   5        119.61        153.08        19.98 o                         
 -11   8   5       1376.51       1436.23        22.86 o                         
 -10   8   5        219.06        248.63        15.77 o                         
  -9   8   5       1282.70       1266.67        26.45 o                         
  -8   8   5       1293.92       1299.78        22.14 o                         
  -7   8   5       3550.10       3337.85        94.89 o                         
  -6   8   5       3609.48       3387.17        97.61 o                         
  -5   8   5       2224.14       1984.72        64.57 o                         
  -4   8   5       2874.97       2757.73        60.39 o                         
  -3   8   5       3066.19       2846.21        51.26 o                         
  -2   8   5       2147.87       1901.55        32.12 o                         
  -1   8   5       2242.65       2146.38        42.00 o                         
   0   8   5        740.72        657.40        22.36 o                         
   1   8   5       6256.60       6053.26        91.92 o                         
   2   8   5       2686.96       2593.40        34.56 o                         
   3   8   5       3726.35       3586.24        26.36 o                         
   4   8   5       1711.29       1739.53        20.38 o                         
   5   8   5         57.08         56.75        16.78 o                         
   6   8   5       2552.88       2323.30        45.92 o                         
   7   8   5         49.55         62.83        21.42 o                         
   8   8   5        593.31        585.85        19.36 o                         
   9   8   5        431.35        450.82        17.57 o                         
  10   8   5          3.67         14.04        19.15 o                         
  11   8   5        362.28        386.05        20.65 o                         
  12   8   5        116.75        138.19        18.81 o                         
  13   8   5         28.05         38.79        20.88 o                         
 -14   9   5          7.16          5.53        26.76 o                         
 -13   9   5        884.81        910.93        25.58 o                         
 -12   9   5          3.16         14.49        19.41 o                         
 -11   9   5        697.34        774.59        22.59 o                         
 -10   9   5        204.22        232.77        19.01 o                         
  -9   9   5       1588.54       1585.49        31.25 o                         
  -8   9   5        194.88        178.61        17.99 o                         
  -7   9   5       1197.01       1220.39        42.53 o                         
  -6   9   5        567.31        543.94        18.84 o                         
  -5   9   5        136.74        129.83        16.45 o                         
  -4   9   5       1187.39       1118.60        31.45 o                         
  -3   9   5         55.58         64.43        17.63 o                         
  -2   9   5       1150.20       1067.26        21.90 o                         
  -1   9   5       3539.90       3630.62        57.24 o                         
   0   9   5       1897.48       1780.77        22.90 o                         
   1   9   5       3289.22       3354.62        26.60 o                         
   2   9   5       2522.98       2458.01        62.97 o                         
   3   9   5        119.84        123.84        15.95 o                         
   4   9   5       4699.03       4762.63        79.02 o                         
   5   9   5        798.88        771.28        19.56 o                         
   6   9   5       4480.41       4742.56        56.79 o                         
   7   9   5        221.51        219.53        18.55 o                         
   8   9   5       3086.20       3030.68        41.93 o                         
   9   9   5          8.93         21.04        18.66 o                         
  10   9   5       2528.05       2506.12        62.31 o                         
  11   9   5        462.15        487.03        20.80 o                         
  12   9   5       2225.39       2242.02        31.45 o                         
  13   9   5        229.89        259.33        24.05 o                         
 -13  10   5          7.11         -1.77        21.08 o                         
 -12  10   5          4.59         -1.13        22.53 o                         
 -11  10   5        139.04        160.10        21.22 o                         
 -10  10   5         29.24         11.60        18.71 o                         
  -9  10   5         99.90         90.30        16.52 o                         
  -8  10   5          7.95         16.69        18.47 o                         
  -7  10   5          2.48          6.00        18.95 o                         
  -6  10   5        113.48        104.83        22.83 o                         
  -5  10   5        186.11        161.48        17.54 o                         
  -4  10   5        119.21         96.06        17.43 o                         
  -3  10   5        444.87        453.15        18.85 o                         
  -2  10   5         78.84         73.61        15.21 o                         
  -1  10   5        391.44        400.77        21.27 o                         
   0  10   5          0.17          5.88        17.58 o                         
   1  10   5         19.43         34.84        17.75 o                         
   2  10   5         18.85         17.68        17.79 o                         
   3  10   5          0.18         -7.35        15.25 o                         
   4  10   5          0.26         -0.46        17.60 o                         
   5  10   5         41.52         28.42        17.75 o                         
   6  10   5         41.47         83.54        21.22 o                         
   7  10   5        265.88        259.20        18.34 o                         
   8  10   5          1.26          7.02        17.42 o                         
   9  10   5        537.88        506.68        18.27 o                         
  10  10   5        228.10        198.85        20.67 o                         
  11  10   5        455.63        462.12        21.89 o                         
  12  10   5         69.28         73.24        24.38 o                         
  13  10   5        166.52        131.69        21.86 o                         
 -13  11   5        481.55        482.24        22.29 o                         
 -12  11   5         42.70         41.89        21.08 o                         
 -11  11   5        306.22        309.16        18.90 o                         
 -10  11   5        117.84        138.02        18.96 o                         
  -9  11   5       1197.14       1095.15        30.12 o                         
  -8  11   5          2.13         19.66        19.84 o                         
  -7  11   5       1711.13       1685.65        39.63 o                         
  -6  11   5        186.57        169.57        19.22 o                         
  -5  11   5        357.72        347.71        19.89 o                         
  -4  11   5        755.94        729.01        19.25 o                         
  -3  11   5         56.00         42.57        19.47 o                         
  -2  11   5       1639.89       1598.55        21.43 o                         
  -1  11   5        151.52        177.26        19.42 o                         
   0  11   5       4454.80       4462.90        69.91 o                         
   1  11   5         69.03         97.13        17.61 o                         
   2  11   5       4345.92       4124.52        55.00 o                         
   3  11   5        531.55        542.14        18.83 o                         
   4  11   5       4154.66       3899.76        45.76 o                         
   5  11   5        261.41        271.38        19.73 o                         
   6  11   5       3220.51       3122.78        25.48 o                         
   7  11   5        123.87        111.31        18.95 o                         
   8  11   5       3296.75       3301.14        29.19 o                         
   9  11   5         69.25         79.44        20.40 o                         
  10  11   5       3027.32       3159.22        33.58 o                         
  11  11   5        724.25        715.19        20.94 o                         
  12  11   5       1873.95       1949.45        30.46 o                         
  13  11   5        153.78        127.39        27.02 o                         
 -13  12   5        470.39        472.76        24.68 o                         
 -12  12   5         78.09         55.59        22.35 o                         
 -11  12   5        506.57        504.44        21.81 o                         
 -10  12   5        605.80        586.53        22.20 o                         
  -9  12   5       1019.51       1025.23        22.07 o                         
  -8  12   5       1490.91       1374.96        19.62 o                         
  -7  12   5       4132.05       4124.52        43.88 o                         
  -6  12   5       2195.66       2123.67        23.06 o                         
  -5  12   5       2532.08       2549.59        53.93 o                         
  -4  12   5       1542.99       1595.84        22.38 o                         
  -3  12   5       3406.56       3347.52        24.51 o                         
  -2  12   5       1416.36       1382.89        19.09 o                         
  -1  12   5       2520.50       2411.89        36.51 o                         
   0  12   5        419.96        413.63        18.55 o                         
   1  12   5       4497.44       4196.81        47.59 o                         
   2  12   5       1788.83       1748.53        20.65 o                         
   3  12   5       3544.03       3414.42        46.93 o                         
   4  12   5        717.30        766.75        19.49 o                         
   5  12   5        609.21        645.30        18.19 o                         
   6  12   5       1194.93       1165.18        21.41 o                         
   7  12   5        135.87        136.69        16.54 o                         
   8  12   5        510.80        503.66        19.25 o                         
   9  12   5        181.98        202.18        20.10 o                         
  10  12   5        102.03        104.14        21.20 o                         
  11  12   5        425.81        436.99        24.59 o                         
  12  12   5        134.75        105.94        21.25 o                         
 -12  13   5         23.28         39.06        23.51 o                         
 -11  13   5         18.27         35.23        25.86 o                         
 -10  13   5        229.08        232.04        21.29 o                         
  -9  13   5        113.65        144.00        21.36 o                         
  -8  13   5        561.76        564.72        19.40 o                         
  -7  13   5        948.04        913.61        23.65 o                         
  -6  13   5         98.73        116.40        22.08 o                         
  -5  13   5        463.17        439.95        19.55 o                         
  -4  13   5        401.65        404.53        18.60 o                         
  -3  13   5         58.22         48.21        20.48 o                         
  -2  13   5       1995.91       1879.70        26.03 o                         
  -1  13   5        342.56        342.28        19.57 o                         
   0  13   5       1326.29       1140.69        20.94 o                         
   1  13   5        227.75        244.16        16.55 o                         
   2  13   5        934.35        870.04        21.03 o                         
   3  13   5         78.44         73.84        19.39 o                         
   4  13   5        564.75        583.01        20.22 o                         
   5  13   5        551.31        513.15        18.48 o                         
   6  13   5        679.59        682.06        18.98 o                         
   7  13   5       1226.73       1252.18        19.81 o                         
   8  13   5        578.79        599.01        19.88 o                         
   9  13   5          1.58         25.74        19.56 o                         
  10  13   5        725.08        761.90        24.95 o                         
  11  13   5         13.54         24.28        22.25 o                         
  12  13   5        712.43        675.87        28.04 o                         
 -12  14   5        839.35        833.31        26.73 o                         
 -11  14   5       1207.52       1294.98        30.25 o                         
 -10  14   5       1276.74       1290.48        49.04 o                         
  -9  14   5       2640.80       2610.75        64.09 o                         
  -8  14   5        999.06        986.52        22.98 o                         
  -7  14   5       2687.40       2607.09        49.98 o                         
  -6  14   5       1611.25       1517.46        28.27 o                         
  -5  14   5       2587.78       2405.96        42.54 o                         
  -4  14   5       4501.50       4312.69        79.48 o                         
  -3  14   5       1291.51       1323.71        21.22 o                         
  -2  14   5       4786.25       4772.01        25.01 o                         
  -1  14   5       1821.04       1904.49        23.31 o                         
   0  14   5       3931.28       3986.34        69.26 o                         
   1  14   5       3247.14       3192.45        39.63 o                         
   2  14   5       2528.10       2557.87        34.34 o                         
   3  14   5       4198.83       4228.61        64.59 o                         
   4  14   5       4036.75       3933.53        67.08 o                         
   5  14   5       2538.36       2425.16        23.34 o                         
   6  14   5       1921.19       1879.22        19.78 o                         
   7  14   5        582.66        531.81        20.67 o                         
   8  14   5        359.22        374.09        20.28 o                         
   9  14   5        103.14        106.72        22.46 o                         
  10  14   5        106.16        115.53        22.49 o                         
  11  14   5        270.08        274.73        24.05 o                         
  12  14   5        112.63        122.27        26.61 o                         
 -12  15   5        121.93        108.35        35.42 o                         
 -11  15   5          4.26         -4.34        23.78 o                         
 -10  15   5        106.70        123.41        24.08 o                         
  -9  15   5         62.44         83.85        22.51 o                         
  -8  15   5        261.57        290.26        23.06 o                         
  -7  15   5         33.92         28.94        19.78 o                         
  -6  15   5        524.64        499.22        20.24 o                         
  -5  15   5        174.32        198.99        18.34 o                         
  -4  15   5        800.12        748.35        21.32 o                         
  -3  15   5        979.66        896.14        20.01 o                         
  -2  15   5        313.63        302.27        19.16 o                         
  -1  15   5       1241.52       1203.71        21.53 o                         
   0  15   5         19.19         11.52        20.27 o                         
   1  15   5        600.46        565.12        19.97 o                         
   2  15   5         47.90         43.28        20.10 o                         
   3  15   5        303.47        280.26        19.25 o                         
   4  15   5          0.08         -2.00        18.39 o                         
   5  15   5        690.31        676.14        19.81 o                         
   6  15   5         18.01          1.79        16.00 o                         
   7  15   5        548.14        540.52        22.14 o                         
   8  15   5          8.61          5.57        19.29 o                         
   9  15   5         17.69          8.85        22.07 o                         
  10  15   5         81.57         69.30        20.93 o                         
  11  15   5         11.26          8.80        21.85 o                         
 -11  16   5        173.61        179.79        26.64 o                         
 -10  16   5       1160.68       1175.97        25.95 o                         
  -9  16   5        949.48        964.73        24.91 o                         
  -8  16   5        985.69        955.93        22.69 o                         
  -7  16   5        391.76        424.56        21.50 o                         
  -6  16   5       1097.96       1075.75        24.59 o                         
  -5  16   5        456.06        484.79        21.86 o                         
  -4  16   5       2405.74       2285.45        38.00 o                         
  -3  16   5        860.28        848.16        17.74 o                         
  -2  16   5       2041.76       1931.13        20.77 o                         
  -1  16   5       2872.93       2840.88        47.34 o                         
   0  16   5       1023.09        989.91        26.86 o                         
   1  16   5       2201.11       2147.40        36.20 o                         
   2  16   5        503.85        479.47        22.40 o                         
   3  16   5       1601.16       1562.09        29.80 o                         
   4  16   5       1195.59       1129.33        22.48 o                         
   5  16   5       1979.89       1935.49        43.82 o                         
   6  16   5        348.12        334.06        19.27 o                         
   7  16   5       1069.43       1053.38        19.39 o                         
   8  16   5         23.15         16.38        20.60 o                         
   9  16   5        563.07        556.98        24.70 o                         
  10  16   5         15.89         18.63        22.05 o                         
  11  16   5        589.31        598.09        24.47 o                         
 -10  17   5        186.10        157.18        25.58 o                         
  -9  17   5          4.89          5.72        25.40 o                         
  -8  17   5          5.31          4.73        20.25 o                         
  -7  17   5          8.33         10.44        22.03 o                         
  -6  17   5          7.53          9.26        18.04 o                         
  -5  17   5          1.68          0.66        19.37 o                         
  -4  17   5         17.94          3.06        17.39 o                         
  -3  17   5         12.49         29.43        16.42 o                         
  -2  17   5        189.63        188.82        16.88 o                         
  -1  17   5        189.34        192.38        18.22 o                         
   0  17   5        333.35        325.57        18.70 o                         
   1  17   5        132.34        142.53        17.13 o                         
   2  17   5        643.08        633.88        20.54 o                         
   3  17   5          2.25          6.89        16.53 o                         
   4  17   5        252.51        239.77        17.02 o                         
   5  17   5        250.02        252.41        21.61 o                         
   6  17   5        906.63        932.94        21.36 o                         
   7  17   5        461.67        456.70        20.53 o                         
   8  17   5       1611.13       1571.39        51.79 o                         
   9  17   5        581.23        519.80        24.67 o                         
  10  17   5       1494.53       1368.93        25.06 o                         
 -10  18   5          4.97         15.59        26.18 o                         
  -9  18   5         78.14         59.95        20.68 o                         
  -8  18   5          1.47         -4.04        25.23 o                         
  -7  18   5          2.11         10.17        18.67 o                         
  -6  18   5          5.21         -6.58        21.92 o                         
  -5  18   5         18.43         21.60        21.86 o                         
  -4  18   5         30.60         32.36        19.33 o                         
  -3  18   5        247.99        227.31        19.64 o                         
  -2  18   5         87.17         86.76        17.41 o                         
  -1  18   5        350.40        310.31        15.27 o                         
   0  18   5         96.18         97.34        19.18 o                         
   1  18   5        303.36        277.91        21.27 o                         
   2  18   5        100.41         86.52        19.79 o                         
   3  18   5        148.24        163.03        20.99 o                         
   4  18   5        409.00        405.89        23.12 o                         
   5  18   5        383.53        399.84        21.53 o                         
   6  18   5        299.22        321.90        19.98 o                         
   7  18   5       1347.17       1316.58        24.32 o                         
   8  18   5        445.93        425.25        28.82 o                         
   9  18   5       1174.08       1206.56        33.18 o                         
  10  18   5        302.35        254.97        50.12 o                         
  -9  19   5        925.78        932.91        26.11 o                         
  -8  19   5        578.38        564.01        24.18 o                         
  -7  19   5        485.79        499.09        22.91 o                         
  -6  19   5        941.27        961.34        24.92 o                         
  -5  19   5        664.00        656.86        26.84 o                         
  -4  19   5        992.83       1009.02        33.16 o                         
  -3  19   5        575.21        574.66        19.98 o                         
  -2  19   5       1172.27       1194.97        23.33 o                         
  -1  19   5        275.43        273.70        18.58 o                         
   0  19   5       1904.40       1955.47        38.14 o                         
   1  19   5         44.50         44.79        20.72 o                         
   2  19   5       1889.04       1902.63        37.73 o                         
   3  19   5         11.28         15.04        20.60 o                         
   4  19   5       1683.16       1679.11        38.42 o                         
   5  19   5         32.21         36.63        20.64 o                         
   6  19   5       1271.08       1315.45        21.44 o                         
   7  19   5          4.64          7.31        25.59 o                         
   8  19   5        729.25        736.11        32.16 o                         
   9  19   5         27.38         57.71        31.67 o                         
  -8  20   5         56.42         52.25        24.81 o                         
  -7  20   5        219.23        219.51        23.63 o                         
  -6  20   5        359.14        338.60        24.79 o                         
  -5  20   5        387.46        401.85        20.08 o                         
  -4  20   5        732.25        702.42        20.15 o                         
  -3  20   5         48.61         69.23        17.81 o                         
  -2  20   5        733.75        711.24        21.42 o                         
  -1  20   5         83.07         98.02        18.03 o                         
   0  20   5        615.76        652.21        19.37 o                         
   1  20   5        356.04        384.33        22.79 o                         
   2  20   5        722.90        733.31        22.05 o                         
   3  20   5        177.34        193.12        19.39 o                         
   4  20   5        668.31        686.70        23.86 o                         
   5  20   5         26.40         30.39        21.96 o                         
   6  20   5        212.62        252.51        28.18 o                         
   7  20   5         99.20        122.59        25.64 o                         
   8  20   5         29.15         12.95        23.39 o                         
  -7  21   5        627.00        663.93        28.50 o                         
  -6  21   5       1610.14       1640.95        26.29 o                         
  -5  21   5       1522.68       1534.95        32.26 o                         
  -4  21   5       1355.39       1442.17        28.27 o                         
  -3  21   5       1572.42       1509.55        34.79 o                         
  -2  21   5        764.38        788.80        21.73 o                         
  -1  21   5        804.76        824.68        21.40 o                         
   0  21   5       1553.28       1499.62        28.06 o                         
   1  21   5        510.03        543.75        20.00 o                         
   2  21   5       1216.19       1213.39        22.10 o                         
   3  21   5        988.18       1023.53        31.27 o                         
   4  21   5        784.34        788.78        34.01 o                         
   5  21   5       1497.57       1511.59        28.52 o                         
   6  21   5        437.60        478.12        26.23 o                         
   7  21   5        635.30        675.20        24.45 o                         
  -6  22   5        140.40        118.16        24.75 o                         
  -5  22   5         49.96         42.64        23.15 o                         
  -4  22   5         47.57         48.10        20.43 o                         
  -3  22   5         59.34         34.25        20.45 o                         
  -2  22   5         86.13         91.56        20.64 o                         
  -1  22   5         18.73         20.13        21.63 o                         
   0  22   5         30.17         25.31        19.45 o                         
   1  22   5        557.98        548.98        24.65 o                         
   2  22   5         26.01         38.24        21.95 o                         
   3  22   5        808.50        844.36        26.70 o                         
   4  22   5         34.70         29.82        23.39 o                         
   5  22   5        182.64        164.97        23.48 o                         
   6  22   5         15.91         12.99        26.21 o                         
  -5  23   5        377.50        356.55        23.43 o                         
  -4  23   5        428.99        431.52        24.40 o                         
  -3  23   5        754.47        772.28        21.63 o                         
  -2  23   5        791.36        819.24        24.23 o                         
  -1  23   5        306.05        330.47        22.85 o                         
   0  23   5        428.91        429.01        23.50 o                         
   1  23   5        350.37        357.58        21.97 o                         
   2  23   5        224.62        192.01        25.45 o                         
   3  23   5        639.99        591.02        23.61 o                         
   4  23   5         75.10         59.75        26.35 o                         
   5  23   5        194.94        212.73        48.51 o                         
  -3  24   5         14.96         -9.42        39.78 o                         
  -2  24   5         22.87         10.76        24.17 o                         
  -1  24   5         20.12         12.62        25.72 o                         
   0  24   5          3.77          6.34        24.26 o                         
   1  24   5        300.29        309.19        23.43 o                         
   2  24   5        184.57        189.15        23.29 o                         
 -14   0   6        330.48        338.63        37.71 o                         
 -13   0   6       1503.02       1569.72        36.73 o                         
 -12   0   6       1483.17       1522.85        45.77 o                         
 -11   0   6       3391.81       3388.69       169.37 o                         
 -10   0   6       1099.80       1157.57        44.32 o                         
  -9   0   6       4980.91       4936.93        55.89 o                         
  -8   0   6       2440.15       2498.37        73.97 o                         
  -7   0   6       6843.42       6529.90       161.46 o                         
  -6   0   6       2707.92       2518.69        56.01 o                         
  -5   0   6      13132.24      12682.68       156.91 o                         
  -4   0   6       4932.19       4874.65       132.93 o                         
  -3   0   6      12327.96      11401.92        76.83 o                         
  -2   0   6       5577.52       4847.06       124.35 o                         
  -1   0   6       6310.71       6065.47        79.09 o                         
   0   0   6       1915.04       1629.53       103.68 o                         
   1   0   6       1666.18       1548.90        42.11 o                         
   2   0   6       2963.52       2513.05        45.10 o                         
   3   0   6       5756.46       5434.60       277.70 o                         
   4   0   6       1539.43       1533.87       115.49 o                         
   5   0   6      12577.25      12166.14       134.68 o                         
   6   0   6       2342.69       2206.19        43.21 o                         
   7   0   6       2223.61       2240.11       127.99 o                         
   8   0   6       2849.88       2879.84       114.63 o                         
   9   0   6        280.84        235.25        30.70 o                         
  10   0   6       1776.33       1730.93        26.60 o                         
  11   0   6         34.99         59.95        25.28 o                         
  12   0   6        167.95        172.50        27.69 o                         
  13   0   6        318.58        368.06        40.02 o                         
  14   0   6          1.31         -2.93        31.45 o                         
 -14   1   6         16.61         32.11        26.06 o                         
 -13   1   6        343.55        383.33        23.87 o                         
 -12   1   6         67.07         91.07        20.38 o                         
 -11   1   6          3.73         19.32        24.15 o                         
 -10   1   6        188.90        186.47        16.40 o                         
  -9   1   6         35.57         46.29        19.68 o                         
  -8   1   6         96.96        100.49        20.12 o                         
  -7   1   6          6.00         19.70        18.23 o                         
  -6   1   6        429.20        435.48        19.65 o                         
  -5   1   6       1890.43       1912.55        28.58 o                         
  -4   1   6       1347.03       1335.11        27.41 o                         
  -3   1   6         83.51         63.11        24.50 o                         
  -2   1   6         92.11         96.07        26.73 o                         
  -1   1   6       1407.94       1357.40        30.54 o                         
   0   1   6        198.07        266.42        27.88 o                         
   1   1   6       2017.54       2066.09        33.39 o                         
   2   1   6        664.02        684.57        23.63 o                         
   3   1   6        104.86         88.14        20.99 o                         
   4   1   6        545.71        570.74        24.61 o                         
   5   1   6        256.33        251.64        19.73 o                         
   6   1   6        303.38        306.35        23.55 o                         
   7   1   6       1618.61       1700.84        41.88 o                         
   8   1   6        111.03         93.01        21.96 o                         
   9   1   6        998.46       1021.82        22.67 o                         
  10   1   6        195.03        212.61        20.52 o                         
  11   1   6        158.75        176.25        20.45 o                         
  12   1   6        398.02        404.19        18.10 o                         
  13   1   6         64.02         52.97        22.44 o                         
  14   1   6         46.00         26.25        23.50 o                         
 -14   2   6        287.92        315.96        21.99 o                         
 -13   2   6        714.63        755.90        24.46 o                         
 -12   2   6        633.99        655.91        25.80 o                         
 -11   2   6        912.81        970.01        23.83 o                         
 -10   2   6       1058.49       1121.17        21.35 o                         
  -9   2   6        431.53        448.02        20.47 o                         
  -8   2   6        297.37        311.42        20.47 o                         
  -7   2   6       1060.05       1046.11        31.50 o                         
  -6   2   6       1455.06       1441.36        22.82 o                         
  -5   2   6       4614.99       4486.68        39.75 o                         
  -4   2   6       6080.32       6078.75        57.99 o                         
  -3   2   6       6427.85       6191.20        78.18 o                         
  -2   2   6       4220.15       4031.77        87.66 o                         
  -1   2   6       2264.86       2060.69        75.61 o                         
   0   2   6       1382.90       1358.43        30.79 o                         
   1   2   6       1994.75       1872.02        42.10 o                         
   2   2   6       3715.52       3750.19        35.90 o                         
   3   2   6       5249.13       5080.00        75.58 o                         
   4   2   6       5878.52       6145.72        91.83 o                         
   5   2   6       5876.93       5532.80        49.07 o                         
   6   2   6        526.61        547.62        18.56 o                         
   7   2   6       2883.57       2962.93        57.79 o                         
   8   2   6        116.74        131.88        21.43 o                         
   9   2   6        582.49        573.74        19.17 o                         
  10   2   6          7.60         13.60        18.66 o                         
  11   2   6        412.83        416.29        22.35 o                         
  12   2   6          1.15          2.30        19.73 o                         
  13   2   6        311.93        286.65        21.58 o                         
  14   2   6         45.68         43.63        23.67 o                         
 -14   3   6          9.05         -0.40        23.09 o                         
 -13   3   6        765.66        792.94        22.00 o                         
 -12   3   6        206.81        215.15        20.45 o                         
 -11   3   6         96.96         95.36        19.47 o                         
 -10   3   6        183.30        177.34        18.17 o                         
  -9   3   6        231.05        228.30        19.77 o                         
  -8   3   6         19.79         29.33        19.65 o                         
  -7   3   6       1513.98       1446.92        22.75 o                         
  -6   3   6        414.29        400.59        17.99 o                         
  -5   3   6       2515.86       2413.93        26.05 o                         
  -4   3   6        235.04        185.93        22.94 o                         
  -3   3   6          2.98          2.13        25.11 o                         
  -2   3   6        199.09        181.14        27.28 o                         
  -1   3   6       1530.89       1663.07        39.64 o                         
   0   3   6        517.74        455.96        33.70 o                         
   1   3   6       2243.77       2404.31        52.49 o                         
   2   3   6       2736.36       2669.62        57.24 o                         
   3   3   6       1289.79       1278.07        24.14 o                         
   4   3   6       3986.77       3952.01        43.39 o                         
   5   3   6        405.62        420.90        19.63 o                         
   6   3   6       3339.59       3302.19        39.24 o                         
   7   3   6        524.28        567.90        21.43 o                         
   8   3   6       1530.08       1515.99        24.19 o                         
   9   3   6       1030.38        961.82        21.26 o                         
  10   3   6       1197.01       1225.16        22.93 o                         
  11   3   6       1004.27        986.05        23.32 o                         
  12   3   6       1923.91       1926.71        35.45 o                         
  13   3   6        484.75        488.60        24.83 o                         
  14   3   6       1635.29       1590.44        40.10 o                         
 -14   4   6         47.52         75.38        24.09 o                         
 -13   4   6         61.57         58.97        22.98 o                         
 -12   4   6         83.27         99.85        20.03 o                         
 -11   4   6        182.74        192.62        20.79 o                         
 -10   4   6       1427.95       1388.37        37.92 o                         
  -9   4   6         23.17         16.83        19.12 o                         
  -8   4   6        344.63        334.20        18.06 o                         
  -7   4   6         18.30         19.13        17.76 o                         
  -6   4   6        151.26        148.98        17.18 o                         
  -5   4   6        260.91        279.36        18.31 o                         
  -4   4   6         10.36         17.94        23.60 o                         
  -3   4   6        125.26        126.33        25.16 o                         
  -2   4   6        363.48        303.72        23.02 o                         
  -1   4   6        173.07        171.60        25.96 o                         
   0   4   6        450.38        426.17        28.29 o                         
   1   4   6        477.56        511.37        24.32 o                         
   2   4   6        896.64        783.16        21.61 o                         
   3   4   6         16.15         16.81        15.77 o                         
   4   4   6          1.53         12.53        20.23 o                         
   5   4   6        143.96        176.35        20.51 o                         
   6   4   6        200.72        179.68        17.47 o                         
   7   4   6        143.86        125.19        20.24 o                         
   8   4   6       1005.31       1015.70        21.78 o                         
   9   4   6         39.50         47.88        22.46 o                         
  10   4   6        707.99        650.85        27.37 o                         
  11   4   6        518.82        569.97        22.34 o                         
  12   4   6        153.88        148.45        25.31 o                         
  13   4   6         92.56         96.95        23.99 o                         
  14   4   6        120.06        109.99        36.71 o                         
 -14   5   6         79.72         86.75        22.86 o                         
 -13   5   6        626.61        650.81        23.76 o                         
 -12   5   6        318.24        340.17        19.48 o                         
 -11   5   6        440.42        524.55        24.22 o                         
 -10   5   6        107.35        116.11        16.60 o                         
  -9   5   6        144.84        151.77        18.12 o                         
  -8   5   6         32.77         27.30        17.05 o                         
  -7   5   6        914.90        921.69        19.65 o                         
  -6   5   6        467.16        443.39        18.07 o                         
  -5   5   6        573.96        532.83        21.24 o                         
  -4   5   6       2773.65       2547.86       112.45 o                         
  -3   5   6       1667.96       1508.03        52.48 o                         
  -2   5   6       2917.46       2644.77        39.23 o                         
  -1   5   6          9.18          7.00        30.61 o                         
   0   5   6       5364.50       5058.65        45.52 o                         
   1   5   6          5.11          1.14        19.17 o                         
   2   5   6       3543.57       3513.23        45.46 o                         
   3   5   6        174.72        159.55        18.59 o                         
   4   5   6       5801.20       5630.58        64.15 o                         
   5   5   6          3.50         -3.81        18.18 o                         
   6   5   6       3713.22       3712.91        49.64 o                         
   7   5   6        280.38        286.65        22.05 o                         
   8   5   6       3225.10       3228.89        52.87 o                         
   9   5   6        213.54        231.80        17.09 o                         
  10   5   6       1960.59       1859.43        36.77 o                         
  11   5   6          3.99         -8.50        21.24 o                         
  12   5   6        806.12        812.83        25.00 o                         
  13   5   6         16.38          7.62        22.36 o                         
 -14   6   6        231.86        230.19        25.86 o                         
 -13   6   6        507.88        544.85        23.74 o                         
 -12   6   6         23.05         29.42        19.80 o                         
 -11   6   6        421.29        437.41        22.32 o                         
 -10   6   6         11.76          8.07        19.02 o                         
  -9   6   6       1301.34       1306.00        29.20 o                         
  -8   6   6        344.26        349.59        20.07 o                         
  -7   6   6       4012.31       3872.24        45.50 o                         
  -6   6   6       1225.45       1164.77        30.43 o                         
  -5   6   6       3253.29       3076.93        29.01 o                         
  -4   6   6        488.79        442.62        21.14 o                         
  -3   6   6       3581.73       3356.45       102.93 o                         
  -2   6   6        811.36        816.40        35.67 o                         
  -1   6   6       1787.90       1713.70        36.90 o                         
   0   6   6       3872.35       3722.38        90.03 o                         
   1   6   6       1851.49       1753.70        27.46 o                         
   2   6   6       1613.06       1599.51        47.09 o                         
   3   6   6       3204.23       3148.63        41.28 o                         
   4   6   6       2624.65       2470.75        34.40 o                         
   5   6   6       2922.27       2903.80        53.58 o                         
   6   6   6       4233.79       4216.35        45.64 o                         
   7   6   6       2069.84       2048.09        28.73 o                         
   8   6   6       1216.90       1175.49        21.09 o                         
   9   6   6         24.48         23.81        17.35 o                         
  10   6   6        117.74        152.18        20.65 o                         
  11   6   6          5.50         15.78        18.52 o                         
  12   6   6         38.93         20.12        24.24 o                         
  13   6   6         25.40         32.16        25.74 o                         
 -13   7   6        181.49        198.66        24.52 o                         
 -12   7   6        587.14        626.38        23.48 o                         
 -11   7   6        177.57        197.29        20.46 o                         
 -10   7   6        871.65        872.71        31.11 o                         
  -9   7   6        591.89        612.64        18.84 o                         
  -8   7   6       2868.41       2890.56        70.13 o                         
  -7   7   6       1027.19       1021.23        24.88 o                         
  -6   7   6       5522.69       5427.14       105.38 o                         
  -5   7   6       1130.14       1060.25        22.94 o                         
  -4   7   6       6043.30       5831.35        57.12 o                         
  -3   7   6        705.26        636.47        39.56 o                         
  -2   7   6       6109.27       5896.33       113.81 o                         
  -1   7   6       1912.89       1913.03        44.74 o                         
   0   7   6       4930.51       4705.35        50.28 o                         
   1   7   6       2290.88       2291.32        30.44 o                         
   2   7   6       4088.71       3861.36        47.15 o                         
   3   7   6        662.78        668.08        20.06 o                         
   4   7   6       2262.00       2164.71        44.39 o                         
   5   7   6        408.58        394.35        16.75 o                         
   6   7   6       2108.82       1994.48        39.90 o                         
   7   7   6        583.18        595.88        24.07 o                         
   8   7   6       1575.74       1566.88        22.33 o                         
   9   7   6        174.57        173.47        17.61 o                         
  10   7   6        770.63        739.86        20.40 o                         
  11   7   6        179.87        172.08        20.05 o                         
  12   7   6        161.52        186.26        21.57 o                         
  13   7   6        314.10        284.90        28.75 o                         
 -13   8   6        287.38        261.16        22.89 o                         
 -12   8   6        461.43        472.63        22.54 o                         
 -11   8   6       1127.25       1119.51        23.45 o                         
 -10   8   6        670.89        662.06        21.84 o                         
  -9   8   6       1371.74       1398.40        21.23 o                         
  -8   8   6       1476.84       1443.57        37.87 o                         
  -7   8   6       2192.83       2197.43        58.33 o                         
  -6   8   6       2282.01       2171.13        39.95 o                         
  -5   8   6       4278.39       4169.16       112.24 o                         
  -4   8   6        733.12        663.46        21.06 o                         
  -3   8   6       5297.12       5222.50        91.34 o                         
  -2   8   6         47.33         27.77        21.56 o                         
  -1   8   6       2558.58       2397.34        31.21 o                         
   0   8   6         35.25         34.57        18.95 o                         
   1   8   6       1836.75       1783.65        26.69 o                         
   2   8   6         68.03         59.34        17.94 o                         
   3   8   6       3277.20       3165.84        62.07 o                         
   4   8   6        254.36        221.64        16.16 o                         
   5   8   6       3272.38       3286.50        40.64 o                         
   6   8   6         99.44        106.45        21.32 o                         
   7   8   6       2107.11       2110.12        51.52 o                         
   8   8   6          2.85         -3.19        18.73 o                         
   9   8   6        184.80        174.46        20.09 o                         
  10   8   6         35.75         40.41        21.53 o                         
  11   8   6         67.57         59.50        25.07 o                         
  12   8   6          1.96          0.86        24.07 o                         
  13   8   6        253.07        215.86        27.46 o                         
 -13   9   6          0.68          1.35        21.22 o                         
 -12   9   6        833.65        908.02        27.61 o                         
 -11   9   6        116.63        106.85        19.92 o                         
 -10   9   6       1504.66       1538.37        32.68 o                         
  -9   9   6        438.89        430.32        21.24 o                         
  -8   9   6       1055.74       1072.49        29.30 o                         
  -7   9   6        244.55        245.20        19.46 o                         
  -6   9   6       1527.32       1530.99        31.49 o                         
  -5   9   6        994.40        953.96        22.86 o                         
  -4   9   6       1621.43       1509.25        39.65 o                         
  -3   9   6        123.59        109.98        17.82 o                         
  -2   9   6       1046.45        942.79        22.75 o                         
  -1   9   6        680.94        641.54        21.90 o                         
   0   9   6        666.85        594.43        18.60 o                         
   1   9   6       2758.28       2736.58        37.87 o                         
   2   9   6       2556.71       2526.22        28.61 o                         
   3   9   6       4260.45       4032.83        52.16 o                         
   4   9   6        401.37        410.00        17.56 o                         
   5   9   6       2489.86       2589.70        25.02 o                         
   6   9   6        208.46        210.61        18.48 o                         
   7   9   6        891.74        843.61        20.97 o                         
   8   9   6        281.06        281.68        20.65 o                         
   9   9   6        650.95        689.32        24.24 o                         
  10   9   6        348.84        372.47        23.72 o                         
  11   9   6        488.28        497.88        20.56 o                         
  12   9   6         42.70         64.05        23.90 o                         
  13   9   6        143.12        134.53        25.38 o                         
 -13  10   6         13.24         10.21        27.04 o                         
 -12  10   6        382.86        387.79        24.74 o                         
 -11  10   6         28.31         14.42        20.87 o                         
 -10  10   6         46.53         44.23        19.73 o                         
  -9  10   6         96.42         88.95        21.53 o                         
  -8  10   6       1242.72       1199.92        22.59 o                         
  -7  10   6        521.56        466.64        21.06 o                         
  -6  10   6        403.21        382.40        20.13 o                         
  -5  10   6         18.53         29.37        19.89 o                         
  -4  10   6         47.92         52.43        21.20 o                         
  -3  10   6        405.29        376.40        17.13 o                         
  -2  10   6        383.32        369.48        19.90 o                         
  -1  10   6       1800.33       1846.05        38.62 o                         
   0  10   6       2303.39       2308.15        27.05 o                         
   1  10   6        452.76        470.59        20.02 o                         
   2  10   6        294.52        286.31        18.40 o                         
   3  10   6        690.57        633.17        19.23 o                         
   4  10   6       1871.28       1913.71        36.17 o                         
   5  10   6       3326.69       3230.15        80.00 o                         
   6  10   6       1052.42       1038.90        20.19 o                         
   7  10   6       2333.91       2249.11        22.14 o                         
   8  10   6        132.57        104.36        15.61 o                         
   9  10   6       2920.69       2924.96        33.13 o                         
  10  10   6        279.96        286.67        20.25 o                         
  11  10   6       1238.69       1247.60        24.97 o                         
  12  10   6        351.88        346.12        22.87 o                         
 -12  11   6         35.19         38.21        28.34 o                         
 -11  11   6         23.67         30.60        24.04 o                         
 -10  11   6          1.39          6.24        19.43 o                         
  -9  11   6         35.82         38.51        19.69 o                         
  -8  11   6         23.82         29.57        21.26 o                         
  -7  11   6        354.88        289.18        20.45 o                         
  -6  11   6        599.19        553.43        21.93 o                         
  -5  11   6       2726.33       2597.52        56.31 o                         
  -4  11   6       1008.81       1009.43        21.78 o                         
  -3  11   6        437.75        441.99        20.88 o                         
  -2  11   6        269.02        228.99        16.27 o                         
  -1  11   6        523.77        494.27        19.81 o                         
   0  11   6        414.34        381.32        18.17 o                         
   1  11   6        498.38        453.86        18.70 o                         
   2  11   6         97.64         84.77        19.59 o                         
   3  11   6        324.29        311.72        21.89 o                         
   4  11   6        440.11        451.63        21.52 o                         
   5  11   6        397.86        363.39        16.74 o                         
   6  11   6        555.20        523.73        21.16 o                         
   7  11   6          1.70         -9.48        17.33 o                         
   8  11   6         11.44         23.28        21.45 o                         
   9  11   6          0.35          0.71        21.29 o                         
  10  11   6          7.77          8.20        20.86 o                         
  11  11   6        105.53        107.15        22.80 o                         
  12  11   6         73.46         88.07        22.35 o                         
 -12  12   6        239.64        238.08        21.66 o                         
 -11  12   6         14.13          5.03        22.31 o                         
 -10  12   6        581.35        578.06        20.82 o                         
  -9  12   6        148.23        131.11        22.94 o                         
  -8  12   6        659.53        663.82        22.82 o                         
  -7  12   6        157.45        165.60        18.50 o                         
  -6  12   6        226.45        236.46        19.08 o                         
  -5  12   6          7.55          3.86        18.96 o                         
  -4  12   6          2.11          3.24        18.98 o                         
  -3  12   6        354.27        378.34        20.45 o                         
  -2  12   6        216.05        195.27        20.59 o                         
  -1  12   6        511.54        526.87        24.08 o                         
   0  12   6        185.18        194.69        21.67 o                         
   1  12   6        813.62        746.47        22.72 o                         
   2  12   6        213.12        205.32        19.90 o                         
   3  12   6        684.75        662.85        19.50 o                         
   4  12   6        302.94        326.79        20.97 o                         
   5  12   6        531.12        532.90        19.76 o                         
   6  12   6        137.11        152.94        17.37 o                         
   7  12   6       1145.30       1123.45        33.09 o                         
   8  12   6        110.05        120.01        23.06 o                         
   9  12   6       1245.33       1245.79        23.38 o                         
  10  12   6        241.77        250.54        19.47 o                         
  11  12   6       1162.66       1210.93        29.87 o                         
  12  12   6        238.48        239.59        25.48 o                         
 -12  13   6        683.83        708.73        30.41 o                         
 -11  13   6        338.56        319.48        24.45 o                         
 -10  13   6       1171.04       1223.64        38.81 o                         
  -9  13   6        839.34        822.73        26.12 o                         
  -8  13   6       1452.86       1479.54        25.97 o                         
  -7  13   6       1710.98       1690.54        44.81 o                         
  -6  13   6       1108.58       1134.28        25.05 o                         
  -5  13   6       2764.94       2737.48        24.29 o                         
  -4  13   6       1671.41       1689.11        21.22 o                         
  -3  13   6       1595.54       1579.80        21.27 o                         
  -2  13   6       3999.95       4016.22        29.98 o                         
  -1  13   6       3548.15       3611.86        78.81 o                         
   0  13   6       3663.59       3722.76        55.16 o                         
   1  13   6       6306.13       6440.71       105.47 o                         
   2  13   6       2459.63       2437.19        36.55 o                         
   3  13   6       5442.42       5593.62        85.41 o                         
   4  13   6       1042.82       1081.54        21.36 o                         
   5  13   6       2130.17       2084.04        22.78 o                         
   6  13   6        831.19        831.64        21.09 o                         
   7  13   6        295.42        297.25        21.68 o                         
   8  13   6        454.51        458.45        20.57 o                         
   9  13   6        173.39        180.47        21.00 o                         
  10  13   6        359.76        365.22        24.47 o                         
  11  13   6        290.52        287.13        22.73 o                         
 -11  14   6         19.67         25.01        25.56 o                         
 -10  14   6        201.01        221.32        24.48 o                         
  -9  14   6        642.77        674.88        35.34 o                         
  -8  14   6        307.65        300.24        23.57 o                         
  -7  14   6       1482.18       1569.19        34.33 o                         
  -6  14   6        232.99        241.25        17.16 o                         
  -5  14   6        269.07        268.56        18.44 o                         
  -4  14   6          6.07         13.89        16.75 o                         
  -3  14   6        393.41        378.83        18.15 o                         
  -2  14   6        172.08        149.49        18.85 o                         
  -1  14   6       1370.40       1284.99        22.20 o                         
   0  14   6        721.00        750.92        22.12 o                         
   1  14   6       1551.90       1418.05        23.58 o                         
   2  14   6        106.96        100.04        20.36 o                         
   3  14   6        131.50        133.94        20.34 o                         
   4  14   6        282.09        252.61        22.34 o                         
   5  14   6         58.34         72.50        21.46 o                         
   6  14   6          6.47         11.49        19.78 o                         
   7  14   6        128.63        181.81        19.66 o                         
   8  14   6         27.60         50.76        22.29 o                         
   9  14   6         21.84         57.23        20.84 o                         
  10  14   6         78.08         83.29        22.34 o                         
  11  14   6         87.65        115.46        26.74 o                         
 -11  15   6       1152.72       1159.88        31.10 o                         
 -10  15   6       1969.43       2011.83        50.35 o                         
  -9  15   6       1192.92       1199.70        31.68 o                         
  -8  15   6       2160.99       2190.97        59.42 o                         
  -7  15   6       1327.17       1349.97        25.26 o                         
  -6  15   6       1524.02       1541.62        35.36 o                         
  -5  15   6        817.91        780.89        20.80 o                         
  -4  15   6       2294.41       2127.58        41.08 o                         
  -3  15   6       1794.96       1690.95        23.15 o                         
  -2  15   6       3275.21       3067.27        55.32 o                         
  -1  15   6        792.76        751.54        20.35 o                         
   0  15   6       5169.95       5035.35        91.42 o                         
   1  15   6       1544.13       1467.63        30.15 o                         
   2  15   6       1904.73       1838.93        26.66 o                         
   3  15   6       2135.22       2086.33        23.53 o                         
   4  15   6       1179.27       1211.77        20.83 o                         
   5  15   6        546.30        549.27        19.94 o                         
   6  15   6        524.74        558.81        23.83 o                         
   7  15   6          7.40          0.65        19.23 o                         
   8  15   6        835.86        852.74        22.22 o                         
   9  15   6        139.39        168.56        23.94 o                         
  10  15   6        483.32        470.15        22.83 o                         
 -10  16   6        203.46        204.31        23.83 o                         
  -9  16   6        715.85        754.16        25.14 o                         
  -8  16   6          2.71         -3.48        23.24 o                         
  -7  16   6        209.72        246.66        20.83 o                         
  -6  16   6        203.37        229.79        22.80 o                         
  -5  16   6         37.06         27.19        20.58 o                         
  -4  16   6        413.11        383.45        17.55 o                         
  -3  16   6         72.30        100.78        17.76 o                         
  -2  16   6        645.97        608.03        19.22 o                         
  -1  16   6          1.05         -8.33        16.62 o                         
   0  16   6        725.18        683.07        19.63 o                         
   1  16   6         43.94         30.93        19.73 o                         
   2  16   6        949.45        928.30        21.63 o                         
   3  16   6          9.48         12.83        17.82 o                         
   4  16   6        471.43        500.11        20.86 o                         
   5  16   6        231.17        265.70        23.19 o                         
   6  16   6        435.52        447.00        21.86 o                         
   7  16   6        725.28        696.31        22.41 o                         
   8  16   6        664.48        652.55        23.57 o                         
   9  16   6        203.96        159.85        22.24 o                         
  10  16   6        593.88        546.80        24.84 o                         
 -10  17   6          7.56         18.41        28.71 o                         
  -9  17   6        285.76        347.30        25.94 o                         
  -8  17   6        549.02        562.66        23.48 o                         
  -7  17   6         61.57         88.32        21.91 o                         
  -6  17   6        572.92        585.79        20.14 o                         
  -5  17   6         10.01         16.52        18.96 o                         
  -4  17   6        183.27        212.63        18.41 o                         
  -3  17   6         43.07         45.14        22.35 o                         
  -2  17   6        339.94        370.53        19.77 o                         
  -1  17   6         66.38         75.48        19.40 o                         
   0  17   6        382.51        381.26        19.91 o                         
   1  17   6          0.14          7.38        17.69 o                         
   2  17   6        638.03        684.93        23.69 o                         
   3  17   6        140.69        142.04        22.87 o                         
   4  17   6       1087.78       1141.05        22.01 o                         
   5  17   6        109.73        113.89        20.99 o                         
   6  17   6       1743.70       1769.43        26.07 o                         
   7  17   6          1.34          8.19        25.58 o                         
   8  17   6       1221.50       1178.73        30.51 o                         
   9  17   6         78.91         92.48        22.04 o                         
  -9  18   6          9.03         15.57        26.27 o                         
  -8  18   6        113.37        120.13        25.42 o                         
  -7  18   6         13.65          3.13        23.34 o                         
  -6  18   6         44.92         27.12        21.73 o                         
  -5  18   6        430.76        410.69        18.60 o                         
  -4  18   6        151.03        160.26        19.30 o                         
  -3  18   6       1260.34       1271.43        22.49 o                         
  -2  18   6         74.99         82.97        19.14 o                         
  -1  18   6       1204.93       1230.38        21.43 o                         
   0  18   6          0.63         10.48        20.64 o                         
   1  18   6       1217.73       1197.03        23.41 o                         
   2  18   6         56.45         54.69        20.89 o                         
   3  18   6       1164.94       1165.39        31.22 o                         
   4  18   6         75.47         56.96        19.58 o                         
   5  18   6        990.58       1056.37        26.28 o                         
   6  18   6        793.68        769.96        25.28 o                         
   7  18   6       1506.70       1529.12        29.00 o                         
   8  18   6        718.40        663.30        26.80 o                         
   9  18   6       1051.48       1038.47        33.88 o                         
  -8  19   6        250.78        205.49        26.34 o                         
  -7  19   6        310.37        293.37        23.82 o                         
  -6  19   6        201.20        196.47        25.41 o                         
  -5  19   6         32.31         19.83        22.65 o                         
  -4  19   6         24.38         24.77        18.77 o                         
  -3  19   6        116.53        139.64        20.34 o                         
  -2  19   6          1.32          3.57        18.84 o                         
  -1  19   6        185.05        193.01        19.53 o                         
   0  19   6         77.23        100.34        20.52 o                         
   1  19   6        451.50        467.74        19.20 o                         
   2  19   6        103.57        107.50        20.82 o                         
   3  19   6        426.38        388.77        19.00 o                         
   4  19   6        191.04        201.27        20.86 o                         
   5  19   6        500.04        507.44        29.04 o                         
   6  19   6        228.21        245.44        22.50 o                         
   7  19   6        597.69        559.20        24.93 o                         
   8  19   6         32.70         69.70        31.43 o                         
  -7  20   6        927.55        980.04        29.08 o                         
  -6  20   6        742.09        729.64        21.84 o                         
  -5  20   6       1109.31       1108.55        23.63 o                         
  -4  20   6        532.23        484.37        24.08 o                         
  -3  20   6       1143.10       1182.02        23.44 o                         
  -2  20   6        578.37        589.14        18.73 o                         
  -1  20   6       2339.62       2375.00        38.42 o                         
   0  20   6        408.47        462.48        21.11 o                         
   1  20   6       2595.55       2656.81        84.13 o                         
   2  20   6        471.41        457.24        20.12 o                         
   3  20   6       1577.67       1592.41        24.05 o                         
   4  20   6        137.58        154.27        23.96 o                         
   5  20   6        799.14        869.95        25.41 o                         
   6  20   6        232.78        239.76        23.95 o                         
   7  20   6        162.92        174.30        35.02 o                         
  -6  21   6        429.79        383.92        24.03 o                         
  -5  21   6        137.61        145.17        23.46 o                         
  -4  21   6        635.87        644.81        24.37 o                         
  -3  21   6         39.50         40.54        21.73 o                         
  -2  21   6        207.05        237.03        22.08 o                         
  -1  21   6         63.95         39.90        20.59 o                         
   0  21   6         42.91         45.41        23.39 o                         
   1  21   6        237.65        210.34        24.17 o                         
   2  21   6        490.15        515.57        28.73 o                         
   3  21   6        471.55        475.72        21.71 o                         
   4  21   6        234.68        238.13        25.85 o                         
   5  21   6         76.19         56.11        23.46 o                         
   6  21   6        252.25        263.78        25.11 o                         
  -5  22   6       1342.87       1404.33        37.26 o                         
  -4  22   6       1075.41       1087.67        25.87 o                         
  -3  22   6       1029.74       1095.55        25.14 o                         
  -2  22   6        889.38        895.66        27.91 o                         
  -1  22   6        558.44        556.00        22.61 o                         
   0  22   6        260.90        265.60        22.02 o                         
   1  22   6        987.28        953.90        27.14 o                         
   2  22   6        540.88        536.24        24.61 o                         
   3  22   6       1075.21        979.93        42.49 o                         
   4  22   6        913.42        941.93        27.89 o                         
   5  22   6        293.52        284.99        53.49 o                         
  -3  23   6        188.48        198.58        30.96 o                         
  -2  23   6        131.91        117.26        26.24 o                         
  -1  23   6         22.38         17.63        25.97 o                         
   0  23   6        476.75        476.54        26.91 o                         
   1  23   6         16.75          4.90        23.06 o                         
   2  23   6        863.19        900.26        26.45 o                         
   3  23   6        202.00        162.02        48.84 o                         
 -13   1   7        123.25        134.30        26.61 o                         
 -12   1   7        939.42       1014.23        25.67 o                         
 -11   1   7        930.92        914.46        25.65 o                         
 -10   1   7       2321.61       2407.18        49.14 o                         
  -9   1   7        623.52        623.96        21.79 o                         
  -8   1   7       2490.23       2459.02        41.86 o                         
  -7   1   7        600.42        567.83        22.54 o                         
  -6   1   7       1138.54       1105.32        29.90 o                         
  -5   1   7       2178.45       2046.39        33.93 o                         
  -4   1   7       2495.92       2369.96        44.59 o                         
  -3   1   7       3791.72       3606.96        81.14 o                         
  -2   1   7       4707.91       4236.74       159.30 o                         
  -1   1   7        123.94         75.55        24.18 o                         
   0   1   7       3556.91       3395.94        39.57 o                         
   1   1   7         66.76        100.38        25.78 o                         
   2   1   7       3888.60       3583.73        52.20 o                         
   3   1   7       1283.15       1201.77        22.93 o                         
   4   1   7       2683.88       2653.20        59.47 o                         
   5   1   7       1724.42       1762.51        40.39 o                         
   6   1   7       1175.38       1182.38        26.78 o                         
   7   1   7        473.35        462.02        24.41 o                         
   8   1   7        665.29        668.66        20.50 o                         
   9   1   7         66.34         73.09        19.96 o                         
  10   1   7       1066.77       1054.94        22.36 o                         
  11   1   7          9.35         29.42        18.44 o                         
  12   1   7        547.03        525.52        21.02 o                         
  13   1   7         33.79         50.46        22.60 o                         
 -13   2   7        339.43        367.82        27.10 o                         
 -12   2   7        243.70        255.34        23.68 o                         
 -11   2   7          6.43         13.10        21.59 o                         
 -10   2   7        278.03        275.96        24.55 o                         
  -9   2   7         48.90         45.67        18.90 o                         
  -8   2   7        203.20        213.41        19.63 o                         
  -7   2   7        477.89        506.65        23.07 o                         
  -6   2   7        564.09        587.72        26.74 o                         
  -5   2   7        352.01        356.21        22.17 o                         
  -4   2   7        600.97        606.49        28.06 o                         
  -3   2   7         43.25         41.78        26.15 o                         
  -2   2   7         45.84         39.10        26.21 o                         
  -1   2   7       2485.40       2375.14        42.36 o                         
   0   2   7        116.40        135.45        25.00 o                         
   1   2   7       2775.90       2585.75        72.06 o                         
   2   2   7          3.05          5.41        19.67 o                         
   3   2   7       1514.81       1490.93        48.41 o                         
   4   2   7         43.13         48.49        16.93 o                         
   5   2   7       1713.60       1673.36        22.40 o                         
   6   2   7        832.22        886.52        22.04 o                         
   7   2   7       1622.70       1609.30        48.75 o                         
   8   2   7       1405.14       1491.11        27.70 o                         
   9   2   7       1077.89       1103.29        20.89 o                         
  10   2   7        757.93        752.75        20.63 o                         
  11   2   7        745.00        756.08        22.73 o                         
  12   2   7        372.06        388.94        19.77 o                         
  13   2   7        348.88        346.57        23.42 o                         
 -13   3   7        210.14        234.60        22.01 o                         
 -12   3   7         37.02         19.08        24.79 o                         
 -11   3   7        687.13        710.20        23.29 o                         
 -10   3   7        211.04        245.31        22.54 o                         
  -9   3   7        327.50        340.09        19.65 o                         
  -8   3   7         10.79         17.04        18.89 o                         
  -7   3   7        307.98        304.08        24.41 o                         
  -6   3   7        831.02        828.36        24.57 o                         
  -5   3   7        147.02        135.05        21.84 o                         
  -4   3   7       2077.83       1885.69        48.00 o                         
  -3   3   7          0.32         11.34        24.11 o                         
  -2   3   7       1243.28       1109.19        47.38 o                         
  -1   3   7         46.19         58.20        30.54 o                         
   0   3   7        925.55        779.59        34.32 o                         
   1   3   7         86.41         76.44        22.44 o                         
   2   3   7        507.93        529.38        22.11 o                         
   3   3   7        149.44        141.73        19.07 o                         
   4   3   7        920.81        852.02        22.09 o                         
   5   3   7         73.68         75.21        18.74 o                         
   6   3   7        278.51        298.78        24.05 o                         
   7   3   7       1037.87       1075.71        21.87 o                         
   8   3   7        253.00        280.35        22.98 o                         
   9   3   7        301.00        313.36        18.16 o                         
  10   3   7        486.18        535.13        22.46 o                         
  11   3   7        445.19        456.19        19.78 o                         
  12   3   7        328.80        318.49        24.94 o                         
  13   3   7         15.30         20.91        22.23 o                         
 -13   4   7         15.00         10.84        24.37 o                         
 -12   4   7        213.13        252.66        25.11 o                         
 -11   4   7        765.83        788.66        23.15 o                         
 -10   4   7         42.28         54.53        21.85 o                         
  -9   4   7       1340.11       1342.79        20.83 o                         
  -8   4   7        164.23        164.31        21.32 o                         
  -7   4   7        564.05        556.58        20.18 o                         
  -6   4   7        136.68        141.04        23.05 o                         
  -5   4   7         41.38         51.62        24.40 o                         
  -4   4   7          2.23          2.57        24.22 o                         
  -3   4   7        396.84        361.51        22.65 o                         
  -2   4   7        248.03        229.61        25.10 o                         
  -1   4   7       3197.82       3129.34        61.82 o                         
   0   4   7        822.43        824.60        34.28 o                         
   1   4   7       4240.22       3991.36        63.24 o                         
   2   4   7        490.76        471.70        19.47 o                         
   3   4   7        461.77        453.25        19.23 o                         
   4   4   7        751.10        793.03        21.71 o                         
   5   4   7         21.85         26.31        23.65 o                         
   6   4   7        183.45        227.51        20.19 o                         
   7   4   7        763.19        768.52        22.62 o                         
   8   4   7        410.93        421.41        21.33 o                         
   9   4   7       2381.49       2350.89        35.90 o                         
  10   4   7        406.17        435.63        23.85 o                         
  11   4   7       1051.44        995.12        20.69 o                         
  12   4   7         75.25         84.03        21.42 o                         
  13   4   7        381.98        372.05        24.39 o                         
 -13   5   7          0.10          4.24        20.18 o                         
 -12   5   7        131.68        143.30        24.86 o                         
 -11   5   7         17.64         21.45        21.48 o                         
 -10   5   7        321.41        351.22        24.24 o                         
  -9   5   7          2.02         -4.67        17.31 o                         
  -8   5   7        801.88        811.28        20.52 o                         
  -7   5   7         72.11         77.59        19.68 o                         
  -6   5   7        491.18        516.33        24.35 o                         
  -5   5   7        120.83        126.98        25.79 o                         
  -4   5   7        284.70        306.01        22.27 o                         
  -3   5   7        108.90        126.58        21.42 o                         
  -2   5   7        745.78        769.43        26.96 o                         
  -1   5   7        644.78        661.38        33.29 o                         
   0   5   7        918.94        926.00        34.25 o                         
   1   5   7       1372.63       1392.35        47.29 o                         
   2   5   7        119.81        118.09        18.43 o                         
   3   5   7       1651.04       1642.37        24.26 o                         
   4   5   7        131.53        109.47        18.07 o                         
   5   5   7       2320.28       2383.75        35.64 o                         
   6   5   7         82.50         70.39        19.83 o                         
   7   5   7       1612.19       1635.34        22.70 o                         
   8   5   7         12.63         10.87        18.93 o                         
   9   5   7        180.31        197.09        24.12 o                         
  10   5   7         25.74         35.27        18.91 o                         
  11   5   7         55.89         75.62        19.71 o                         
  12   5   7          9.93         37.61        23.99 o                         
  13   5   7        503.18        523.10        26.04 o                         
 -13   6   7        463.16        517.72        27.64 o                         
 -12   6   7        134.09        160.83        24.91 o                         
 -11   6   7        679.18        693.12        21.63 o                         
 -10   6   7         67.61         88.18        20.80 o                         
  -9   6   7        949.72        923.86        22.84 o                         
  -8   6   7        156.82        156.52        18.00 o                         
  -7   6   7       1989.80       2115.48        35.45 o                         
  -6   6   7        348.44        331.01        20.84 o                         
  -5   6   7       1851.78       1901.20        84.66 o                         
  -4   6   7        608.54        542.02        25.93 o                         
  -3   6   7       4080.64       3973.77        68.48 o                         
  -2   6   7       1013.12        958.76        25.16 o                         
  -1   6   7       6145.85       6110.84       141.03 o                         
   0   6   7        351.50        363.20        31.77 o                         
   1   6   7       7104.23       7158.64        54.31 o                         
   2   6   7        135.66        137.32        19.53 o                         
   3   6   7       2833.79       2747.35        53.59 o                         
   4   6   7        231.89        248.57        21.75 o                         
   5   6   7       1081.95       1018.37        22.39 o                         
   6   6   7         27.48         26.52        19.50 o                         
   7   6   7       1380.22       1330.92        20.93 o                         
   8   6   7         95.85         98.72        17.65 o                         
   9   6   7       1152.80       1124.70        23.94 o                         
  10   6   7        313.88        325.66        19.40 o                         
  11   6   7        178.12        180.78        23.90 o                         
  12   6   7        103.26        118.31        24.10 o                         
  13   6   7         19.74         21.81        26.98 o                         
 -13   7   7        140.89        128.57        29.93 o                         
 -12   7   7        312.31        291.47        23.49 o                         
 -11   7   7        162.08        156.89        23.38 o                         
 -10   7   7       1802.22       1883.63        65.91 o                         
  -9   7   7        546.25        558.11        23.15 o                         
  -8   7   7       2272.78       2241.42        54.25 o                         
  -7   7   7        385.55        368.68        19.12 o                         
  -6   7   7       3322.37       3256.42        76.92 o                         
  -5   7   7        267.81        238.24        26.11 o                         
  -4   7   7       2163.62       2071.15        60.84 o                         
  -3   7   7          2.49          2.39        20.82 o                         
  -2   7   7       2323.22       2285.56        68.35 o                         
  -1   7   7        426.87        434.69        27.13 o                         
   0   7   7       4444.69       4243.56        37.54 o                         
   1   7   7        145.99        158.32        24.33 o                         
   2   7   7       2357.56       2323.28        35.05 o                         
   3   7   7         27.63         23.64        19.92 o                         
   4   7   7        958.93        960.14        25.33 o                         
   5   7   7       1231.27       1161.28        25.52 o                         
   6   7   7       1010.11       1054.74        22.96 o                         
   7   7   7        445.36        426.59        19.98 o                         
   8   7   7       1453.34       1438.74        24.00 o                         
   9   7   7         34.16         33.26        20.42 o                         
  10   7   7        507.20        490.64        20.92 o                         
  11   7   7        224.49        234.95        24.62 o                         
  12   7   7         60.83         59.59        22.27 o                         
 -13   8   7        681.35        708.26        38.07 o                         
 -12   8   7        135.29        131.40        22.96 o                         
 -11   8   7        984.85       1041.87        30.80 o                         
 -10   8   7        388.61        406.52        26.37 o                         
  -9   8   7       2051.17       2095.58        48.89 o                         
  -8   8   7        192.90        206.86        19.37 o                         
  -7   8   7       3345.20       3206.68        57.19 o                         
  -6   8   7        220.97        232.97        23.85 o                         
  -5   8   7       7112.06       6678.17       175.21 o                         
  -4   8   7        708.19        662.52        36.96 o                         
  -3   8   7       3347.31       3088.12       262.59 o                         
  -2   8   7        766.90        762.26        40.38 o                         
  -1   8   7       2006.83       1890.49        76.43 o                         
   0   8   7       1599.49       1584.18        47.58 o                         
   1   8   7       1201.02       1169.16        24.69 o                         
   2   8   7        344.54        343.90        17.64 o                         
   3   8   7       2702.45       2696.90        44.83 o                         
   4   8   7       1189.86       1204.03        25.76 o                         
   5   8   7       4226.33       4132.69        67.29 o                         
   6   8   7        867.07        885.87        21.16 o                         
   7   8   7       2064.66       1983.62        33.18 o                         
   8   8   7       1151.71       1149.73        23.01 o                         
   9   8   7        175.30        185.74        19.41 o                         
  10   8   7        613.09        598.44        21.01 o                         
  11   8   7          3.18         15.99        24.10 o                         
  12   8   7         43.06         38.45        22.53 o                         
 -12   9   7         87.87        114.94        23.99 o                         
 -11   9   7        136.25        133.99        29.13 o                         
 -10   9   7        210.79        244.38        20.22 o                         
  -9   9   7         48.00         62.19        20.34 o                         
  -8   9   7        456.03        480.19        18.87 o                         
  -7   9   7        292.53        272.54        18.35 o                         
  -6   9   7        123.09        136.58        20.56 o                         
  -5   9   7         76.48         83.21        21.88 o                         
  -4   9   7        452.76        425.65        25.90 o                         
  -3   9   7        104.73         98.84        24.89 o                         
  -2   9   7       2843.21       2768.36       130.56 o                         
  -1   9   7         27.71         36.72        34.32 o                         
   0   9   7       4077.73       3980.96        50.71 o                         
   1   9   7        288.77        287.93        25.55 o                         
   2   9   7       2362.95       2382.67        55.00 o                         
   3   9   7        645.59        670.37        22.65 o                         
   4   9   7       1299.50       1301.86        29.49 o                         
   5   9   7        719.25        717.34        19.61 o                         
   6   9   7       2015.04       2003.93        23.59 o                         
   7   9   7        179.80        168.71        17.62 o                         
   8   9   7       2353.17       2506.80        27.51 o                         
   9   9   7        738.56        739.94        22.90 o                         
  10   9   7       1201.02       1177.25        34.47 o                         
  11   9   7        703.20        716.33        23.79 o                         
  12   9   7        453.05        435.08        27.48 o                         
 -12  10   7         16.51          8.09        30.73 o                         
 -11  10   7         16.68         37.59        25.96 o                         
 -10  10   7          1.22         18.43        22.59 o                         
  -9  10   7         13.62         14.17        21.04 o                         
  -8  10   7         27.87         34.80        23.77 o                         
  -7  10   7        350.72        359.87        21.08 o                         
  -6  10   7         28.88         37.73        18.21 o                         
  -5  10   7       1220.14       1185.53        23.44 o                         
  -4  10   7        127.69        120.20        22.18 o                         
  -3  10   7        744.39        742.47        26.35 o                         
  -2  10   7          9.51          2.92        24.57 o                         
  -1  10   7        247.42        212.40        31.63 o                         
   0  10   7        506.91        535.22        30.56 o                         
   1  10   7          3.53          9.30        26.82 o                         
   2  10   7        640.38        657.56        23.61 o                         
   3  10   7          2.94         15.91        18.91 o                         
   4  10   7        164.13        174.24        19.32 o                         
   5  10   7         50.75         42.63        18.78 o                         
   6  10   7        159.09        171.44        18.84 o                         
   7  10   7         14.63         17.68        18.29 o                         
   8  10   7        478.74        472.67        22.50 o                         
   9  10   7         36.36         37.82        21.27 o                         
  10  10   7        513.34        527.72        22.31 o                         
  11  10   7         25.88         21.34        21.15 o                         
  12  10   7        217.29        192.34        25.61 o                         
 -12  11   7          1.85          5.70        32.17 o                         
 -11  11   7        385.83        414.06        24.89 o                         
 -10  11   7        154.80        132.66        24.36 o                         
  -9  11   7         18.70         33.01        22.64 o                         
  -8  11   7         18.65         34.15        20.01 o                         
  -7  11   7          6.25         12.05        18.20 o                         
  -6  11   7         81.97         78.09        19.54 o                         
  -5  11   7         41.16         29.60        22.79 o                         
  -4  11   7        256.39        230.85        21.92 o                         
  -3  11   7          3.80         -4.31        21.85 o                         
  -2  11   7        393.89        338.79        23.57 o                         
  -1  11   7        123.60        141.89        29.84 o                         
   0  11   7        110.56        103.21        27.94 o                         
   1  11   7        948.99        969.76        23.26 o                         
   2  11   7        275.22        263.34        23.12 o                         
   3  11   7       2292.89       2282.22        26.03 o                         
   4  11   7        504.14        489.16        23.14 o                         
   5  11   7       1966.65       1917.34        21.68 o                         
   6  11   7       1061.58       1034.21        19.60 o                         
   7  11   7        456.23        431.92        24.08 o                         
   8  11   7        667.24        669.55        21.18 o                         
   9  11   7        872.25        867.97        21.41 o                         
  10  11   7        266.95        288.59        23.17 o                         
  11  11   7        662.52        649.32        24.85 o                         
 -11  12   7        989.23        957.95        25.89 o                         
 -10  12   7        297.73        285.08        23.26 o                         
  -9  12   7       2444.94       2397.62        27.65 o                         
  -8  12   7         26.96         14.20        22.00 o                         
  -7  12   7        880.08        912.64        25.90 o                         
  -6  12   7        148.79        151.88        20.60 o                         
  -5  12   7       1148.36       1064.09        26.30 o                         
  -4  12   7        721.84        691.40        22.12 o                         
  -3  12   7       1668.35       1667.96        32.92 o                         
  -2  12   7        324.69        339.83        21.33 o                         
  -1  12   7       2873.21       2925.21        40.26 o                         
   0  12   7        472.48        522.82        22.08 o                         
   1  12   7        835.67        909.88        23.88 o                         
   2  12   7        174.45        206.01        20.43 o                         
   3  12   7        383.37        419.53        23.18 o                         
   4  12   7        702.76        655.80        23.70 o                         
   5  12   7        808.39        859.02        21.58 o                         
   6  12   7         37.87         37.90        20.98 o                         
   7  12   7        740.69        743.31        26.32 o                         
   8  12   7        124.03         97.69        22.75 o                         
   9  12   7        170.28        180.49        22.42 o                         
  10  12   7        201.70        226.97        24.11 o                         
  11  12   7         49.15         31.01        25.28 o                         
 -11  13   7        112.81        131.88        24.36 o                         
 -10  13   7         41.71         37.54        23.98 o                         
  -9  13   7        308.66        324.37        23.75 o                         
  -8  13   7         18.85         26.01        20.69 o                         
  -7  13   7        178.04        168.40        24.32 o                         
  -6  13   7        661.56        676.42        25.67 o                         
  -5  13   7         96.97         88.57        19.04 o                         
  -4  13   7        291.25        289.66        18.84 o                         
  -3  13   7          8.55          9.02        18.21 o                         
  -2  13   7         13.24         15.58        19.49 o                         
  -1  13   7        733.97        697.46        25.88 o                         
   0  13   7        102.06        117.97        19.85 o                         
   1  13   7        208.24        196.84        21.34 o                         
   2  13   7        338.67        364.13        25.40 o                         
   3  13   7        378.62        398.07        24.10 o                         
   4  13   7       1037.53        975.05        24.65 o                         
   5  13   7        318.66        314.21        20.01 o                         
   6  13   7        973.47       1002.44        24.61 o                         
   7  13   7         84.30         98.30        22.68 o                         
   8  13   7        199.24        208.99        21.13 o                         
   9  13   7          1.28          1.25        22.44 o                         
  10  13   7          3.55         -9.46        20.85 o                         
  11  13   7        358.28        346.62        37.02 o                         
 -10  14   7        240.29        200.24        22.66 o                         
  -9  14   7       1062.21       1069.52        24.46 o                         
  -8  14   7        350.33        366.91        23.10 o                         
  -7  14   7       1560.85       1639.40        24.50 o                         
  -6  14   7        559.32        590.90        25.22 o                         
  -5  14   7       1936.73       1909.88        55.30 o                         
  -4  14   7        869.16        849.87        20.74 o                         
  -3  14   7       5119.45       4970.50        77.38 o                         
  -2  14   7       1392.46       1344.80        20.79 o                         
  -1  14   7       6911.01       6888.30        53.22 o                         
   0  14   7       1313.55       1311.61        22.46 o                         
   1  14   7       4328.68       4322.14        94.55 o                         
   2  14   7       1602.54       1628.74        34.28 o                         
   3  14   7       1457.60       1407.99        23.39 o                         
   4  14   7        159.37        195.14        21.57 o                         
   5  14   7        879.00        950.72        26.96 o                         
   6  14   7          0.79        -11.55        20.93 o                         
   7  14   7       1354.61       1391.92        23.84 o                         
   8  14   7         17.67          7.26        25.79 o                         
   9  14   7       1424.03       1530.39        28.28 o                         
  10  14   7        149.42        159.29        26.32 o                         
 -10  15   7        125.15        117.22        29.16 o                         
  -9  15   7          1.63          8.50        25.55 o                         
  -8  15   7        125.49        153.48        26.44 o                         
  -7  15   7        474.48        486.67        23.39 o                         
  -6  15   7        105.72        117.91        18.86 o                         
  -5  15   7        139.95        176.14        21.22 o                         
  -4  15   7          5.81         -2.59        22.55 o                         
  -3  15   7          0.21         -7.21        20.78 o                         
  -2  15   7        110.22        109.17        18.33 o                         
  -1  15   7        400.46        392.35        18.94 o                         
   0  15   7        706.87        678.72        20.36 o                         
   1  15   7       1537.50       1520.17        34.05 o                         
   2  15   7        225.51        228.52        21.87 o                         
   3  15   7        879.21        949.44        30.30 o                         
   4  15   7          1.87          5.21        21.24 o                         
   5  15   7        153.24        163.29        21.29 o                         
   6  15   7         65.56         81.20        22.36 o                         
   7  15   7         96.31         87.34        22.41 o                         
   8  15   7         21.41         17.04        25.89 o                         
   9  15   7        345.01        286.00        22.85 o                         
  10  15   7         62.96         38.81        28.37 o                         
  -9  16   7        310.30        320.57        26.46 o                         
  -8  16   7        201.80        210.71        24.19 o                         
  -7  16   7       1049.45       1036.90        25.87 o                         
  -6  16   7        166.96        176.11        19.71 o                         
  -5  16   7        595.74        616.47        21.84 o                         
  -4  16   7         12.60         14.58        19.88 o                         
  -3  16   7        560.14        529.11        21.31 o                         
  -2  16   7         21.99         18.16        20.72 o                         
  -1  16   7         84.22         90.29        19.97 o                         
   0  16   7        128.55        130.31        21.29 o                         
   1  16   7        171.00        183.05        23.15 o                         
   2  16   7         41.69         30.96        22.98 o                         
   3  16   7        716.36        718.46        22.83 o                         
   4  16   7        278.98        278.45        28.42 o                         
   5  16   7       1241.39       1183.67        44.96 o                         
   6  16   7          1.21         15.37        20.35 o                         
   7  16   7        831.74        886.41        27.33 o                         
   8  16   7         56.02         57.67        23.68 o                         
   9  16   7        264.90        302.66        25.40 o                         
  -9  17   7        133.95        121.16        28.80 o                         
  -8  17   7        401.62        402.54        26.13 o                         
  -7  17   7        118.33        120.98        26.08 o                         
  -6  17   7         32.90         18.95        23.65 o                         
  -5  17   7          7.58         22.91        18.69 o                         
  -4  17   7        302.10        351.02        20.98 o                         
  -3  17   7        378.93        356.76        19.73 o                         
  -2  17   7         57.24         58.64        20.56 o                         
  -1  17   7        359.64        357.55        21.75 o                         
   0  17   7        132.10        150.50        21.02 o                         
   1  17   7        193.01        203.30        21.18 o                         
   2  17   7        570.35        607.69        22.04 o                         
   3  17   7        654.76        666.52        23.98 o                         
   4  17   7       1279.51       1303.49        25.10 o                         
   5  17   7        161.69        167.95        22.45 o                         
   6  17   7        649.86        704.68        29.72 o                         
   7  17   7        477.78        455.98        30.37 o                         
   8  17   7        402.44        427.05        26.59 o                         
  -8  18   7          6.41         14.77        29.33 o                         
  -7  18   7         90.82         76.40        22.34 o                         
  -6  18   7         59.32         58.76        23.38 o                         
  -5  18   7         37.21         58.09        21.94 o                         
  -4  18   7         59.52         65.46        20.30 o                         
  -3  18   7         21.46         29.82        21.94 o                         
  -2  18   7        518.02        536.24        20.17 o                         
  -1  18   7        222.38        232.36        20.87 o                         
   0  18   7        439.70        437.11        21.88 o                         
   1  18   7        233.63        218.46        19.91 o                         
   2  18   7        534.49        560.35        21.99 o                         
   3  18   7         92.97        133.60        19.28 o                         
   4  18   7        182.81        173.16        24.99 o                         
   5  18   7        349.76        396.75        28.65 o                         
   6  18   7        763.17        798.61        29.55 o                         
   7  18   7         12.60         17.09        25.49 o                         
   8  18   7        772.37        838.36        51.92 o                         
  -7  19   7        114.93         89.79        24.95 o                         
  -6  19   7        695.72        690.76        24.66 o                         
  -5  19   7        108.35         81.11        23.43 o                         
  -4  19   7       1146.85       1148.17        25.62 o                         
  -3  19   7        278.18        292.29        23.82 o                         
  -2  19   7       1316.35       1358.75        31.61 o                         
  -1  19   7         67.68         81.22        17.77 o                         
   0  19   7       1117.44       1113.88        32.73 o                         
   1  19   7         10.11         21.04        22.03 o                         
   2  19   7       1173.94       1188.95        26.96 o                         
   3  19   7         16.42         13.14        25.69 o                         
   4  19   7       1041.79       1075.03        32.47 o                         
   5  19   7         10.16         -2.12        25.32 o                         
   6  19   7        372.02        375.40        26.01 o                         
   7  19   7         95.96         60.00        29.11 o                         
  -6  20   7         22.44         37.32        24.67 o                         
  -5  20   7        369.82        365.47        25.08 o                         
  -4  20   7          5.06        -12.93        22.28 o                         
  -3  20   7        103.56        112.93        26.08 o                         
  -2  20   7        139.00        157.04        24.03 o                         
  -1  20   7          1.02         -4.34        23.34 o                         
   0  20   7         95.91         80.71        19.84 o                         
   1  20   7          2.73         -2.63        28.09 o                         
   2  20   7          2.84          6.83        23.77 o                         
   3  20   7          0.51         14.55        25.37 o                         
   4  20   7         54.16         46.74        25.41 o                         
   5  20   7          3.59          1.13        28.20 o                         
   6  20   7        385.04        338.23        70.39 o                         
  -5  21   7        214.24        192.30        40.15 o                         
  -4  21   7       2115.93       2207.92        44.72 o                         
  -3  21   7        627.50        606.80        21.75 o                         
  -2  21   7       1790.76       1828.62        45.99 o                         
  -1  21   7        431.96        438.84        24.17 o                         
   0  21   7       1105.79       1141.39        23.87 o                         
   1  21   7        559.84        578.34        26.75 o                         
   2  21   7       1718.56       1700.33        47.76 o                         
   3  21   7        836.28        815.44        25.74 o                         
   4  21   7       1145.97       1152.81        31.06 o                         
  -3  22   7         39.23         33.71        39.51 o                         
  -2  22   7          0.45         -4.60        22.98 o                         
  -1  22   7         89.86         69.33        26.34 o                         
   0  22   7          4.20        -18.11        23.03 o                         
   1  22   7         38.41         24.67        26.36 o                         
   2  22   7        139.45        146.44        31.89 o                         
 -13   0   8       1088.37       1161.47        52.11 o                         
 -12   0   8         39.30         19.75        37.78 o                         
 -11   0   8       2008.86       2150.06        42.03 o                         
 -10   0   8        553.27        604.52        35.10 o                         
  -9   0   8       4477.41       4683.47        78.15 o                         
  -8   0   8        154.47        161.19        35.65 o                         
  -7   0   8       7678.01       7561.94       325.66 o                         
  -6   0   8         70.63         79.50        36.37 o                         
  -5   0   8       5603.81       5222.32        75.75 o                         
  -4   0   8        105.49        129.42        52.64 o                         
  -3   0   8       6222.29       5802.22        99.31 o                         
  -2   0   8         40.46         36.88        39.67 o                         
  -1   0   8       4777.60       4456.88       147.67 o                         
   0   0   8         19.04         57.80        37.52 o                         
   1   0   8       5499.99       5451.86        61.28 o                         
   2   0   8         20.80         36.26        30.50 o                         
   3   0   8       4098.95       3982.24       274.49 o                         
   4   0   8        375.20        374.98        38.55 o                         
   5   0   8        980.09        982.58        40.08 o                         
   6   0   8        332.77        330.60        37.62 o                         
   7   0   8        804.89        832.82        38.11 o                         
   8   0   8         28.24         46.39        28.34 o                         
   9   0   8        552.05        575.12        27.74 o                         
  10   0   8         47.83         53.45        27.97 o                         
  11   0   8       1403.01       1407.72        41.00 o                         
  12   0   8         47.65         60.77        28.31 o                         
 -13   1   8         13.72         16.44        28.11 o                         
 -12   1   8         10.66         20.43        22.97 o                         
 -11   1   8        233.23        241.01        23.59 o                         
 -10   1   8          3.37          4.22        23.43 o                         
  -9   1   8         70.31         78.36        25.02 o                         
  -8   1   8        447.62        424.39        27.08 o                         
  -7   1   8        220.99        207.12        27.26 o                         
  -6   1   8        400.96        372.58        29.03 o                         
  -5   1   8       1615.53       1577.62        37.12 o                         
  -4   1   8          3.30          6.07        43.80 o                         
  -3   1   8        219.23        202.92        31.52 o                         
  -2   1   8         84.05         78.52        30.13 o                         
  -1   1   8         15.72         13.34        27.25 o                         
   0   1   8        426.47        410.06        27.63 o                         
   1   1   8          3.86          1.34        24.72 o                         
   2   1   8         47.08         44.07        21.55 o                         
   3   1   8        253.66        289.40        24.54 o                         
   4   1   8        457.85        470.78        27.43 o                         
   5   1   8        964.22        955.08        28.49 o                         
   6   1   8        288.77        285.26        26.40 o                         
   7   1   8       1225.88       1196.82        23.97 o                         
   8   1   8        285.31        278.39        20.91 o                         
   9   1   8        360.00        378.69        21.01 o                         
  10   1   8         90.35         96.81        21.27 o                         
  11   1   8        203.56        209.45        19.70 o                         
  12   1   8         25.46         18.91        22.41 o                         
 -13   2   8        302.75        315.70        37.09 o                         
 -12   2   8        122.63        133.85        23.35 o                         
 -11   2   8        604.97        603.62        25.79 o                         
 -10   2   8        309.99        329.98        22.36 o                         
  -9   2   8        361.45        361.16        25.52 o                         
  -8   2   8         87.25         89.66        23.66 o                         
  -7   2   8        618.63        616.79        29.42 o                         
  -6   2   8         17.50          7.94        27.93 o                         
  -5   2   8       4388.90       4228.91        70.02 o                         
  -4   2   8         75.91         65.75        31.38 o                         
  -3   2   8       5313.04       5154.38        68.43 o                         
  -2   2   8        168.59        144.10        26.14 o                         
  -1   2   8       2527.77       2356.61        51.97 o                         
   0   2   8         53.09         59.17        32.88 o                         
   1   2   8       2275.68       2058.26        29.52 o                         
   2   2   8         12.34         24.44        19.22 o                         
   3   2   8       3750.77       3825.48        68.08 o                         
   4   2   8        156.52        156.47        23.79 o                         
   5   2   8       1630.84       1653.44        25.34 o                         
   6   2   8        951.84        946.03        20.37 o                         
   7   2   8         68.26         71.05        19.12 o                         
   8   2   8        557.04        567.17        19.65 o                         
   9   2   8        407.73        404.45        21.14 o                         
  10   2   8         57.33         74.04        21.25 o                         
  11   2   8        521.67        499.16        23.93 o                         
  12   2   8         58.98         47.80        21.14 o                         
 -13   3   8         47.42         28.11        41.97 o                         
 -12   3   8          2.30          0.45        24.97 o                         
 -11   3   8        301.13        325.19        23.96 o                         
 -10   3   8         67.98         86.93        23.97 o                         
  -9   3   8        448.94        459.84        27.99 o                         
  -8   3   8        283.40        296.50        23.45 o                         
  -7   3   8         55.70         50.46        25.60 o                         
  -6   3   8        139.40        119.25        27.82 o                         
  -5   3   8       2416.69       2409.94        62.35 o                         
  -4   3   8         55.55         51.30        29.12 o                         
  -3   3   8       1513.57       1382.41        43.69 o                         
  -2   3   8        541.06        495.90        26.33 o                         
  -1   3   8         97.45        106.35        24.36 o                         
   0   3   8       1363.50       1258.30        36.51 o                         
   1   3   8        363.73        374.28        22.89 o                         
   2   3   8        523.87        473.51        25.28 o                         
   3   3   8       4575.49       4580.03        36.26 o                         
   4   3   8       1046.50        998.18        24.07 o                         
   5   3   8       6049.06       5796.79       129.07 o                         
   6   3   8       2162.39       2156.71        34.86 o                         
   7   3   8       2299.35       2259.97        44.16 o                         
   8   3   8       2204.45       2209.27        39.16 o                         
   9   3   8        977.10        984.12        23.77 o                         
  10   3   8        790.29        792.50        21.37 o                         
  11   3   8       1259.07       1285.70        29.18 o                         
  12   3   8        230.30        213.00        27.64 o                         
 -12   4   8         28.51         18.64        25.00 o                         
 -11   4   8         88.34        109.12        30.37 o                         
 -10   4   8         49.13         67.06        25.41 o                         
  -9   4   8        117.54        130.31        25.70 o                         
  -8   4   8         43.44         54.55        23.30 o                         
  -7   4   8        600.98        594.80        28.96 o                         
  -6   4   8        525.59        551.76        30.52 o                         
  -5   4   8        122.00        128.69        29.15 o                         
  -4   4   8        570.30        520.28        30.79 o                         
  -3   4   8        196.96        191.53        29.53 o                         
  -2   4   8        198.17        211.33        29.32 o                         
  -1   4   8        340.70        298.70        25.21 o                         
   0   4   8        250.71        233.67        30.81 o                         
   1   4   8        522.61        517.01        25.41 o                         
   2   4   8        673.20        684.85        26.03 o                         
   3   4   8         87.28         81.70        23.40 o                         
   4   4   8       2107.76       2083.15        24.98 o                         
   5   4   8        973.35        987.71        23.55 o                         
   6   4   8       1143.26       1184.42        23.32 o                         
   7   4   8         67.28         57.82        22.49 o                         
   8   4   8        186.03        223.99        24.19 o                         
   9   4   8        294.62        319.49        22.22 o                         
  10   4   8        182.95        209.75        21.54 o                         
  11   4   8        203.76        200.58        21.87 o                         
  12   4   8        356.86        350.64        25.65 o                         
 -12   5   8        399.61        395.19        30.00 o                         
 -11   5   8         27.52         35.02        25.76 o                         
 -10   5   8        456.58        456.49        24.36 o                         
  -9   5   8        138.39        133.41        27.71 o                         
  -8   5   8       1046.24       1020.89        36.75 o                         
  -7   5   8         45.84         48.70        21.80 o                         
  -6   5   8       2516.02       2557.73        71.87 o                         
  -5   5   8         70.86         36.50        28.78 o                         
  -4   5   8       2946.00       3079.69        83.88 o                         
  -3   5   8        166.72        166.05        28.87 o                         
  -2   5   8       2001.80       1914.15        60.50 o                         
  -1   5   8        119.99        126.54        29.34 o                         
   0   5   8       1295.63       1193.81        70.48 o                         
   1   5   8        198.70        211.58        32.45 o                         
   2   5   8       3898.31       3994.29        62.60 o                         
   3   5   8        441.82        445.88        24.93 o                         
   4   5   8       1491.07       1589.09        29.14 o                         
   5   5   8       1339.58       1279.83        43.68 o                         
   6   5   8       1057.00       1093.95        22.96 o                         
   7   5   8       1073.19       1067.39        21.09 o                         
   8   5   8        702.64        722.30        21.89 o                         
   9   5   8        704.59        782.59        26.66 o                         
  10   5   8        602.99        609.82        22.31 o                         
  11   5   8        392.03        381.85        24.69 o                         
  12   5   8        233.83        236.80        27.67 o                         
 -12   6   8         49.53         48.28        26.90 o                         
 -11   6   8        139.10        149.37        30.56 o                         
 -10   6   8        135.62        160.52        27.56 o                         
  -9   6   8        808.08        792.38        29.45 o                         
  -8   6   8        600.66        634.32        27.70 o                         
  -7   6   8       2173.28       2094.14        42.65 o                         
  -6   6   8         56.40         54.61        22.20 o                         
  -5   6   8       2540.16       2377.74        65.34 o                         
  -4   6   8         36.10         45.94        28.38 o                         
  -3   6   8       1310.32       1237.00        32.06 o                         
  -2   6   8       1498.81       1340.92        82.11 o                         
  -1   6   8       3192.59       3333.55       110.19 o                         
   0   6   8       3318.47       3263.22       146.00 o                         
   1   6   8       1625.27       1739.43        36.18 o                         
   2   6   8        752.38        772.70        27.49 o                         
   3   6   8        144.62        142.60        24.51 o                         
   4   6   8         86.68         74.02        20.77 o                         
   5   6   8        102.83         98.13        20.80 o                         
   6   6   8         25.67         22.64        18.67 o                         
   7   6   8         75.19         72.38        18.80 o                         
   8   6   8        741.82        785.83        23.39 o                         
   9   6   8        127.29        137.83        21.64 o                         
  10   6   8        468.65        462.35        27.11 o                         
  11   6   8         83.13         90.06        26.18 o                         
  12   6   8         81.37         76.76        27.10 o                         
 -12   7   8        762.13        812.58        34.71 o                         
 -11   7   8         20.50         17.49        26.51 o                         
 -10   7   8       1524.91       1539.44        36.61 o                         
  -9   7   8        219.30        238.37        26.79 o                         
  -8   7   8       2708.32       2703.53        54.70 o                         
  -7   7   8        338.45        341.67        27.56 o                         
  -6   7   8       2713.94       2654.36        86.80 o                         
  -5   7   8         71.27         73.78        22.07 o                         
  -4   7   8       1700.84       1684.58        71.83 o                         
  -3   7   8        146.91        166.06        28.49 o                         
  -2   7   8       2229.16       2194.48       100.47 o                         
  -1   7   8        936.65        998.94        39.07 o                         
   0   7   8       3524.81       3703.92        46.67 o                         
   1   7   8        923.71        976.50        38.67 o                         
   2   7   8       1811.95       1817.64        25.77 o                         
   3   7   8        246.02        241.24        21.08 o                         
   4   7   8       1354.04       1401.30        25.72 o                         
   5   7   8        551.62        546.55        23.42 o                         
   6   7   8        549.38        553.58        21.30 o                         
   7   7   8        740.80        746.25        25.22 o                         
   8   7   8         37.44         36.23        25.52 o                         
   9   7   8        171.25        188.31        21.69 o                         
  10   7   8         18.73         22.25        26.23 o                         
  11   7   8          5.71          5.12        23.84 o                         
 -12   8   8         48.97         51.55        29.97 o                         
 -11   8   8        120.04        141.66        30.21 o                         
 -10   8   8          7.28          8.06        30.34 o                         
  -9   8   8        238.75        239.58        22.23 o                         
  -8   8   8         14.16         17.01        23.84 o                         
  -7   8   8        991.72        988.84        31.24 o                         
  -6   8   8         24.65         35.88        23.81 o                         
  -5   8   8       1318.17       1347.29        54.88 o                         
  -4   8   8         28.87         22.95        27.94 o                         
  -3   8   8        353.70        338.50        25.25 o                         
  -2   8   8         13.17          1.48        28.17 o                         
  -1   8   8        388.80        424.60        36.22 o                         
   0   8   8         38.36         39.21        28.93 o                         
   1   8   8        794.69        867.97        33.11 o                         
   2   8   8         11.88         11.95        27.38 o                         
   3   8   8        568.03        582.79        23.89 o                         
   4   8   8        142.52        148.39        22.41 o                         
   5   8   8        405.07        436.45        21.42 o                         
   6   8   8        107.55        129.61        21.94 o                         
   7   8   8        537.76        574.98        24.53 o                         
   8   8   8          3.79          3.81        22.99 o                         
   9   8   8        931.35        921.16        24.87 o                         
  10   8   8          4.67         -7.45        28.73 o                         
  11   8   8        257.64        239.03        28.67 o                         
 -11   9   8          2.73         -3.92        31.09 o                         
 -10   9   8        706.73        732.18        24.87 o                         
  -9   9   8         26.85         42.71        22.04 o                         
  -8   9   8        749.14        774.46        25.21 o                         
  -7   9   8        375.06        406.20        29.05 o                         
  -6   9   8       1476.35       1427.13        71.42 o                         
  -5   9   8        642.87        611.80        26.95 o                         
  -4   9   8       1819.65       1718.87       102.19 o                         
  -3   9   8       1714.89       1560.74        26.51 o                         
  -2   9   8        815.87        812.35        29.93 o                         
  -1   9   8        305.00        299.12        29.63 o                         
   0   9   8        836.59        840.91        31.27 o                         
   1   9   8        135.44        132.57        25.52 o                         
   2   9   8        135.41        143.36        21.14 o                         
   3   9   8        628.90        603.37        20.85 o                         
   4   9   8        645.15        630.72        23.51 o                         
   5   9   8       1080.59       1063.68        24.17 o                         
   6   9   8        199.64        199.00        21.64 o                         
   7   9   8        403.78        420.61        20.77 o                         
   8   9   8         63.81         40.77        23.32 o                         
   9   9   8        273.88        258.53        21.03 o                         
  10   9   8         16.41         24.98        22.77 o                         
  11   9   8        299.17        300.88        25.82 o                         
 -11  10   8        346.94        315.60        29.90 o                         
 -10  10   8        192.44        196.65        25.30 o                         
  -9  10   8         10.97         16.39        20.29 o                         
  -8  10   8         69.28         46.54        26.24 o                         
  -7  10   8       1200.29       1287.10        49.69 o                         
  -6  10   8        122.96        136.84        27.94 o                         
  -5  10   8         95.92         98.05        23.59 o                         
  -4  10   8         53.37         41.82        21.13 o                         
  -3  10   8        163.44        161.13        24.45 o                         
  -2  10   8        654.22        603.08        23.40 o                         
  -1  10   8       1300.21       1257.19        47.02 o                         
   0  10   8       1210.96       1261.34        38.27 o                         
   1  10   8       3334.37       3381.35       102.53 o                         
   2  10   8       2204.55       2210.93        32.40 o                         
   3  10   8       1350.99       1367.28        26.56 o                         
   4  10   8       1397.68       1459.52        25.09 o                         
   5  10   8        353.66        355.98        20.54 o                         
   6  10   8       1058.61       1123.97        27.48 o                         
   7  10   8        877.48        918.39        22.10 o                         
   8  10   8       2172.86       2168.21        25.57 o                         
   9  10   8        175.69        197.64        21.90 o                         
  10  10   8       2778.13       2730.51        50.68 o                         
  11  10   8        512.07        512.98        30.31 o                         
 -11  11   8        213.36        191.99        29.90 o                         
 -10  11   8        513.97        509.26        24.59 o                         
  -9  11   8         54.63         54.62        25.72 o                         
  -8  11   8        299.61        287.15        21.78 o                         
  -7  11   8         52.03         49.95        24.00 o                         
  -6  11   8        152.06        164.39        27.63 o                         
  -5  11   8        282.81        247.04        23.97 o                         
  -4  11   8        183.24        162.77        23.60 o                         
  -3  11   8          0.28         16.32        23.33 o                         
  -2  11   8         13.25         22.48        23.51 o                         
  -1  11   8         24.09         12.53        23.72 o                         
   0  11   8         99.46        144.81        34.33 o                         
   1  11   8         59.10         44.85        27.71 o                         
   2  11   8        124.32        136.57        20.65 o                         
   3  11   8          0.62         -8.87        21.66 o                         
   4  11   8        922.79        901.81        20.44 o                         
   5  11   8         90.23         90.97        23.84 o                         
   6  11   8        331.19        349.54        22.02 o                         
   7  11   8         31.45         25.49        19.79 o                         
   8  11   8        118.70         84.65        23.16 o                         
   9  11   8        159.73        174.22        24.30 o                         
  10  11   8          7.59        -14.24        26.02 o                         
 -10  12   8         30.64         44.09        25.32 o                         
  -9  12   8        154.53        178.62        23.87 o                         
  -8  12   8         40.15         50.36        22.85 o                         
  -7  12   8        464.87        482.39        22.62 o                         
  -6  12   8          4.81          3.24        26.83 o                         
  -5  12   8        441.41        460.87        25.67 o                         
  -4  12   8          2.72        -20.74        20.74 o                         
  -3  12   8          7.34          7.61        20.56 o                         
  -2  12   8        199.27        210.91        23.94 o                         
  -1  12   8          9.58         -6.36        27.03 o                         
   0  12   8        797.20        809.01        24.42 o                         
   1  12   8        408.59        387.54        24.56 o                         
   2  12   8        778.64        744.49        24.78 o                         
   3  12   8       1194.81       1173.99        28.37 o                         
   4  12   8        594.21        600.41        24.79 o                         
   5  12   8       1482.27       1488.89        26.25 o                         
   6  12   8       1204.88       1209.52        23.78 o                         
   7  12   8        947.16        977.66        22.92 o                         
   8  12   8       1350.09       1416.42        32.62 o                         
   9  12   8        376.23        378.93        24.59 o                         
  10  12   8        775.65        741.00        30.75 o                         
 -10  13   8        415.53        397.81        25.54 o                         
  -9  13   8        123.14        118.68        23.65 o                         
  -8  13   8       1493.87       1497.28        44.41 o                         
  -7  13   8        268.80        260.40        21.46 o                         
  -6  13   8       1837.18       1712.41        27.42 o                         
  -5  13   8         68.98         73.97        27.16 o                         
  -4  13   8       2168.99       2316.35       107.59 o                         
  -3  13   8        340.93        358.70        31.35 o                         
  -2  13   8       3634.10       3613.48        52.97 o                         
  -1  13   8        758.09        719.17        22.03 o                         
   0  13   8       3888.89       3993.23        90.72 o                         
   1  13   8        773.26        733.74        23.00 o                         
   2  13   8       1963.71       2053.92        30.25 o                         
   3  13   8         19.93         29.21        28.50 o                         
   4  13   8       2056.73       2198.51        56.35 o                         
   5  13   8         28.07         28.68        21.45 o                         
   6  13   8       1450.61       1502.49        25.52 o                         
   7  13   8         50.47         61.28        21.47 o                         
   8  13   8        699.44        673.29        25.24 o                         
   9  13   8         98.96         70.23        21.10 o                         
  -9  14   8        178.50        188.29        23.64 o                         
  -8  14   8         19.01         20.00        28.97 o                         
  -7  14   8         47.69         52.08        22.08 o                         
  -6  14   8         59.74         63.36        21.66 o                         
  -5  14   8         30.51         34.02        30.81 o                         
  -4  14   8        328.48        349.98        28.07 o                         
  -3  14   8         20.36          8.82        31.00 o                         
  -2  14   8        151.96        160.18        26.39 o                         
  -1  14   8        639.56        620.78        23.84 o                         
   0  14   8         23.72         17.78        32.23 o                         
   1  14   8        309.97        334.44        27.01 o                         
   2  14   8        125.82        123.92        31.08 o                         
   3  14   8         32.24         43.04        22.68 o                         
   4  14   8         13.95         11.47        22.81 o                         
   5  14   8        184.66        187.76        23.00 o                         
   6  14   8          5.49         13.99        22.29 o                         
   7  14   8         87.69         89.09        28.22 o                         
   8  14   8          2.65         10.04        23.47 o                         
   9  14   8         48.05         42.19        28.66 o                         
  -9  15   8         24.35         37.93        27.73 o                         
  -8  15   8       1090.80       1157.89        27.59 o                         
  -7  15   8         45.03         45.52        23.31 o                         
  -6  15   8       1772.31       1876.87        37.47 o                         
  -5  15   8        392.60        396.53        22.54 o                         
  -4  15   8       2459.87       2556.65        33.07 o                         
  -3  15   8         65.16         67.54        23.78 o                         
  -2  15   8       1827.97       1807.78        61.51 o                         
  -1  15   8        414.44        404.77        23.07 o                         
   0  15   8        513.74        509.59        28.30 o                         
   1  15   8        130.48        121.42        23.38 o                         
   2  15   8       1703.65       1699.69        29.26 o                         
   3  15   8         12.38         37.62        24.77 o                         
   4  15   8       1045.94       1005.61        27.90 o                         
   5  15   8          7.13          4.27        24.56 o                         
   6  15   8        726.06        704.43        25.49 o                         
   7  15   8         23.93         41.39        25.38 o                         
   8  15   8        235.39        273.69        22.41 o                         
  -8  16   8         30.60         23.48        25.70 o                         
  -7  16   8         18.83         17.65        25.38 o                         
  -6  16   8         22.69         13.76        24.10 o                         
  -5  16   8          5.12          8.88        23.89 o                         
  -4  16   8          8.16         19.77        21.19 o                         
  -3  16   8        451.94        460.85        23.83 o                         
  -2  16   8         26.35         16.76        22.77 o                         
  -1  16   8        412.32        401.77        21.41 o                         
   0  16   8          0.96          4.68        23.37 o                         
   1  16   8         48.16         57.24        22.42 o                         
   2  16   8        255.13        297.67        22.92 o                         
   3  16   8        191.67        209.72        24.99 o                         
   4  16   8        452.23        523.50        28.67 o                         
   5  16   8        175.87        201.99        28.62 o                         
   6  16   8        218.57        250.55        26.12 o                         
   7  16   8         52.30         81.98        25.73 o                         
   8  16   8        149.58        150.23        25.20 o                         
  -7  17   8         32.50         43.30        26.50 o                         
  -6  17   8         82.70         93.30        23.69 o                         
  -5  17   8          0.57        -12.41        23.94 o                         
  -4  17   8        182.45        180.93        26.29 o                         
  -3  17   8        329.14        347.11        23.96 o                         
  -2  17   8        371.74        405.57        21.05 o                         
  -1  17   8        663.67        696.15        25.18 o                         
   0  17   8        373.05        374.58        23.19 o                         
   1  17   8        570.67        584.40        24.15 o                         
   2  17   8        140.05        159.98        27.81 o                         
   3  17   8        575.33        639.87        29.14 o                         
   4  17   8        224.55        221.23        26.13 o                         
   5  17   8        589.59        613.09        26.84 o                         
   6  17   8         80.50         62.01        25.58 o                         
   7  17   8        650.95        654.47        29.78 o                         
  -7  18   8         58.25         76.48        48.45 o                         
  -6  18   8          1.28        -10.30        23.79 o                         
  -5  18   8        493.85        518.73        26.54 o                         
  -4  18   8          0.12          5.58        25.19 o                         
  -3  18   8        357.51        399.07        25.53 o                         
  -2  18   8        192.65        201.35        23.52 o                         
  -1  18   8        130.62        170.02        25.14 o
[truncated: 80,110 more chars]
